# Supplementary material for: Genome-Wide Patterns of Codon Bias Are Shaped by Natural Selection in the Purple Sea Urchin, Strongylocentrotus purpuratus
Source: G3 (Bethesda). 2013 Jul 1;3(7):1069–83. doi: 10.1534/g3.113.005769 (PMC3704236; doi:10.1534/g3.113.005769)
Supplement: Supporting Information [file supp_g3.113.005769_FileS1.txt]

Name	Nc	Ncp	ScaledChi	SumChi	df	p	B_KM	n_codons	TTT_cnt	TTC_cnt	TTA_cnt	TTG_cnt	TCT_cnt	TCC_cnt	TCA_cnt	TCG_cnt	TAT_cnt	TAC_cnt	TAA_cnt	TAG_cnt	TGT_cnt	TGC_cnt	TGA_cnt	TGG_cnt	CTT_cnt	CTC_cnt	CTA_cnt	CTG_cnt	CCT_cnt	CCC_cnt	CCA_cnt	CCG_cnt	CAT_cnt	CAC_cnt	CAA_cnt	CAG_cnt	CGT_cnt	CGC_cnt	CGA_cnt	CGG_cnt	ATT_cnt	ATC_cnt	ATA_cnt	ATG_cnt	ACT_cnt	ACC_cnt	ACA_cnt	ACG_cnt	AAT_cnt
CG3473	53.6142	53.9189	0.3595	54.637	43	0.1099	0.4425	152	4	2	2	6	0	1	0	1	2	0	1	0	2	1	0	2	4	1	0	6	4	3	7	0	2	1	3	2	4	1	3	0	5	5	0	3	3	1	2	1	3
CG40084	54.5848	58.932	0.0655	85.5396	43	0.0001	0.2043	1306	47	14	33	30	19	14	26	13	18	16	0	1	11	5	0	9	27	10	12	17	11	5	18	7	5	12	39	25	15	6	18	13	40	12	37	24	26	7	42	19	45
lectin-21Ca	56.4862	55.2938	0.2398	64.759	43	0.0176	0.3529	270	9	5	4	4	2	3	1	0	2	0	1	0	4	3	0	6	4	2	3	6	2	1	3	1	7	8	7	8	4	1	1	0	9	8	1	9	0	2	3	4	10
CG10858	54.4074	58.5705	0.1327	61.3301	43	0.0344	0.2864	462	28	10	16	12	15	5	7	4	15	2	0	0	10	4	1	3	12	7	4	7	8	4	5	1	4	1	6	5	2	5	4	2	16	1	11	7	6	3	5	4	22
mthl14	55.8654	55.7095	0.1761	94.0151	43	0	0.354	534	22	13	12	14	9	6	9	10	7	15	0	1	6	14	0	8	9	9	9	11	5	2	5	7	5	6	18	4	7	2	2	2	13	7	20	9	8	3	13	2	15
CG30482	57.2911	54.0451	0.2101	98.104	43	0	0.3831	467	7	3	2	5	6	8	4	3	6	5	0	1	2	3	0	8	6	5	8	7	5	8	12	9	6	3	24	23	4	10	10	7	7	9	4	9	7	4	22	9	5
Nach	57.4138	54.8336	0.1553	80.2758	43	0.0005	0.277	517	24	16	6	10	4	5	4	9	12	12	1	0	13	7	0	4	10	4	8	11	4	5	4	7	5	8	9	6	4	11	6	2	14	7	7	16	6	6	7	7	22
Csas	52.4628	52.3225	0.337	63.3533	43	0.0233	0.4465	188	5	6	2	2	2	3	2	3	3	2	0	1	1	3	0	3	1	0	4	6	2	0	2	0	8	1	5	1	0	1	4	1	8	3	2	3	3	3	4	0	2
CG41477	55.4808	55.358	0.1977	74.1383	43	0.0022	0.3628	375	7	3	4	12	7	3	6	8	9	5	1	0	3	10	0	6	2	2	3	5	1	2	6	3	4	6	5	9	3	2	6	5	13	10	9	5	10	7	12	1	9
GATAd	59.4679	59.2978	0.0694	58.5008	43	0.0577	0.2117	843	16	10	14	13	14	19	28	17	4	7	1	0	10	12	0	2	9	5	10	7	8	13	17	12	13	13	29	17	6	7	6	5	16	9	20	15	11	15	16	8	33
CG6036	55.5588	55.1128	0.2147	79.8831	43	0.0005	0.3592	372	8	8	0	7	5	4	5	5	9	3	0	1	3	6	0	3	5	2	3	11	4	2	5	5	5	9	9	4	1	1	5	4	13	1	14	15	6	2	3	2	9
CG10950	60.0356	57.7254	0.1272	74.6833	43	0.0019	0.2676	587	18	8	8	22	7	5	12	9	7	7	1	0	10	6	0	8	15	5	18	20	6	3	9	10	4	8	13	12	4	7	6	2	8	18	15	24	3	8	5	3	16
CG1896	56.5648	56.4151	0.2467	60.9452	43	0.037	0.375	247	2	4	4	3	5	8	1	1	2	2	1	0	2	2	0	5	7	0	2	8	1	3	2	5	3	4	15	5	3	6	6	4	3	0	7	2	4	5	3	1	2
Parp	48.6744	56.8158	0.114	113.402	43	0	0.2769	995	37	9	38	13	20	7	16	8	24	15	1	0	13	7	0	8	14	4	10	4	9	4	19	4	19	3	29	10	9	7	9	3	38	6	28	21	19	8	23	6	41
cals	53.4049	57.7389	0.0844	82.645	43	0.0003	0.2299	979	28	7	25	12	27	12	20	11	24	7	1	0	16	10	0	7	23	8	8	7	7	10	15	8	22	19	16	8	9	6	6	3	53	11	18	13	20	7	19	5	46
CG31268	57.6241	58.6544	0.124	53.9283	43	0.1227	0.2666	435	5	4	6	5	5	6	6	2	3	4	0	0	1	2	1	1	4	2	3	8	8	4	20	7	4	6	15	7	4	4	4	2	13	6	11	6	14	4	13	5	23
CG6690	58.5299	57.9827	0.1191	67.0613	43	0.0109	0.271	563	20	10	5	13	6	4	6	2	12	14	1	0	5	8	0	6	11	4	9	14	7	8	8	6	14	4	9	11	3	6	3	8	16	13	7	12	2	3	12	7	11
CG33792	55.4569	60.3547	0.1974	41.4555	43	0.5384	0.3431	210	9	5	5	8	4	1	1	1	9	5	1	0	3	4	0	3	3	0	2	5	1	2	5	1	3	2	3	1	2	0	1	0	13	2	8	5	4	1	1	1	9
CG9657	55.0326	54.9554	0.1752	105.454	43	0	0.3333	602	23	11	9	28	8	6	7	9	23	4	1	0	3	8	0	9	12	11	4	18	2	6	11	4	3	2	9	12	3	7	5	4	15	12	12	19	5	10	9	13	9
CG5626	55.7207	55.2261	0.1753	67.3269	43	0.0103	0.306	384	7	8	7	7	3	5	4	2	11	7	0	0	2	0	1	2	6	9	5	7	7	5	8	1	6	3	12	6	6	1	5	0	11	6	8	4	3	6	3	3	7
CG18095	56.8541	55.4421	0.1795	98.5394	43	0	0.3163	549	17	10	14	23	5	10	7	8	7	5	1	0	2	6	0	7	14	14	11	27	4	2	8	4	12	6	14	8	6	6	5	7	8	6	15	7	6	6	6	3	33
CG13457	58.0982	59.4321	0.0722	66.6125	43	0.012	0.2179	923	9	6	8	8	22	18	15	11	31	10	1	0	27	25	0	6	3	3	7	6	18	11	22	8	20	11	31	30	6	7	11	10	14	9	10	16	18	19	14	13	31
CG10971	57.8226	57.0168	0.1135	127.728	43	0	0.2714	1125	18	17	22	31	4	15	13	16	10	13	1	0	9	9	0	4	14	16	15	35	3	4	7	6	8	17	50	38	4	5	7	4	36	18	23	28	14	20	18	6	35
CG10971	57.8226	57.0168	0.1135	127.728	43	0	0.2714	1125	18	17	22	31	4	15	13	16	10	13	1	0	9	9	0	4	14	16	15	35	3	4	7	6	8	17	50	38	4	5	7	4	36	18	23	28	14	20	18	6	35
CG10971	57.8226	57.0168	0.1135	127.728	43	0	0.2714	1125	18	17	22	31	4	15	13	16	10	13	1	0	9	9	0	4	14	16	15	35	3	4	7	6	8	17	50	38	4	5	7	4	36	18	23	28	14	20	18	6	35
scro	47.0357	56.285	0.146	68.4874	43	0.008	0.2967	469	9	1	11	4	17	2	16	7	8	7	1	0	3	3	0	3	8	2	6	6	6	3	9	6	9	14	19	12	0	2	4	1	9	2	3	13	11	8	14	3	27
CG11755	57.8396	57.2477	0.2099	32.5413	43	0.8773	0.3363	155	3	3	2	1	3	2	1	0	3	4	1	0	3	5	0	2	2	1	1	1	6	5	4	2	1	1	5	2	1	1	3	2	2	3	2	6	1	0	2	1	2
CG33453	54.7075	59.529	0.2734	48.1226	43	0.2732	0.4189	176	12	4	5	3	2	2	2	1	9	1	0	0	2	2	1	1	1	3	3	3	3	2	4	0	4	2	2	1	1	0	2	1	2	4	4	3	0	2	5	1	9
CG11093	55.6755	54.6789	0.2266	75.6737	43	0.0015	0.3569	334	10	4	3	5	3	10	7	5	1	8	0	1	9	5	0	3	5	1	5	4	4	4	8	0	3	6	7	5	4	7	5	1	10	2	4	6	3	2	9	2	10
CG31680	48.8569	50.2147	0.4531	67.0599	43	0.0109	0.514	148	2	3	3	3	0	5	1	0	0	9	0	0	1	1	1	2	6	2	2	2	2	1	0	0	3	1	4	3	0	1	1	1	3	1	6	2	1	2	0	2	7
CG13476	47.8773	42.7985	0.56	63.2841	43	0.0236	0.5282	113	0	0	1	4	3	2	0	0	1	1	1	0	3	0	0	1	1	1	1	6	0	0	1	1	1	1	3	2	2	2	0	1	6	2	3	6	0	1	2	0	5
CG33468	57.0847	58.916	0.2751	47.6	43	0.2909	0.3899	173	3	2	3	2	2	2	0	1	8	7	1	0	1	1	0	2	3	0	2	5	1	2	1	2	1	2	1	3	2	1	6	0	3	2	1	5	2	1	7	0	6
eIF4G	54.4342	59.0632	0.0473	78.8737	43	0.0007	0.1753	1667	30	8	33	32	44	21	50	22	20	22	1	0	6	7	0	10	28	9	16	8	26	15	44	11	23	11	55	42	14	8	18	14	47	13	32	32	33	19	43	14	67
eIF4G	54.4342	59.0632	0.0473	78.8737	43	0.0007	0.1753	1667	30	8	33	32	44	21	50	22	20	22	1	0	6	7	0	10	28	9	16	8	26	15	44	11	23	11	55	42	14	8	18	14	47	13	32	32	33	19	43	14	67
CG18518	55.9475	57.5245	0.1867	62.1725	43	0.0293	0.3359	333	2	5	5	7	8	8	13	9	1	0	1	0	1	0	0	0	1	2	2	1	6	3	20	6	4	1	5	5	4	2	3	2	10	4	10	9	8	2	8	10	17
CG34000	56.0806	55.9655	0.1876	74.3019	43	0.0021	0.3268	396	11	11	4	14	5	7	2	14	4	4	0	1	8	8	0	7	4	1	4	8	1	4	8	3	10	9	11	7	4	3	8	7	8	3	2	12	8	2	3	2	12
Gr22c	58.756	57.1772	0.1868	71.7277	43	0.0039	0.3458	384	13	18	10	17	3	7	7	3	10	11	1	0	4	5	0	8	15	2	10	12	1	2	2	0	5	1	6	7	3	3	1	2	12	9	6	13	5	3	4	3	14
CG18368	55.0996	57.6483	0.0767	88.5816	43	0.0001	0.2059	1155	23	23	23	18	25	7	20	14	11	15	1	0	33	15	0	10	15	13	14	16	9	11	22	4	11	10	31	22	9	6	10	7	19	8	19	26	8	10	4	9	43
CG32458	57.4968	59.5145	0.0861	61.024	43	0.0365	0.2427	709	12	5	10	10	13	13	13	12	13	9	0	1	6	11	0	2	9	2	11	10	8	6	19	7	20	15	25	19	5	5	3	6	12	7	10	10	13	8	13	4	26
CG31894	55.7347	57.7736	0.4189	45.655	43	0.3623	0.51	109	1	1	2	0	1	5	3	1	3	0	0	0	2	4	1	5	0	1	1	0	0	3	2	1	0	5	2	1	0	1	2	1	2	3	1	2	2	4	7	3	1
CG41482	55.6867	54.198	0.2518	61.444	43	0.0337	0.3917	244	4	2	2	2	0	2	0	3	12	6	0	0	6	2	1	3	2	0	3	3	2	0	4	1	8	2	9	1	3	3	4	6	3	4	3	8	1	3	7	5	5
CG2316	53.9924	59.1458	0.0889	65.0105	43	0.0167	0.2283	731	26	6	13	20	10	6	12	10	17	11	0	1	5	6	0	7	24	2	11	7	10	2	11	3	11	8	15	9	7	7	5	5	29	8	24	25	18	7	14	4	19
CG2316	53.9924	59.1458	0.0889	65.0105	43	0.0167	0.2283	731	26	6	13	20	10	6	12	10	17	11	0	1	5	6	0	7	24	2	11	7	10	2	11	3	11	8	15	9	7	7	5	5	29	8	24	25	18	7	14	4	19
S1P	57.5875	57.6797	0.0724	73.3167	43	0.0027	0.2125	1013	35	19	21	17	11	13	12	9	19	18	1	0	2	8	0	18	16	9	18	16	9	13	18	8	13	11	20	14	6	4	15	1	33	18	29	17	11	14	17	11	33
CG32651	53.7013	57.1734	0.1239	76.6893	43	0.0012	0.2875	619	20	6	14	14	6	10	14	3	18	5	1	0	19	10	0	5	9	1	8	7	4	7	11	2	13	3	18	13	8	2	12	4	12	6	9	17	10	13	8	7	28
CG11229	54.2709	55.1074	0.3055	68.441	43	0.0081	0.4282	224	13	3	3	6	14	5	4	3	6	2	1	0	3	1	0	6	6	6	2	2	2	7	5	3	4	2	4	3	5	1	2	2	5	6	5	4	2	4	3	2	2
gus	49.7985	55.1162	0.196	68.6101	43	0.0078	0.3528	350	7	3	11	9	5	7	7	1	6	5	1	0	2	4	0	6	9	1	5	1	4	3	9	3	5	4	12	4	7	3	5	2	15	2	5	8	3	1	13	0	2
CG30469	55.9413	56.3043	0.1484	84.4433	43	0.0002	0.2662	569	19	18	14	10	4	4	12	4	14	12	1	0	5	7	0	7	13	7	14	21	6	3	11	4	3	4	11	10	1	5	6	2	13	8	17	21	8	6	7	4	22
CG11360	54.9915	60.172	0.0686	43.1432	43	0.4652	0.2084	629	11	2	11	9	21	7	14	10	3	5	1	0	13	6	0	2	6	2	8	3	14	8	12	9	11	5	21	8	3	3	8	2	22	6	14	17	17	8	15	7	32
Or65a	58.5649	58.2896	0.1525	63.7267	43	0.0216	0.2813	418	23	15	7	13	6	7	5	4	10	4	0	1	2	5	0	10	7	3	7	16	2	5	5	3	5	5	13	7	2	2	5	3	15	15	11	16	3	6	4	4	9
CG1732	56.9103	56.8498	0.1153	73.4563	43	0.0026	0.2789	637	31	13	13	19	11	6	10	4	17	13	0	1	8	12	0	27	15	8	4	9	5	6	10	2	3	3	9	8	1	3	6	5	28	5	20	20	9	6	13	9	10
Tango6	58.0788	59.0608	0.0767	70.73	43	0.0049	0.2126	922	18	13	29	24	15	13	16	9	11	14	1	0	11	11	0	6	30	25	21	33	12	9	7	1	15	19	33	29	6	6	8	4	33	11	20	21	7	9	6	6	20
CG33783	58.797	56.031	0.3462	57.1158	43	0.0733	0.4777	165	9	3	3	2	0	2	0	2	3	6	1	0	1	6	0	1	2	0	5	2	1	1	2	3	3	2	0	2	2	2	3	1	5	5	2	5	0	2	1	2	10
CG34013	51.4334	58.8208	0.0688	58.1017	43	0.0619	0.2063	844	22	6	33	23	26	7	24	11	11	5	1	0	10	6	0	10	17	6	12	5	8	3	20	5	13	7	21	14	6	5	12	9	19	6	18	15	16	8	19	5	34
CG33937	53.352	50.2316	0.4678	58.948	43	0.0533	0.5546	126	1	0	1	0	4	0	3	4	0	0	1	0	2	1	0	0	1	0	1	1	2	0	1	2	2	6	3	3	3	2	1	2	2	0	2	3	1	0	2	1	0
CG32106	52.2683	58.1925	0.0878	92.0513	43	0	0.2544	1048	21	10	7	7	26	14	23	13	18	13	1	0	22	12	0	5	12	5	9	5	15	9	41	16	22	7	62	21	7	6	16	4	20	10	11	25	26	15	22	7	56
MICAL-like	58.3017	57.3694	0.092	93.042	43	0	0.2393	1011	10	11	11	18	21	17	17	11	12	7	0	1	5	7	0	3	26	9	9	16	13	11	34	24	14	8	26	15	12	15	13	4	23	8	21	17	20	11	12	7	28
CG34426	56.7191	56.844	0.2242	66.5772	43	0.0121	0.3756	297	4	4	1	4	2	8	13	5	5	5	1	0	11	12	0	1	1	1	2	1	2	8	3	1	0	1	2	4	0	2	1	2	7	6	2	2	21	7	10	4	7
AGO3	49.1329	56.77	0.1293	94.7523	43	0	0.2885	733	25	2	27	14	9	6	19	8	18	15	0	0	10	7	1	5	13	3	6	6	4	5	15	0	15	3	23	8	7	3	9	3	32	4	22	22	14	8	17	6	43
CG40311	57.9351	55.8041	0.2528	44.9899	43	0.3886	0.3916	178	3	2	1	0	2	0	5	2	1	2	0	0	2	1	1	2	2	2	1	4	2	0	2	3	1	0	1	8	4	5	3	2	5	2	4	3	2	2	7	8	3
CG30098	54.7331	56.0431	0.2301	60.9744	43	0.0368	0.4081	265	8	1	5	8	1	5	6	3	10	10	1	0	4	5	0	5	5	2	3	7	1	2	4	1	4	1	2	9	2	3	5	0	6	3	8	7	6	5	2	4	6
laf	58.1868	58.4825	0.0854	64.3882	43	0.0189	0.2279	754	8	9	3	9	15	18	16	14	19	12	0	0	4	13	1	5	9	7	4	11	8	11	10	4	14	10	19	18	10	11	4	3	13	7	11	12	11	10	12	3	19
CG33641	56.9271	56.983	0.3056	55.6137	43	0.094	0.3894	182	9	7	2	8	0	1	2	1	5	5	1	0	5	0	0	2	2	1	3	1	2	1	4	0	2	1	5	0	1	3	4	1	3	1	5	7	1	3	0	1	9
CG5676	56.3086	50.6014	0.4185	65.7021	43	0.0145	0.53	157	6	1	1	3	1	0	4	3	4	1	1	0	0	0	0	4	2	3	1	4	0	0	1	0	0	2	3	1	2	0	1	0	5	2	5	3	2	3	2	1	3
Tsp39D	59.5453	55.5781	0.2469	60.7436	43	0.0384	0.4025	246	8	4	7	9	1	2	3	2	4	4	0	0	7	7	1	3	10	2	5	3	2	1	0	0	5	3	5	7	1	1	1	1	6	4	4	6	4	7	3	0	5
CG30437	53.6918	56.4388	0.1113	87.4054	43	0.0001	0.268	785	22	17	12	13	12	7	12	4	12	14	1	0	16	3	0	10	12	1	11	8	18	9	31	10	16	13	20	18	19	8	2	5	22	8	18	14	19	7	16	5	22
CG30437	53.6918	56.4388	0.1113	87.4054	43	0.0001	0.268	785	22	17	12	13	12	7	12	4	12	14	1	0	16	3	0	10	12	1	11	8	18	9	31	10	16	13	20	18	19	8	2	5	22	8	18	14	19	7	16	5	22
CG41436	60.1572	59.8484	0.4956	53.5253	43	0.1304	0.5609	108	0	0	2	2	0	1	2	2	2	2	0	0	0	1	1	5	0	1	0	0	0	1	2	1	0	5	5	6	1	1	3	1	4	0	1	1	3	1	5	2	2
CG4957	55.2196	55.3301	0.272	67.1916	43	0.0106	0.389	247	5	5	5	5	1	5	2	1	4	4	0	0	0	2	1	1	2	4	4	2	0	2	3	2	1	2	8	1	0	1	4	0	6	5	5	7	3	6	1	2	8
CG13283	55.0287	53.4449	0.2067	134.954	43	0	0.3534	653	18	21	3	19	8	14	6	4	26	8	0	0	6	5	1	13	22	9	5	19	6	6	11	3	16	13	18	20	2	12	7	3	5	9	9	15	10	9	2	7	16
nrm	57.2878	57.0616	0.0878	95.484	43	0	0.2212	1088	23	12	12	19	17	11	20	8	20	19	1	0	18	14	0	16	18	10	15	14	10	13	23	8	8	9	22	11	7	14	9	5	37	11	26	10	30	10	18	17	51
CG16964	59.734	54.643	0.4252	50.597	43	0.1987	0.4877	119	4	2	1	3	0	4	1	0	3	3	0	1	1	0	0	1	2	0	1	2	0	2	2	2	2	1	5	2	1	2	0	0	4	1	1	4	1	3	1	2	3
Rad21	48.2998	57.113	0.1278	91.5329	43	0	0.2823	716	29	6	23	17	20	9	14	6	9	2	1	0	1	2	0	4	12	6	5	4	8	5	17	4	17	5	13	10	2	3	6	0	33	2	13	17	8	5	15	6	39
CG31824	57.9471	57.8974	0.1551	56.3155	43	0.0838	0.2965	363	10	7	5	8	5	3	5	2	5	8	1	0	6	4	0	8	5	3	5	7	5	6	4	3	6	4	6	11	5	4	5	4	12	3	5	7	9	7	9	3	13
CG11588	56.7638	57.3205	0.1883	51.0414	43	0.1869	0.3263	271	11	2	8	5	3	7	6	3	2	3	1	0	2	2	0	9	10	3	7	6	1	1	7	5	2	2	1	3	0	3	2	3	11	5	2	8	5	6	5	3	5
CG14324	53.2821	54.9675	0.4771	62.978	43	0.0251	0.5737	132	7	1	0	3	3	2	2	0	3	3	0	0	1	0	1	1	3	0	2	3	3	3	8	1	1	2	5	1	0	1	0	1	4	2	1	1	0	1	0	1	0
gw	52.4133	55.3559	0.0985	136.364	43	0	0.2457	1385	13	1	17	16	45	22	28	14	10	5	1	0	7	1	0	35	21	6	9	3	19	13	35	17	16	8	62	35	15	7	8	2	25	10	20	25	39	14	26	9	70
CG30325	55.2583	58.8769	0.0834	62.622	43	0.0269	0.2339	751	15	11	15	12	12	13	19	21	15	6	1	0	8	4	0	6	7	2	18	9	7	9	19	5	9	6	26	18	9	6	9	2	13	10	10	12	14	8	13	5	21
CG31560	56.1708	54.7776	0.2398	67.1347	43	0.0107	0.3895	280	5	3	3	4	3	4	5	2	3	1	1	0	1	1	0	4	4	0	5	7	4	4	11	5	0	2	7	10	0	0	3	0	8	4	3	12	10	5	11	2	11
CG5122	57.4795	58.3485	0.0776	98.0616	43	0	0.2096	1264	27	17	12	19	20	34	28	16	11	14	0	1	15	24	0	7	16	10	17	19	20	16	48	22	12	11	25	34	6	3	8	8	22	19	15	23	13	18	14	10	43
CG33927	55.8529	55.2113	0.3092	56.5823	43	0.0802	0.4166	183	13	5	6	2	3	1	5	1	4	3	1	0	3	1	0	3	4	3	3	1	0	3	3	2	4	0	1	3	2	0	4	1	7	2	7	3	3	3	5	2	7
RpS3A	56.1265	50.6724	0.4065	109.36	43	0	0.5098	269	6	3	2	7	4	3	2	4	4	4	1	0	4	0	0	2	5	2	2	2	1	1	3	3	2	1	8	8	6	9	2	0	9	4	2	5	4	3	3	1	4
CG31544	60.1546	58.7686	0.2111	55.7434	43	0.092	0.3872	264	4	5	2	4	2	3	5	5	1	4	0	1	5	11	0	5	4	4	0	1	3	2	4	2	2	4	3	6	1	4	6	3	5	1	5	5	10	7	7	0	10
CG30484	57.5093	58.4122	0.0822	72.2493	43	0.0034	0.2244	879	20	9	7	15	19	20	16	14	15	10	1	0	3	2	0	3	8	5	13	7	9	15	20	8	17	9	20	17	9	6	7	16	20	8	15	25	20	8	16	6	28
CG31465	58.3912	57.8842	0.1026	97.7666	43	0	0.2678	953	8	15	7	22	10	10	14	18	15	5	1	0	9	11	0	8	9	9	15	12	8	17	30	13	6	6	22	28	4	9	12	6	19	18	14	26	9	14	11	10	42
Caps	52.5032	58.2535	0.0632	96.6975	43	0	0.182	1530	9	8	6	21	0	9	3	11	6	6	0	1	4	10	0	2	9	14	9	38	5	9	7	4	10	7	3	16	2	9	6	4	6	15	4	10	3	15	8	2	15
Caps	52.5032	58.2535	0.0632	96.6975	43	0	0.182	1530	9	8	6	21	0	9	3	11	6	6	0	1	4	10	0	2	9	14	9	38	5	9	7	4	10	7	3	16	2	9	6	4	6	15	4	10	3	15	8	2	15
caps	51.5741	46.0026	0.4376	236.768	43	0	0.5086	541	9	8	6	21	0	9	3	11	6	6	0	1	4	10	0	2	9	14	9	38	5	9	7	4	10	7	3	16	2	9	6	4	6	15	4	10	3	15	8	2	15
caps	51.5741	46.0026	0.4376	236.768	43	0	0.5086	541	9	8	6	21	0	9	3	11	6	6	0	1	4	10	0	2	9	14	9	38	5	9	7	4	10	7	3	16	2	9	6	4	6	15	4	10	3	15	8	2	15
Caps	52.5032	58.2535	0.0632	96.6975	43	0	0.182	1530	9	8	6	21	0	9	3	11	6	6	0	1	4	10	0	2	9	14	9	38	5	9	7	4	10	7	3	16	2	9	6	4	6	15	4	10	3	15	8	2	15
Caps	52.5032	58.2535	0.0632	96.6975	43	0	0.182	1530	9	8	6	21	0	9	3	11	6	6	0	1	4	10	0	2	9	14	9	38	5	9	7	4	10	7	3	16	2	9	6	4	6	15	4	10	3	15	8	2	15
caps	51.5741	46.0026	0.4376	236.768	43	0	0.5086	541	9	8	6	21	0	9	3	11	6	6	0	1	4	10	0	2	9	14	9	38	5	9	7	4	10	7	3	16	2	9	6	4	6	15	4	10	3	15	8	2	15
caps	51.5741	46.0026	0.4376	236.768	43	0	0.5086	541	9	8	6	21	0	9	3	11	6	6	0	1	4	10	0	2	9	14	9	38	5	9	7	4	10	7	3	16	2	9	6	4	6	15	4	10	3	15	8	2	15
CG40282	54.6068	55.3537	0.4112	53.0435	43	0.1402	0.5095	129	0	3	1	1	1	1	0	3	1	0	0	0	0	1	1	0	0	1	0	2	0	1	3	1	1	1	17	6	0	1	2	1	1	0	1	2	0	2	1	1	11
CG32937	50.7612	52.9973	0.4783	59.3148	43	0.0499	0.5487	124	1	0	2	3	1	6	1	2	4	1	1	0	2	4	0	0	1	0	1	0	1	4	3	2	1	3	2	0	0	0	1	2	1	2	0	4	3	0	1	1	13
CG7304	57.929	58.7446	0.1082	68.8108	43	0.0075	0.2679	636	15	8	14	11	8	5	5	8	15	9	0	1	5	9	0	14	11	9	11	16	5	8	14	4	9	10	11	10	6	4	9	5	21	7	8	11	10	9	9	5	29
CG7304	57.929	58.7446	0.1082	68.8108	43	0.0075	0.2679	636	15	8	14	11	8	5	5	8	15	9	0	1	5	9	0	14	11	9	11	16	5	8	14	4	9	10	11	10	6	4	9	5	21	7	8	11	10	9	9	5	29
CG17665	54.9417	59.6786	0.0609	65.0607	43	0.0165	0.1779	1069	42	15	27	27	21	10	20	7	15	13	0	0	10	10	1	14	23	13	10	25	14	10	15	3	21	8	31	18	11	5	13	8	33	15	34	18	16	7	20	11	36
CG17665	54.9417	59.6786	0.0609	65.0607	43	0.0165	0.1779	1069	42	15	27	27	21	10	20	7	15	13	0	0	10	10	1	14	23	13	10	25	14	10	15	3	21	8	31	18	11	5	13	8	33	15	34	18	16	7	20	11	36
CG8089	55.9877	54.9929	0.1705	106.539	43	0	0.3178	625	12	20	8	7	7	6	9	9	9	10	1	0	8	27	0	4	7	3	12	18	5	5	9	2	15	14	14	14	7	10	8	4	9	6	6	14	4	17	12	4	15
CG31016	59.3697	58.8552	0.1173	64.7232	43	0.0177	0.2872	552	15	15	7	14	9	12	4	4	10	8	1	0	3	1	0	8	9	10	7	11	7	7	10	3	6	6	10	4	4	8	7	1	12	8	10	22	5	7	6	5	14
CG15071	58.3773	57.7097	0.2467	51.0768	43	0.186	0.3827	207	2	1	0	4	1	2	2	0	4	1	0	1	1	2	0	2	4	4	5	6	1	4	5	4	2	0	8	4	3	2	2	2	3	4	2	4	1	3	3	3	10
Tequila	57.9993	56.3541	0.0848	236.366	43	0	0.241	2787	42	48	32	39	47	54	31	33	82	60	1	0	49	57	0	27	34	20	20	35	77	61	87	37	51	53	96	96	31	18	17	18	43	29	20	30	50	46	47	17	97
Tequila	57.9993	56.3541	0.0848	236.366	43	0	0.241	2787	42	48	32	39	47	54	31	33	82	60	1	0	49	57	0	27	34	20	20	35	77	61	87	37	51	53	96	96	31	18	17	18	43	29	20	30	50	46	47	17	97
Tequila	57.9993	56.3541	0.0848	236.366	43	0	0.241	2787	42	48	32	39	47	54	31	33	82	60	1	0	49	57	0	27	34	20	20	35	77	61	87	37	51	53	96	96	31	18	17	18	43	29	20	30	50	46	47	17	97
Tequila	57.9993	56.3541	0.0848	236.366	43	0	0.241	2787	42	48	32	39	47	54	31	33	82	60	1	0	49	57	0	27	34	20	20	35	77	61	87	37	51	53	96	96	31	18	17	18	43	29	20	30	50	46	47	17	97
Tequila	57.9993	56.3541	0.0848	236.366	43	0	0.241	2787	42	48	32	39	47	54	31	33	82	60	1	0	49	57	0	27	34	20	20	35	77	61	87	37	51	53	96	96	31	18	17	18	43	29	20	30	50	46	47	17	97
CG13244	56.8163	54.6933	0.4631	47.6947	43	0.2877	0.4993	103	3	1	2	3	4	1	3	3	2	2	0	1	5	3	0	0	2	3	1	4	0	1	5	2	0	4	2	2	0	0	2	0	1	1	0	3	1	1	2	0	1
Gprk1	52.7848	58.6786	0.1185	83.0599	43	0.0002	0.2874	701	27	10	18	22	16	4	10	6	19	8	1	0	8	10	0	6	8	3	15	5	3	3	9	5	14	8	17	7	2	1	4	3	19	1	19	28	10	3	11	3	18
G-salpha60A	60.662	60.7286	0.0952	36.4716	43	0.7486	0.2279	383	11	8	5	10	7	4	2	7	10	6	0	1	2	6	0	4	6	3	2	4	4	3	5	1	3	4	8	11	5	2	7	4	14	4	10	7	4	6	8	2	11
G-salpha60A	60.662	60.7286	0.0952	36.4716	43	0.7486	0.2279	383	11	8	5	10	7	4	2	7	10	6	0	1	2	6	0	4	6	3	2	4	4	3	5	1	3	4	8	11	5	2	7	4	14	4	10	7	4	6	8	2	11
toy	53.5466	56.6119	0.1385	75.3286	43	0.0017	0.282	544	9	1	9	6	15	9	26	8	9	5	0	0	2	5	1	6	6	0	9	4	7	10	15	5	10	7	18	13	5	5	14	6	14	1	7	11	8	7	13	11	20
RluA-2	57.267	56.3414	0.1383	75.7975	43	0.0015	0.28	548	8	8	2	15	4	6	10	6	9	11	1	0	6	6	0	6	2	4	5	10	7	7	8	8	10	7	10	5	3	7	6	3	12	9	11	5	9	7	9	5	15
Tif-IA	58.5301	55.6412	0.1354	82.8393	43	0.0003	0.2685	612	21	17	19	14	12	11	4	5	19	11	0	0	5	6	1	6	11	6	10	11	5	8	6	4	15	4	8	6	3	8	9	3	12	9	6	11	11	4	7	9	18
Tif-IA	58.5301	55.6412	0.1354	82.8393	43	0.0003	0.2685	612	21	17	19	14	12	11	4	5	19	11	0	0	5	6	1	6	11	6	10	11	5	8	6	4	15	4	8	6	3	8	9	3	12	9	6	11	11	4	7	9	18
CG7443	57.4572	58.8664	0.2642	36.9929	43	0.7283	0.4314	140	2	0	0	2	1	0	2	3	1	0	0	1	1	1	0	2	0	2	1	1	9	3	7	2	0	0	2	1	1	1	0	0	2	1	1	1	5	2	6	3	2
alpha-Cat	50.4464	57.1085	0.1189	109.163	43	0	0.2831	918	10	7	28	17	11	4	19	7	9	7	1	0	9	5	0	4	13	5	10	10	6	5	10	5	8	3	34	9	11	8	19	4	32	2	13	35	21	13	15	5	27
CG31178	55.123	55.5831	0.3046	59.6959	43	0.0466	0.4184	196	0	2	2	2	3	3	6	8	9	6	0	1	2	1	0	0	1	1	1	3	1	3	6	0	1	3	5	5	3	2	2	0	5	2	2	6	2	6	0	1	6
CG33125	56.5399	59.7205	0.0527	67.7138	43	0.0095	0.1852	1284	31	20	14	12	28	37	28	23	42	21	0	0	10	13	1	6	8	3	13	5	19	20	36	22	25	17	31	20	17	7	22	5	28	8	21	15	15	16	17	11	46
CG7668	58.6218	60.3158	0.1134	47.9603	43	0.2786	0.2318	423	8	7	4	13	5	5	6	8	6	2	0	0	3	2	1	7	4	3	6	6	3	2	3	3	6	1	8	8	2	1	6	2	15	7	10	14	3	4	7	4	18
CG18213	56.847	59.7308	0.0939	64.1266	43	0.02	0.2581	683	29	6	10	13	6	7	6	6	25	8	0	0	12	16	1	1	16	8	8	11	9	4	9	4	5	6	14	12	9	5	5	3	22	6	20	16	7	7	13	9	25
CG31718	55.2991	56.4894	0.1395	75.3506	43	0.0017	0.2799	540	22	14	12	17	8	7	10	6	12	10	0	1	5	6	0	8	9	5	7	9	4	3	6	1	6	4	10	8	5	6	11	2	24	5	16	6	7	9	9	1	22
CG11148	54.7413	55.7008	0.085	133.701	43	0	0.216	1573	26	9	31	37	32	26	32	23	12	13	1	0	2	6	0	20	19	3	23	19	22	11	35	15	24	13	77	36	18	20	15	20	32	12	24	28	21	18	35	12	75
CG31647	60.0436	57.5922	0.1858	57.6085	43	0.0674	0.348	310	11	7	8	8	1	2	3	4	3	1	0	0	3	4	1	7	4	4	0	2	4	6	5	2	3	5	15	5	3	3	6	4	7	5	3	5	5	3	7	3	11
CG31647	60.0436	57.5922	0.1858	57.6085	43	0.0674	0.348	310	11	7	8	8	1	2	3	4	3	1	0	0	3	4	1	7	4	4	0	2	4	6	5	2	3	5	15	5	3	3	6	4	7	5	3	5	5	3	7	3	11
CG10031	58.8355	60.0582	0.3263	42.4169	43	0.4965	0.4715	130	1	3	0	2	0	0	1	1	0	3	0	0	3	4	1	1	4	2	2	3	2	4	4	1	0	0	3	5	1	1	2	1	2	1	0	4	3	2	2	1	11
CG11155	53.3048	57.7567	0.0864	78.7363	43	0.0007	0.2297	911	39	8	16	17	14	12	15	10	34	15	1	0	7	10	0	13	20	6	11	8	2	9	10	8	10	5	28	5	9	4	13	5	28	11	39	25	15	8	22	8	42
CG11155	53.3048	57.7567	0.0864	78.7363	43	0.0007	0.2297	911	39	8	16	17	14	12	15	10	34	15	1	0	7	10	0	13	20	6	11	8	2	9	10	8	10	5	28	5	9	4	13	5	28	11	39	25	15	8	22	8	42
CG11155	53.3048	57.7567	0.0864	78.7363	43	0.0007	0.2297	911	39	8	16	17	14	12	15	10	34	15	1	0	7	10	0	13	20	6	11	8	2	9	10	8	10	5	28	5	9	4	13	5	28	11	39	25	15	8	22	8	42
CG11155	53.3048	57.7567	0.0864	78.7363	43	0.0007	0.2297	911	39	8	16	17	14	12	15	10	34	15	1	0	7	10	0	13	20	6	11	8	2	9	10	8	10	5	28	5	9	4	13	5	28	11	39	25	15	8	22	8	42
Su(var)2-HP2	58.5189	57.7365	0.0616	200.598	43	0	0.1974	3258	30	14	50	53	89	85	77	75	16	14	0	1	16	8	0	2	31	21	28	38	53	49	83	45	24	15	84	69	19	25	25	23	69	36	38	44	63	60	79	43	99
Su(var)2-HP2	58.5189	57.7365	0.0616	200.598	43	0	0.1974	3258	30	14	50	53	89	85	77	75	16	14	0	1	16	8	0	2	31	21	28	38	53	49	83	45	24	15	84	69	19	25	25	23	69	36	38	44	63	60	79	43	99
CG3709	57.3182	56.5897	0.1547	77.481	43	0.001	0.2826	501	10	4	7	11	7	5	5	7	7	5	0	1	5	8	0	3	6	4	7	19	3	10	10	1	8	7	13	10	6	2	5	1	15	10	16	9	6	6	2	5	9
CG4480	57.9149	56.5009	0.2456	54.0252	43	0.1209	0.4144	220	7	11	7	9	5	3	0	1	8	5	1	0	2	2	0	9	3	4	2	4	1	4	4	4	4	4	3	1	4	2	2	2	6	3	6	1	6	5	2	1	3
CG31805	57.528	57.6794	0.1496	70.0248	43	0.0057	0.2881	468	9	7	9	13	4	7	8	0	7	3	0	0	0	5	1	1	7	4	3	6	6	5	8	5	10	2	17	20	4	2	5	5	5	3	3	9	8	5	5	0	24
CheA7a	60.6507	58.4422	0.2467	43.9146	43	0.4326	0.3846	178	4	4	2	6	0	3	1	3	4	3	1	0	2	1	0	2	2	3	3	3	0	1	4	5	1	0	3	5	1	0	2	0	3	2	2	7	3	4	2	2	9
CG12395	51.3369	48.3003	0.3435	87.5958	43	0.0001	0.4341	255	5	4	3	10	0	3	1	2	4	2	1	0	1	0	0	3	3	1	3	5	3	0	0	4	5	1	11	8	2	5	4	2	5	6	5	10	4	3	1	3	9
CG12567	54.2959	52.6382	0.2609	91.3279	43	0	0.4112	350	17	5	5	6	2	5	11	0	5	5	1	0	6	3	0	4	9	3	7	5	8	2	3	2	3	4	10	7	4	5	3	1	9	3	6	4	5	3	7	2	6
CG2955	56.4684	59.2806	0.0909	51.4441	43	0.1767	0.2543	566	11	13	8	8	7	10	8	10	13	3	1	0	7	2	0	9	11	4	8	7	5	5	10	7	16	4	17	6	6	4	6	3	12	10	9	6	13	10	4	6	22
CG8245	57.6688	52.0211	0.2932	100.861	43	0	0.4422	344	14	2	4	4	10	3	7	5	6	11	0	1	4	5	0	3	5	3	7	5	6	4	6	5	3	5	3	9	2	5	5	2	17	5	8	7	2	4	4	3	7
CG30048	56.1894	57.4391	0.0855	106.368	43	0	0.2341	1244	38	20	24	31	13	23	23	11	40	17	1	0	13	18	0	23	22	10	16	27	8	20	20	5	14	9	23	18	9	11	20	7	40	28	28	34	28	24	14	21	37
CG30048	56.1894	57.4391	0.0855	106.368	43	0	0.2341	1244	38	20	24	31	13	23	23	11	40	17	1	0	13	18	0	23	22	10	16	27	8	20	20	5	14	9	23	18	9	11	20	7	40	28	28	34	28	24	14	21	37
CG12900	58.6703	58.1956	0.1243	73.8536	43	0.0024	0.2765	594	21	13	9	12	8	7	2	3	9	12	0	0	3	5	1	8	16	8	12	18	4	10	12	2	5	5	13	15	6	2	5	5	20	19	14	17	10	14	8	4	19
CG10465	49.2654	53.2416	0.2326	70.2425	43	0.0054	0.3924	302	7	0	15	4	4	4	7	3	8	6	0	0	3	5	1	2	8	1	3	3	0	0	7	3	5	2	4	6	2	5	4	2	15	3	3	6	8	3	6	3	10
CG31860	55.1201	54.5329	0.1871	125.357	43	0	0.3173	670	12	13	8	12	9	14	9	21	7	3	0	0	3	4	1	10	6	5	2	19	3	6	10	4	14	7	12	7	2	3	6	3	19	17	16	16	9	5	15	10	24
CG7543	56.6388	56.4815	0.1549	78.9772	43	0.0007	0.2839	510	12	11	9	10	1	11	7	4	3	2	0	0	12	4	1	11	7	6	6	5	3	5	15	5	5	4	18	5	3	9	10	10	9	3	5	12	10	6	8	2	11
CG31424	56.683	57.536	0.1343	74.1368	43	0.0022	0.2636	552	25	12	8	19	6	4	9	4	7	4	1	0	5	5	0	8	9	5	11	12	4	6	4	7	5	9	12	8	2	5	6	1	37	11	14	17	13	5	9	4	23
CG6602	58.2804	57.5806	0.147	64.2471	43	0.0195	0.2973	437	7	5	7	14	7	3	3	5	6	13	1	0	0	6	0	9	8	12	6	11	3	3	6	4	4	7	13	12	4	3	6	4	12	8	0	4	8	5	6	3	14
CG31759	58.56	56.1981	0.143	86.3448	43	0.0001	0.2746	604	20	20	7	19	7	10	5	5	15	8	0	0	7	6	1	5	5	6	9	15	3	8	8	10	5	5	15	10	4	7	2	3	15	10	15	9	8	11	3	7	23
miple2	56.3645	55.3068	0.2614	73.1989	43	0.0028	0.4277	280	0	0	1	4	5	5	4	4	1	1	0	0	2	6	1	2	2	0	5	6	3	1	5	2	3	11	15	5	7	2	5	2	2	0	4	3	5	7	5	2	12
CG41520	53.7116	58.001	0.1127	84.094	43	0.0002	0.2759	746	22	5	14	14	13	10	17	5	16	13	0	1	4	3	0	13	10	8	7	6	4	5	9	3	13	4	23	5	7	5	7	4	19	9	20	17	13	4	23	14	45
CG13700	57.0933	57.6504	0.1131	63.1267	43	0.0243	0.2484	558	16	6	1	5	14	11	19	9	14	14	1	0	12	10	0	3	3	1	3	3	12	9	10	3	3	5	38	21	3	2	1	1	5	5	2	28	15	5	7	3	19
CG31498	53.4257	52.2668	0.3764	69.2578	43	0.0068	0.5203	184	9	3	2	2	3	1	7	5	5	2	1	0	1	4	0	5	4	4	2	4	1	3	0	2	3	2	4	2	0	3	6	4	8	2	3	2	2	0	0	2	11
CG15035	58.0219	55.9703	0.1985	74.4297	43	0.0021	0.3469	375	10	6	6	6	3	5	4	3	8	2	0	1	5	4	0	3	6	4	4	6	2	7	2	10	3	3	12	9	3	2	7	4	8	6	5	14	3	5	2	6	13
UbcD6	56.2693	56.8042	0.3715	56.4749	43	0.0816	0.4915	152	6	2	2	2	0	2	4	2	1	4	0	1	0	2	0	2	2	0	0	3	1	6	5	2	1	1	1	4	2	3	1	1	2	1	6	3	0	2	5	4	6
CG10973	54.83	55.0396	0.2771	70.9495	43	0.0046	0.4038	256	10	0	3	6	3	5	3	9	2	3	1	0	3	1	0	0	6	4	5	5	3	2	0	1	3	1	4	4	0	2	2	2	4	8	8	2	6	1	4	5	10
CG5694	53.3597	58.1376	0.1165	72.7222	43	0.0031	0.2909	624	22	6	14	12	8	12	18	13	15	5	0	1	10	8	0	5	5	6	6	8	5	6	15	5	7	12	16	9	4	7	2	2	15	4	18	11	13	2	19	4	24
CG17715	58.9075	54.0354	0.4782	65.0418	43	0.0166	0.5692	136	4	2	1	6	5	2	1	1	0	3	1	0	1	2	0	3	3	0	3	4	0	2	2	1	1	0	5	0	0	4	5	1	4	1	1	2	2	1	2	3	2
CG32181	56.1039	55.4062	0.1336	76.6841	43	0.0012	0.2851	574	11	3	3	10	14	10	9	9	13	5	1	0	10	9	0	2	4	6	2	4	6	12	10	10	11	5	33	19	9	11	7	2	12	6	6	11	10	9	10	5	30
CG6052	55.5608	55.4401	0.1183	201.172	43	0	0.2547	1701	57	24	22	51	16	24	19	21	42	33	0	0	19	16	1	25	32	18	34	49	13	22	17	6	16	23	25	23	16	14	29	5	40	28	61	52	28	38	21	14	47
d4	56.6304	57.3832	0.1215	60.5228	43	0.04	0.2434	498	10	6	4	1	8	9	12	11	6	9	1	0	9	10	0	4	6	4	5	5	5	5	11	3	16	7	10	11	12	4	8	4	10	1	8	11	9	4	10	4	21
d4	56.6304	57.3832	0.1215	60.5228	43	0.04	0.2434	498	10	6	4	1	8	9	12	11	6	9	1	0	9	10	0	4	6	4	5	5	5	5	11	3	16	7	10	11	12	4	8	4	10	1	8	11	9	4	10	4	21
CG14153	59.3789	57.4126	0.2003	47.6696	43	0.2885	0.3509	238	3	1	0	3	1	2	3	5	18	7	0	1	2	0	0	4	2	0	2	3	6	5	10	3	2	1	13	11	3	4	0	1	3	3	2	3	1	3	5	2	13
CG33651	54.6133	51.7862	0.3629	57.3307	43	0.0706	0.4849	158	5	5	2	4	5	2	3	4	3	2	1	0	3	7	0	2	5	2	0	1	2	1	2	1	4	1	2	2	3	0	1	1	5	1	14	16	0	0	5	1	0
CG3107	54.4547	59.5433	0.06	62.0546	43	0.03	0.2013	1035	37	19	25	23	17	11	17	12	39	14	1	0	6	10	0	10	26	7	12	8	14	3	19	3	20	11	29	15	7	6	12	4	29	7	28	27	18	11	24	6	54
eIF-4B	50.8777	57.3899	0.1673	65.431	43	0.0153	0.3286	391	12	3	9	10	10	8	4	1	6	2	1	0	3	0	0	3	3	3	4	1	3	1	12	4	2	0	9	6	1	9	6	2	11	2	4	1	4	2	8	2	26
CG31845	56.42	55.7728	0.437	65.1129	43	0.0163	0.5197	149	5	2	0	5	4	3	1	3	0	1	0	0	3	0	1	3	3	3	1	3	7	3	4	3	1	0	5	4	1	1	2	4	2	3	0	3	2	0	0	2	1
sala	53.5374	55.1911	0.4751	67.9389	43	0.009	0.514	143	4	5	0	0	2	1	0	0	3	1	0	1	0	0	0	0	0	0	1	3	3	0	2	2	15	6	9	4	1	0	0	0	2	1	1	1	2	1	0	0	3
mav	52.4651	57.7413	0.1	70.1803	43	0.0055	0.239	702	17	10	11	17	5	5	17	6	8	7	1	0	13	4	0	11	14	5	12	5	6	2	16	4	16	18	26	12	8	4	8	0	20	8	22	11	9	11	12	5	33
CG32691	51.5314	52.7065	0.3263	60.0481	43	0.0437	0.4493	184	1	2	1	3	7	2	1	0	2	1	1	0	1	5	0	4	4	1	2	1	7	1	2	2	4	7	5	6	0	5	3	3	2	1	0	3	2	0	4	1	2
CG1298	58.3842	54.6966	0.2898	76.7946	43	0.0012	0.4083	265	13	7	3	0	5	9	2	2	6	6	1	0	2	5	0	6	6	4	6	7	2	2	6	3	0	2	8	5	1	4	3	3	4	4	7	5	3	1	2	2	5
CG6171	59.6981	60.4836	0.2213	41.6125	43	0.5315	0.36	188	2	3	0	0	6	2	2	1	1	3	0	1	3	3	0	0	0	1	1	0	7	3	8	1	3	2	0	3	2	3	4	1	3	2	2	3	5	2	5	0	8
CG5225	53.663	51.7157	0.1955	116.349	43	0	0.3539	595	3	2	1	3	2	4	7	2	17	9	1	0	0	2	0	4	1	0	5	6	22	20	71	33	34	44	8	7	0	1	3	1	10	4	6	11	7	1	3	6	21
Dyrk3	54.1292	58.409	0.0786	65.1273	43	0.0163	0.197	829	21	8	24	16	22	6	25	17	18	11	0	1	8	10	0	3	13	5	12	6	10	5	22	6	19	10	24	12	11	9	6	3	31	10	15	20	12	3	20	8	37
CG1970	55.9016	50.7339	0.2612	122.485	43	0	0.4304	469	12	6	6	11	4	3	7	3	9	11	0	1	0	6	0	6	12	5	4	8	8	3	10	6	4	8	7	8	10	1	9	8	14	5	8	19	6	7	7	6	6
CG13130	42.8487	48.9999	0.3935	46.0378	43	0.3476	0.4744	117	2	2	4	3	0	0	3	3	3	0	1	0	2	1	0	4	3	0	0	1	0	1	4	2	1	1	1	1	0	0	0	1	4	2	10	16	1	0	2	1	3
CG14322	57.5453	58.1622	0.0682	107.685	43	0	0.2075	1578	33	13	15	26	41	36	32	15	16	14	1	0	13	8	0	5	19	10	21	23	14	20	34	13	15	25	50	36	23	11	12	9	33	28	24	20	23	32	18	13	51
CG8870	53.2451	53.5631	0.2246	80.1903	43	0.0005	0.3447	357	11	3	2	7	1	7	6	1	10	5	1	0	5	9	0	5	8	4	1	10	5	7	8	2	4	2	10	4	3	2	1	4	7	4	12	9	6	4	4	6	12
CG41516	60.3352	60.9221	0.2788	28.1574	43	0.9608	0.4032	101	3	2	1	2	0	0	1	0	0	0	1	0	1	3	0	0	1	1	2	1	4	2	3	5	1	0	3	3	3	2	1	1	3	1	0	2	1	1	2	1	2
CG1979	58.8004	58.929	0.0643	67.4232	43	0.0101	0.1905	1048	20	9	15	13	25	26	27	18	4	6	1	0	5	6	0	4	13	13	15	8	23	12	23	11	7	8	20	17	3	3	9	7	19	17	12	15	22	17	16	10	32
CG5235	58.7752	58.3461	0.1033	72.2356	43	0.0035	0.2393	699	23	8	9	18	9	21	7	9	13	20	1	0	10	3	0	15	7	9	9	12	8	5	14	8	11	14	15	12	5	6	8	2	20	7	13	18	6	7	18	16	17
CG18536	60.2941	59.6594	0.2257	43.3348	43	0.457	0.369	192	6	5	5	3	1	1	4	3	5	8	0	1	1	2	0	5	3	1	2	3	3	5	3	2	1	0	1	3	2	1	1	0	1	8	4	2	4	5	3	2	3
Acp36DE	53.0581	53.9983	0.1876	171.243	43	0	0.3665	913	9	4	16	36	29	15	62	30	4	5	1	0	0	3	0	1	16	4	24	22	10	6	14	5	8	3	101	97	3	0	13	6	22	7	12	3	7	7	5	9	29
CG30071	55.4016	55.2689	0.3441	58.8437	43	0.0543	0.4993	171	5	1	3	3	3	3	4	2	1	0	0	0	1	5	1	4	2	2	0	5	4	2	2	2	4	1	2	8	2	2	4	1	5	0	3	4	2	1	4	0	2
CG17514	48.3791	55.4523	0.1113	292.879	43	0	0.2896	2631	70	21	116	74	62	23	67	17	52	22	1	0	27	21	0	16	70	10	45	24	31	13	43	16	38	17	82	25	19	5	30	7	112	19	90	57	44	13	59	13	100
CG4616	59.8733	58.6383	0.089	75.2279	43	0.0017	0.2284	845	7	3	13	10	12	16	11	9	4	6	0	0	3	5	1	2	5	3	7	15	11	9	20	13	9	8	17	19	5	4	11	9	19	13	9	17	16	16	17	15	22
CG41265	52.1485	58.9935	0.0773	68.9089	43	0.0073	0.2223	891	18	4	37	16	11	8	11	5	12	4	0	1	4	4	0	5	17	5	21	13	5	2	5	0	17	12	42	22	7	6	11	4	39	6	30	22	13	2	17	5	32
CG8152	59.1793	57.9665	0.1659	55.9223	43	0.0894	0.3246	337	6	6	5	8	4	6	3	1	2	4	1	0	3	1	0	6	3	5	5	8	1	8	5	4	5	6	11	9	2	3	8	2	3	4	2	6	6	4	7	2	5
CG13658	59.3886	57.238	0.1786	74.481	43	0.002	0.3126	417	11	17	4	6	4	5	3	1	14	9	1	0	3	1	0	5	6	4	5	12	5	4	5	6	8	4	3	9	2	2	3	1	7	7	6	22	7	4	5	6	11
sle	57.3857	54.0542	0.1294	183.807	43	0	0.2697	1421	13	9	11	11	28	30	25	24	4	7	0	1	2	5	0	0	13	12	10	27	16	33	38	21	15	12	30	28	17	27	7	7	28	14	8	29	31	16	28	14	20
CG4983	60.1215	60.3371	0.143	52.6403	43	0.1489	0.3007	368	4	9	3	5	11	16	16	6	3	2	0	1	0	2	0	2	2	2	4	2	6	4	7	4	3	1	11	6	4	4	2	2	5	3	6	7	3	7	7	4	15
CG2177	55.2999	57.1044	0.1929	59.791	43	0.0458	0.3325	310	8	3	14	10	4	4	4	1	5	2	0	1	2	2	0	1	8	2	8	6	0	2	3	3	7	3	7	5	0	1	2	2	13	3	7	10	7	3	6	4	9
CG31225	59.9092	59.9717	0.0868	45.5694	43	0.3657	0.2154	525	15	9	12	18	4	10	8	7	16	10	1	0	4	6	0	10	15	7	11	14	5	7	3	5	10	7	15	13	6	4	6	6	15	8	8	19	3	6	7	8	14
CG14861	58.9041	57.0532	0.1623	59.239	43	0.0506	0.2943	365	6	7	4	12	3	10	3	7	4	6	0	1	4	2	0	1	6	2	2	9	2	1	7	2	4	4	10	5	1	3	3	5	8	8	7	8	6	4	5	5	13
can	54.3914	54.9565	0.1389	130.954	43	0	0.3014	943	29	11	11	32	12	16	11	13	19	12	1	0	11	8	0	14	16	8	8	17	5	13	21	7	12	5	16	20	10	9	6	1	27	12	19	28	15	13	6	2	31
CG33775	60.2917	58.9172	0.2473	45.2514	43	0.3782	0.3825	183	8	2	4	5	1	2	1	5	5	4	1	0	4	3	0	3	5	3	2	2	1	1	1	3	0	2	4	4	2	2	1	1	7	1	3	5	2	2	1	1	9
CG31627	60.7026	58.2941	0.1984	37.506	43	0.7078	0.3445	189	7	6	3	4	2	6	3	4	4	1	0	1	1	1	0	3	2	2	3	3	2	2	3	2	1	3	2	5	1	4	4	0	3	3	1	6	3	3	3	2	4
Zyx102EF	50.5607	60.1718	0.0826	46.6928	43	0.3232	0.2315	565	9	4	18	6	10	1	13	4	19	9	1	0	15	10	0	0	10	3	10	6	13	5	14	7	13	2	20	8	3	4	2	1	13	2	14	10	9	1	21	4	22
CG8100	58.4984	58.5398	0.1195	77.5775	43	0.001	0.2467	649	19	10	14	20	5	8	5	3	15	6	1	0	3	2	0	8	16	9	7	26	10	6	8	8	16	5	18	11	8	5	8	3	16	11	16	15	5	11	10	8	29
Gr98c	57.7852	57.6364	0.1702	69.6039	43	0.0063	0.3091	409	14	13	9	5	1	7	2	1	10	6	1	0	6	8	0	8	14	9	13	18	4	2	2	0	5	4	13	5	3	6	4	1	19	10	10	12	7	7	6	2	12
CG30081	56.5401	56.7305	0.1356	81.1059	43	0.0004	0.2848	598	19	18	10	26	7	7	4	2	15	14	0	1	3	4	0	14	10	10	9	16	5	5	13	10	14	9	17	9	6	8	5	2	24	9	14	13	9	4	17	3	20
pho	48.1762	57.9475	0.1162	60.5354	43	0.0399	0.2667	521	16	5	18	5	11	4	19	6	5	6	0	0	9	3	1	2	7	0	1	2	3	1	5	5	14	11	12	8	2	0	4	1	16	4	11	13	10	9	13	3	30
CG6559	60.3861	59.6557	0.142	48.8534	43	0.2496	0.292	344	12	8	2	5	1	4	7	2	3	0	0	0	5	4	1	5	3	2	2	5	4	5	8	4	2	2	7	15	5	7	5	6	6	5	5	7	8	3	7	4	11
w-cup	55.176	55.695	0.151	61.9257	43	0.0307	0.2874	410	3	2	10	1	7	5	10	3	7	4	1	0	0	1	0	1	6	0	3	9	2	3	8	3	3	7	14	11	0	2	4	1	11	6	4	13	6	7	6	5	17
CG31720	56.3761	53.8393	0.1853	107.487	43	0	0.3313	580	24	13	11	13	6	12	9	8	12	5	0	1	12	18	0	6	9	6	9	9	2	8	9	7	5	5	8	10	6	7	3	1	20	13	11	9	8	13	7	7	20
rno	58.8666	58.0244	0.0581	186.043	43	0	0.1994	3202	28	15	19	42	68	58	65	63	21	28	0	0	23	21	1	12	48	26	24	50	70	50	96	53	28	29	72	105	33	38	38	18	35	38	26	55	65	43	68	57	77
ey	59.1247	57.8856	0.1158	97.1395	43	0	0.2707	839	9	7	7	14	23	26	23	15	8	9	0	1	8	7	0	7	12	3	7	13	13	15	25	17	14	20	16	21	8	5	10	6	14	11	13	11	10	12	15	10	22
CG32065	55.2979	53.1492	0.2402	85.9947	43	0.0001	0.3875	358	7	4	4	9	4	10	8	4	6	4	1	0	3	6	0	7	2	1	2	5	1	3	8	6	12	5	18	12	7	4	7	5	5	7	4	6	3	4	7	0	7
CG11152	59.401	58.7133	0.0904	54.2135	43	0.1174	0.2291	600	12	2	4	12	11	10	19	11	14	9	1	0	2	3	0	3	8	8	8	6	10	11	15	7	11	13	24	17	2	8	7	2	19	9	10	12	17	5	12	13	12
CG31415	48.6693	49.5837	0.4946	78.1445	43	0.0008	0.5485	158	2	0	1	0	1	0	2	0	0	1	0	0	2	6	1	0	1	1	1	4	11	5	6	1	0	0	1	3	2	1	0	1	2	0	0	2	0	0	1	1	5
CG33337	59.3773	58.1342	0.1025	72.7749	43	0.003	0.2422	710	28	20	10	19	12	7	13	9	17	13	1	0	4	10	0	19	23	11	8	18	6	5	6	7	5	6	15	7	3	6	4	1	23	12	17	24	6	11	10	10	22
CG30355	54.7474	55.794	0.2712	50.7072	43	0.1957	0.424	187	6	1	2	4	2	5	3	2	4	1	0	0	1	4	1	1	2	2	4	1	2	3	1	4	0	2	6	1	0	2	0	2	2	3	2	4	2	4	5	3	3
CG14556	57.7017	55.8065	0.2135	66.8198	43	0.0115	0.3755	313	2	6	2	6	3	7	5	2	3	2	0	1	2	8	0	1	9	3	5	5	1	0	2	1	1	6	10	5	4	5	5	4	11	6	6	10	3	1	1	1	13
TotB	55.1815	57.8091	0.2684	37.3087	43	0.7158	0.4078	139	4	3	2	1	2	2	0	1	2	1	0	0	1	1	1	2	2	1	3	3	1	1	2	1	1	0	3	1	3	1	2	0	3	5	3	5	3	4	1	2	4
CG31079	52.4783	55.2848	0.4882	58.0922	43	0.062	0.5546	119	5	3	2	2	1	1	1	2	2	1	1	0	12	2	0	2	4	0	0	4	4	3	2	0	1	3	2	0	1	1	5	1	2	0	1	5	1	1	2	0	0
Or33a	55.939	57.387	0.1815	68.786	43	0.0075	0.3247	379	20	9	8	6	4	5	4	4	13	8	0	1	3	2	0	6	12	4	7	12	1	3	4	2	4	2	5	5	3	3	9	2	12	11	11	14	5	4	7	2	8
nAcRalpha-80B	50.4149	55.1463	0.2495	65.381	43	0.0155	0.3962	262	14	2	6	8	6	1	6	3	7	7	0	1	1	4	0	5	7	2	3	3	3	2	8	2	4	3	3	1	1	1	1	0	7	5	9	7	5	1	6	5	6
eff	54.0217	58.5303	0.2389	35.3555	43	0.7898	0.363	148	4	2	7	0	2	0	3	2	4	2	0	0	3	1	1	3	1	2	1	3	3	3	8	2	2	1	4	1	0	1	1	1	4	2	5	3	3	1	3	1	4
CG32816	58.4783	60.641	0.1031	39.0754	43	0.6422	0.2562	379	14	7	6	4	7	3	4	6	6	6	1	0	1	1	0	1	5	2	5	3	9	8	12	7	10	6	16	11	0	1	2	3	4	8	6	6	6	3	6	9	11
CG34460	51.9009	51.4805	0.3136	60.5259	43	0.04	0.43	193	5	1	0	1	2	5	0	1	1	2	1	0	7	5	0	3	1	2	0	3	5	2	4	1	1	2	2	3	0	1	0	0	1	4	3	3	7	3	5	4	3
CG12303	52.5398	57.1928	0.1405	80.7853	43	0.0004	0.2971	575	28	10	19	19	4	6	7	4	20	9	0	1	5	2	0	11	26	6	13	8	3	4	7	5	6	2	14	6	7	4	8	4	19	5	19	16	16	4	7	4	25
Ser12	54.6386	55.1334	0.2609	64.186	43	0.0197	0.3971	246	1	4	2	3	5	8	2	3	3	6	1	0	3	3	0	6	3	6	5	6	6	3	0	3	2	4	3	4	0	0	1	2	11	8	4	3	3	4	3	0	5
CG32350	49.9109	59.0184	0.0752	62.5176	43	0.0274	0.2313	831	35	8	29	18	13	10	14	6	21	9	1	0	19	13	0	5	19	7	8	3	7	3	9	4	18	4	17	7	4	3	4	4	29	11	32	19	19	6	18	7	45
onecut	58.0358	56.0602	0.1141	123.502	43	0	0.2617	1082	14	11	6	16	29	30	21	30	6	6	0	0	4	9	1	6	13	9	13	17	24	10	13	15	25	24	35	41	4	9	19	4	15	16	12	30	11	12	22	10	31
CG12340	58.9069	56.6038	0.0892	126.742	43	0	0.2407	1421	7	19	14	20	21	27	27	21	6	7	0	1	4	10	0	4	16	12	11	18	24	29	30	14	10	12	39	45	14	6	13	12	16	14	23	24	25	29	26	24	43
CG31952	44.9797	46.5953	0.5467	99.4961	43	0	0.5792	182	0	1	0	0	0	0	5	4	0	0	0	1	0	0	0	0	0	0	0	0	0	0	0	0	0	0	1	5	0	0	0	0	2	0	0	1	2	1	5	2	1
RpL15	52.8699	55.722	0.4278	87.6932	43	0.0001	0.5245	205	1	1	3	6	2	2	1	3	9	5	1	0	0	2	0	4	3	0	2	0	1	1	4	2	5	4	4	5	15	8	2	1	9	3	0	4	3	0	2	1	0
CG31609	54.1796	57.7808	0.3053	55.2555	43	0.0996	0.4318	181	15	2	2	5	0	1	1	0	13	3	0	0	4	5	1	6	1	2	0	3	3	2	7	1	2	1	6	4	3	0	2	0	9	2	1	6	2	0	5	2	5
nompB	58.031	55.3485	0.1281	109.289	43	0	0.2885	853	22	8	15	20	11	4	18	8	16	23	0	0	1	6	1	3	21	7	12	16	9	12	10	4	9	10	29	28	9	7	8	7	23	15	12	22	8	9	7	10	25
CG40263	51.8483	58.7944	0.1551	69.1871	43	0.0069	0.3472	446	29	4	12	10	11	6	11	5	17	5	1	0	7	3	0	12	9	1	7	2	6	0	6	4	4	1	12	4	5	2	1	1	20	2	22	12	11	2	9	6	14
Rap2l	61	60.4583	0.2176	39.8246	43	0.6098	0.3564	183	4	6	2	4	2	2	1	4	1	4	0	1	4	3	0	1	3	2	2	1	0	2	2	1	2	0	7	2	0	2	2	2	4	6	2	5	1	4	3	3	6
mod	59.9467	57.4338	0.1339	72.7029	43	0.0031	0.294	543	17	11	7	13	7	11	6	6	1	2	0	1	0	2	0	1	6	4	2	8	8	3	8	6	2	3	9	9	4	7	2	4	11	5	6	3	8	10	3	8	14
CG4946	54.6815	51.6608	0.3944	87.1689	43	0.0001	0.4848	221	10	7	6	4	2	5	1	2	3	7	0	0	1	3	1	3	2	1	3	1	0	3	5	1	4	4	9	1	4	1	1	2	11	1	3	5	1	5	2	3	5
CG18109	54.1698	59.8935	0.0462	89.2695	43	0	0.1713	1932	51	30	48	47	36	26	42	24	53	20	1	0	25	10	0	15	42	15	28	22	20	10	25	13	25	16	50	24	13	8	14	11	56	26	42	46	24	20	23	18	84
CG30151	46.2221	51.0299	0.4003	113.287	43	0	0.5257	283	14	1	4	3	4	2	2	1	5	3	1	0	0	0	0	2	6	1	4	6	4	5	6	0	2	1	13	1	0	0	0	2	5	4	2	4	6	2	2	2	14
Pur-alpha	51.2795	58.4827	0.1816	49.9355	43	0.2171	0.3608	275	12	2	7	8	7	4	7	3	5	6	1	0	1	1	0	1	4	0	1	0	2	0	3	3	1	1	8	1	4	1	6	3	7	4	6	9	4	1	4	1	13
CG34024	56.1593	56.5596	0.2943	64.7464	43	0.0176	0.4248	220	11	2	4	8	2	5	1	2	1	2	0	0	4	1	1	4	2	3	4	10	0	2	2	0	1	2	8	4	1	1	2	2	4	2	4	6	4	3	1	1	3
CG33509	60.7802	60.1689	0.1422	55.4758	43	0.0961	0.307	390	7	9	6	9	6	7	4	2	6	16	0	0	5	4	1	4	10	6	5	9	2	4	4	1	5	2	9	5	1	2	4	1	12	6	5	12	3	4	8	2	9
CG14955	58.0706	56.7917	0.12	112.651	43	0	0.2708	939	13	4	16	37	14	22	9	9	20	17	1	0	8	16	0	13	15	15	13	29	12	20	18	7	13	4	25	9	11	9	11	6	20	18	16	29	10	12	5	3	22
CG17508	57.3023	57.624	0.1666	53.6502	43	0.128	0.3074	322	13	4	3	4	8	5	6	3	8	3	0	1	4	1	0	3	8	0	2	6	5	3	11	1	3	4	11	6	2	3	4	0	12	6	3	6	5	2	9	5	11
CG17744	59.1711	59.1999	0.2098	50.1465	43	0.2111	0.385	239	4	6	6	4	2	3	1	2	4	2	1	0	2	1	0	3	7	1	7	6	1	2	3	1	0	2	4	3	0	3	6	1	3	3	7	6	7	2	2	2	7
CG31797	56.4786	54.1898	0.1468	127.558	43	0	0.3134	869	7	11	3	7	5	8	2	5	10	12	0	0	6	21	1	3	3	7	4	13	10	19	24	11	10	13	21	29	6	15	12	9	15	9	4	12	8	7	4	5	27
CG5146	56.8381	57.5195	0.0607	117.09	43	0	0.1916	1930	21	21	14	31	27	43	38	25	18	17	0	1	1	6	0	6	15	11	23	35	53	44	69	35	23	14	35	38	20	23	27	13	23	12	18	47	33	19	32	22	61
plexB	52.4019	58.579	0.058	118.938	43	0	0.1891	2052	70	16	60	36	41	20	47	17	49	30	0	0	32	30	1	13	42	12	21	17	18	17	45	14	41	20	52	28	20	9	24	11	82	13	62	37	44	18	48	12	82
CG30440	56.9575	60.1583	0.0576	60.9505	43	0.037	0.1938	1058	27	10	26	17	21	13	21	10	21	16	1	0	20	17	0	7	26	6	12	12	8	9	13	6	19	10	41	12	10	10	9	5	26	14	19	19	19	17	17	7	35
lgs	57.456	60.2741	0.0352	51.8065	43	0.1679	0.1409	1470	27	11	22	15	38	25	40	27	5	4	1	0	10	12	0	3	7	5	13	12	29	18	48	21	23	10	62	47	4	3	9	9	21	13	27	69	27	21	29	13	87
CG31755	57.8612	58.0468	0.0666	99.1682	43	0	0.1932	1490	26	20	30	36	17	27	33	19	14	26	1	0	9	20	0	18	24	21	26	35	20	13	26	12	23	19	44	37	9	14	11	8	23	26	28	38	26	17	28	10	56
CG32246	59.1165	58.3731	0.1218	66.8703	43	0.0113	0.2595	549	20	11	15	20	2	6	4	5	15	12	1	0	14	9	0	14	9	6	14	23	6	7	9	4	6	6	12	6	6	4	6	3	15	12	14	19	8	8	6	7	13
CG33346	51.9216	52.2003	0.3241	82.6524	43	0.0003	0.4604	255	5	6	1	8	3	4	2	1	5	12	0	1	1	6	0	5	4	1	4	0	3	5	6	3	0	1	6	2	1	2	2	1	4	7	3	4	4	11	5	2	16
CG14896	56.0665	55.528	0.1352	175.665	43	0	0.274	1299	4	4	18	13	37	21	24	19	0	3	1	0	1	0	0	0	13	2	4	10	19	15	57	24	16	8	21	18	14	26	28	5	18	12	11	12	27	22	38	13	29
Nipped-A	51.3517	57.8671	0.0646	245.594	43	0	0.2203	3804	147	35	155	97	71	34	67	30	74	34	1	0	36	34	0	48	91	20	54	37	38	21	62	25	80	46	134	52	28	25	43	16	140	42	128	110	76	29	81	21	132
Nipped-A	51.3517	57.8671	0.0646	245.594	43	0	0.2203	3804	147	35	155	97	71	34	67	30	74	34	1	0	36	34	0	48	91	20	54	37	38	21	62	25	80	46	134	52	28	25	43	16	140	42	128	110	76	29	81	21	132
CG10395	51.5869	58.4423	0.1633	51.2831	43	0.1808	0.3025	314	4	0	6	4	8	2	6	1	10	3	0	1	5	2	0	3	9	1	3	2	8	3	4	2	6	1	8	6	4	5	2	4	11	1	8	4	3	4	12	5	12
bip2	53.5366	59.4294	0.0503	70.7329	43	0.0049	0.1674	1407	33	16	32	30	41	14	49	16	10	9	0	0	12	8	1	5	22	3	16	7	39	13	48	15	13	9	44	19	6	7	12	7	39	10	40	31	24	13	32	15	56
CG33800	57.3217	54.125	0.323	57.4937	43	0.0687	0.4141	178	6	3	1	5	1	0	4	5	6	2	1	0	2	1	0	2	6	1	2	4	0	0	2	0	1	3	1	1	2	2	2	1	3	6	1	4	1	1	2	1	7
lectin-29Ca	56.4591	53.7615	0.2976	70.5213	43	0.0051	0.3598	237	7	4	3	3	1	9	1	1	4	8	0	0	2	3	1	9	1	1	3	4	0	2	4	1	2	4	9	5	2	1	1	2	7	5	2	12	4	2	5	1	13
CG30365	60.0076	59.85	0.107	50.2673	43	0.2077	0.2656	470	6	7	6	9	15	13	8	9	0	4	1	0	0	2	0	4	8	4	6	6	7	4	6	3	7	7	15	16	1	4	4	2	9	9	4	10	10	10	6	5	13
CG31999	53.8166	57.3069	0.1108	101.757	43	0	0.2989	918	24	8	17	10	16	10	16	3	16	19	1	0	43	47	0	3	15	4	7	7	6	5	13	11	18	6	25	9	10	5	12	5	21	11	23	13	15	15	28	10	40
CG34294	52.6857	46.3515	0.5343	74.2655	43	0.0021	0.6361	139	1	2	0	2	4	8	3	1	2	0	0	1	2	5	0	1	0	1	0	0	3	1	8	5	3	5	3	0	2	4	1	4	6	2	2	1	4	1	2	0	0
CG33309	55.6122	59.0348	0.0964	55.2566	43	0.0996	0.2493	573	12	6	11	17	7	4	3	9	14	7	1	0	5	10	0	5	7	2	8	4	5	4	5	7	12	5	16	14	4	4	7	2	17	8	21	9	15	5	14	3	33
CG16898	57.7931	56.4301	0.1874	76.4593	43	0.0013	0.3324	408	9	14	10	11	0	5	5	2	10	13	0	1	3	1	0	3	9	4	1	11	2	5	2	2	7	2	9	15	2	1	4	3	6	5	9	10	5	13	1	4	10
CG13742	58.1137	58.9512	0.0836	54.6642	43	0.1094	0.223	654	16	13	14	18	13	11	6	3	10	12	0	1	10	12	0	7	17	8	11	12	6	3	7	1	15	8	18	7	5	7	6	5	17	14	15	16	5	8	14	3	16
CG34038	57.594	58.9244	0.1788	49.1655	43	0.2399	0.3467	275	10	8	5	7	1	2	7	4	4	3	1	0	5	6	0	4	4	2	5	5	5	2	7	1	4	4	4	4	4	3	3	1	8	1	6	8	2	1	1	1	6
Actn3	59.6967	58.1784	0.1208	66.8968	43	0.0113	0.2764	554	8	7	14	15	7	8	8	6	6	9	0	0	9	5	1	6	17	5	12	10	2	8	7	7	0	2	16	11	4	6	5	5	16	9	6	12	11	6	11	5	15
CG4661	53.5878	52.487	0.2125	134.707	43	0	0.3599	634	9	6	6	13	4	8	6	11	7	3	0	1	9	15	0	3	5	1	8	19	1	3	9	11	9	4	24	5	10	13	6	2	19	17	9	15	6	4	18	8	40
CG30007	58.2291	59.8629	0.0375	70.4398	43	0.0052	0.145	1878	37	33	36	31	28	33	26	23	25	27	1	0	20	26	0	11	31	15	25	28	27	28	49	20	23	16	58	35	6	16	11	7	44	29	19	30	33	22	32	23	72
CG31496	57.7949	57.9979	0.2513	67.8549	43	0.0092	0.3988	270	3	2	1	1	4	2	4	0	4	2	1	0	1	2	0	0	2	2	3	3	17	11	16	9	4	3	3	13	2	1	1	1	5	5	1	4	4	1	4	3	5
l(2)gl	55.7958	58.1807	0.0751	87.2383	43	0.0001	0.2272	1162	30	8	26	18	26	9	21	16	18	12	1	0	12	10	0	11	30	5	13	14	20	6	29	11	15	11	20	21	11	12	10	4	38	10	19	15	24	15	18	19	42
CG31832	52.8202	58.3552	0.2668	50.1574	43	0.2108	0.429	188	12	4	2	4	2	1	4	2	1	5	1	0	3	2	0	5	3	0	5	2	3	0	4	1	3	5	6	4	1	0	1	1	4	1	1	3	4	1	2	3	6
CG41073	51.6444	49.1687	0.406	66.1848	43	0.0131	0.4636	163	9	5	1	3	2	0	3	4	2	1	1	0	1	5	0	3	3	2	0	4	3	3	8	0	1	1	1	1	0	1	5	0	3	3	1	5	2	3	6	3	2
CG4786	56.8757	55.4555	0.18	81.5281	43	0.0004	0.3068	453	5	3	5	3	6	12	9	5	10	5	0	0	10	14	1	3	5	5	1	7	5	13	9	9	2	2	7	6	0	3	1	2	9	10	8	10	13	12	14	4	17
CG17219	60.7908	61	0.1549	47.7135	43	0.287	0.2838	308	11	4	6	8	7	5	5	4	6	7	1	0	1	2	0	5	4	2	8	11	0	0	3	0	4	2	5	5	1	1	0	1	6	3	7	5	2	3	3	1	10
CG30083	58.1909	58.815	0.1936	51.6783	43	0.171	0.3412	267	10	3	1	2	4	0	5	1	6	7	1	0	2	5	0	5	7	3	4	2	4	2	5	4	5	1	2	4	2	1	1	3	7	8	6	7	2	6	5	3	12
CG10357	58.8823	59.1784	0.1582	58.0719	43	0.0622	0.3082	367	7	6	5	12	7	3	6	6	8	4	0	1	3	5	0	6	3	3	8	9	5	3	5	3	8	7	6	9	2	2	6	3	9	5	4	7	4	4	1	3	14
CG14410	55.4169	53.7794	0.3139	63.4082	43	0.023	0.3983	202	1	1	3	3	1	2	2	2	3	2	0	0	0	2	1	0	2	3	3	6	0	2	7	1	3	1	6	9	1	6	2	1	6	4	4	9	5	0	4	3	15
CG31142	51.9937	51.1421	0.3951	61.6417	43	0.0324	0.535	156	3	6	1	1	2	2	0	3	5	1	1	0	0	0	0	1	1	4	1	4	0	0	1	1	2	1	6	2	1	0	1	0	0	1	3	1	4	2	3	1	7
Est-P	55.7414	56.571	0.148	80.6699	43	0.0004	0.2975	545	20	14	4	16	6	6	4	3	12	8	1	0	3	4	0	10	7	8	5	11	6	5	9	6	7	8	6	11	9	0	9	5	14	4	10	9	8	6	6	3	18
CG32379	60.007	60.6158	0.1781	44.5143	43	0.4078	0.3538	250	6	1	5	4	2	4	4	3	14	6	1	0	1	2	0	7	2	7	3	6	1	2	5	4	5	5	4	6	3	2	6	3	6	6	2	4	2	1	4	2	9
CG32494	48.6811	49.1467	0.3389	121.335	43	0	0.4524	358	7	4	3	8	1	0	3	4	7	2	0	0	3	5	1	6	4	0	3	14	2	2	6	5	9	9	15	25	4	2	3	4	1	5	5	7	7	3	16	7	7
CG30169	59.2306	59.2821	0.0593	57.6402	43	0.067	0.1826	972	22	19	9	14	15	22	22	14	5	6	0	1	7	8	0	5	12	6	9	11	8	15	18	9	13	7	25	23	6	8	9	7	21	14	16	22	24	13	18	6	35
CG18563	55.5696	57.1848	0.1802	61.2547	43	0.0349	0.317	340	13	8	2	10	3	3	4	3	9	4	1	0	2	5	0	5	3	2	5	4	1	3	11	4	3	2	6	7	2	3	2	2	14	4	4	7	5	4	10	7	15
gish	57.0139	57.8313	0.1411	59.6916	43	0.0466	0.2769	423	10	9	10	6	2	2	10	3	13	5	0	0	5	2	1	3	7	3	6	7	2	5	8	7	11	5	8	4	9	3	4	6	7	6	7	10	4	4	10	13	11
gish	57.0139	57.8313	0.1411	59.6916	43	0.0466	0.2769	423	10	9	10	6	2	2	10	3	13	5	0	0	5	2	1	3	7	3	6	7	2	5	8	7	11	5	8	4	9	3	4	6	7	6	7	10	4	4	10	13	11
gish	57.0139	57.8313	0.1411	59.6916	43	0.0466	0.2769	423	10	9	10	6	2	2	10	3	13	5	0	0	5	2	1	3	7	3	6	7	2	5	8	7	11	5	8	4	9	3	4	6	7	6	7	10	4	4	10	13	11
gish	57.0139	57.8313	0.1411	59.6916	43	0.0466	0.2769	423	10	9	10	6	2	2	10	3	13	5	0	0	5	2	1	3	7	3	6	7	2	5	8	7	11	5	8	4	9	3	4	6	7	6	7	10	4	4	10	13	11
gish	57.0139	57.8313	0.1411	59.6916	43	0.0466	0.2769	423	10	9	10	6	2	2	10	3	13	5	0	0	5	2	1	3	7	3	6	7	2	5	8	7	11	5	8	4	9	3	4	6	7	6	7	10	4	4	10	13	11
gish	57.0139	57.8313	0.1411	59.6916	43	0.0466	0.2769	423	10	9	10	6	2	2	10	3	13	5	0	0	5	2	1	3	7	3	6	7	2	5	8	7	11	5	8	4	9	3	4	6	7	6	7	10	4	4	10	13	11
gish	57.0139	57.8313	0.1411	59.6916	43	0.0466	0.2769	423	10	9	10	6	2	2	10	3	13	5	0	0	5	2	1	3	7	3	6	7	2	5	8	7	11	5	8	4	9	3	4	6	7	6	7	10	4	4	10	13	11
gish	57.0139	57.8313	0.1411	59.6916	43	0.0466	0.2769	423	10	9	10	6	2	2	10	3	13	5	0	0	5	2	1	3	7	3	6	7	2	5	8	7	11	5	8	4	9	3	4	6	7	6	7	10	4	4	10	13	11
CG32719	55.8446	57.9121	0.0746	91.1228	43	0	0.2071	1221	37	23	20	29	17	12	17	20	38	16	1	0	12	7	0	10	24	11	20	7	8	25	29	12	22	4	29	24	9	10	18	3	36	18	28	29	15	17	21	9	39
CG31677	57.3287	59.9964	0.2511	39.9237	43	0.6055	0.3705	159	4	1	1	1	1	2	1	4	0	1	1	0	1	3	0	0	0	0	0	1	1	0	6	2	4	3	4	3	2	1	3	2	4	4	2	9	5	2	5	3	5
CG40176	55.5538	54.752	0.242	74.7888	43	0.0019	0.403	309	9	2	3	5	3	3	5	2	1	0	0	0	2	8	1	10	5	4	1	3	2	9	3	4	2	8	12	5	1	4	4	6	7	3	4	5	5	2	6	3	4
CG32850	59.1266	60.519	0.2415	35.7349	43	0.7762	0.3919	148	1	0	4	5	3	2	3	3	5	3	0	1	5	3	0	1	2	0	3	1	3	1	3	0	4	0	4	3	2	1	3	0	5	2	2	4	2	0	5	3	6
CG17494	58.6101	57.3475	0.0957	85.9438	43	0.0001	0.256	898	14	8	24	17	17	8	15	8	5	8	1	0	9	8	0	5	22	6	19	15	5	5	15	4	10	9	20	21	5	9	8	2	21	9	11	22	14	7	14	18	36
CG13471	55.7754	56.3368	0.2292	61.2064	43	0.0352	0.3711	267	1	5	4	7	2	8	9	8	1	1	1	0	0	2	0	3	3	3	4	3	6	6	4	2	5	1	9	4	2	4	8	2	3	5	4	6	4	7	2	5	8
CG11582	45.7797	47.0343	0.5058	59.1792	43	0.0511	0.5307	117	2	2	0	2	2	2	2	2	1	4	0	0	4	6	1	3	2	0	2	2	1	1	3	0	1	1	1	2	0	0	3	0	0	0	0	5	0	5	2	1	6
CG33310	55.5005	58.4022	0.1158	81.3971	43	0.0004	0.2727	703	21	6	12	7	4	8	7	3	10	14	1	0	4	2	0	8	9	4	4	3	5	8	17	8	15	4	9	5	8	5	13	1	17	25	15	14	10	9	16	6	33
CG34246	57.2587	53.2011	0.2695	64.9391	43	0.0169	0.409	241	8	2	3	6	2	4	4	4	3	3	0	0	3	1	1	2	7	5	0	7	0	3	1	3	1	1	9	12	1	1	0	4	6	2	4	8	0	4	4	3	12
CG8552	56.7008	55.56	0.1092	220.217	43	0	0.2673	2017	38	64	16	33	28	29	41	40	14	26	0	0	3	6	1	8	27	16	21	34	54	45	116	51	11	18	59	63	9	12	13	4	31	27	22	18	28	38	65	28	46
net	57.4144	53.2503	0.269	98.461	43	0	0.3571	366	3	2	5	6	4	17	5	7	3	5	1	0	3	2	0	0	7	3	5	3	6	5	10	6	5	4	10	3	3	10	3	2	6	2	9	9	5	6	4	12	6
DIP2	57.0574	57.6096	0.0725	128.579	43	0	0.2077	1774	5	3	1	2	5	6	1	1	4	7	1	0	2	1	0	1	5	3	1	3	0	5	2	7	4	5	7	4	0	2	2	1	6	2	3	6	5	3	2	1	5
DIP2	57.0574	57.6096	0.0725	128.579	43	0	0.2077	1774	5	3	1	2	5	6	1	1	4	7	1	0	2	1	0	1	5	3	1	3	0	5	2	7	4	5	7	4	0	2	2	1	6	2	3	6	5	3	2	1	5
Dip2	55.5296	53.8416	0.295	66.9623	43	0.0111	0.4323	227	5	3	1	2	5	6	1	1	4	7	1	0	2	1	0	1	5	3	1	3	0	5	2	7	4	5	7	4	0	2	2	1	6	2	3	6	5	3	2	1	5
Dip2	55.5296	53.8416	0.295	66.9623	43	0.0111	0.4323	227	5	3	1	2	5	6	1	1	4	7	1	0	2	1	0	1	5	3	1	3	0	5	2	7	4	5	7	4	0	2	2	1	6	2	3	6	5	3	2	1	5
DIP2	57.0574	57.6096	0.0725	128.579	43	0	0.2077	1774	5	3	1	2	5	6	1	1	4	7	1	0	2	1	0	1	5	3	1	3	0	5	2	7	4	5	7	4	0	2	2	1	6	2	3	6	5	3	2	1	5
DIP2	57.0574	57.6096	0.0725	128.579	43	0	0.2077	1774	5	3	1	2	5	6	1	1	4	7	1	0	2	1	0	1	5	3	1	3	0	5	2	7	4	5	7	4	0	2	2	1	6	2	3	6	5	3	2	1	5
Dip2	55.5296	53.8416	0.295	66.9623	43	0.0111	0.4323	227	5	3	1	2	5	6	1	1	4	7	1	0	2	1	0	1	5	3	1	3	0	5	2	7	4	5	7	4	0	2	2	1	6	2	3	6	5	3	2	1	5
Dip2	55.5296	53.8416	0.295	66.9623	43	0.0111	0.4323	227	5	3	1	2	5	6	1	1	4	7	1	0	2	1	0	1	5	3	1	3	0	5	2	7	4	5	7	4	0	2	2	1	6	2	3	6	5	3	2	1	5
CG31525	59.1329	59.082	0.1392	44.1369	43	0.4233	0.281	317	6	6	2	6	5	7	7	3	1	1	1	0	3	2	0	1	2	3	4	8	3	3	9	6	5	6	10	6	3	2	4	1	8	6	7	8	9	5	7	1	12
CG40191	60.3454	60.7935	0.0908	34.3948	43	0.8225	0.2384	379	10	6	10	7	6	9	7	5	6	8	1	0	3	4	0	7	7	7	7	6	4	3	3	2	7	1	9	7	3	5	2	2	10	2	7	10	3	3	10	6	10
CG31784	59.9403	59.418	0.0561	60.5283	43	0.04	0.1753	1079	25	15	23	21	19	23	18	15	16	7	1	0	6	10	0	9	21	20	10	18	10	6	11	6	15	13	22	24	14	12	11	8	22	17	25	18	17	16	16	11	34
CG41352	51.2447	55.6159	0.5117	51.1699	43	0.1836	0.5595	100	1	2	0	2	0	1	1	1	0	1	1	0	0	3	0	2	1	0	2	0	0	1	1	0	1	0	4	2	1	1	1	1	3	0	0	7	1	3	6	0	10
pan	53.7928	57.6538	0.1071	80.5676	43	0.0005	0.2763	752	14	4	17	8	20	9	21	13	14	6	1	0	8	9	0	4	11	2	8	8	17	6	26	9	14	15	13	12	6	5	8	2	19	1	9	21	10	8	21	4	39
pan	53.7928	57.6538	0.1071	80.5676	43	0.0005	0.2763	752	14	4	17	8	20	9	21	13	14	6	1	0	8	9	0	4	11	2	8	8	17	6	26	9	14	15	13	12	6	5	8	2	19	1	9	21	10	8	21	4	39
pan	53.7928	57.6538	0.1071	80.5676	43	0.0005	0.2763	752	14	4	17	8	20	9	21	13	14	6	1	0	8	9	0	4	11	2	8	8	17	6	26	9	14	15	13	12	6	5	8	2	19	1	9	21	10	8	21	4	39
pan	53.7928	57.6538	0.1071	80.5676	43	0.0005	0.2763	752	14	4	17	8	20	9	21	13	14	6	1	0	8	9	0	4	11	2	8	8	17	6	26	9	14	15	13	12	6	5	8	2	19	1	9	21	10	8	21	4	39
CG32461	60.5278	58.5399	0.188	47.5516	43	0.2926	0.3368	253	1	3	6	5	1	7	3	4	5	4	1	0	3	2	0	1	7	2	1	4	1	2	2	2	4	2	5	4	2	4	3	3	7	1	6	5	7	3	5	3	10
CG34252	56.5885	55.2853	0.1712	101.854	43	0	0.305	595	19	7	15	17	5	5	7	8	15	12	1	0	11	12	0	6	17	7	5	23	6	9	9	4	9	3	15	5	3	2	14	4	17	14	14	8	9	7	4	4	23
Cpn	55.3232	57.1966	0.1952	164.564	43	0	0.3593	843	0	0	7	2	13	7	17	8	0	1	0	1	0	2	0	0	5	4	8	1	51	28	72	25	1	0	7	6	0	0	0	0	22	14	13	2	26	19	23	12	6
CG30438	56.9677	56.3818	0.1798	78.4019	43	0.0008	0.353	436	10	10	8	9	5	4	9	3	11	15	1	0	2	3	0	6	13	1	4	9	5	7	6	4	8	8	5	7	5	4	6	4	15	5	6	20	6	3	11	6	11
CG34044	55.8531	54.4465	0.4029	60.4332	43	0.0407	0.4692	150	4	1	3	6	1	3	1	0	3	1	0	0	8	9	1	5	1	1	0	3	3	2	4	1	4	6	4	2	1	0	0	0	7	6	3	4	0	4	5	3	3
CG33285	59.3492	59.4753	0.1943	43.5144	43	0.4494	0.3334	224	7	4	2	3	5	2	5	1	3	4	0	0	3	3	1	3	2	6	3	8	5	6	2	0	3	3	3	8	6	4	3	1	2	2	1	8	1	0	0	0	5
CG32115	58.319	60.6514	0.0809	38.489	43	0.6671	0.2109	476	19	6	11	13	6	4	4	8	8	5	1	0	2	4	0	3	14	6	9	7	4	2	5	1	10	6	7	3	6	1	5	4	18	12	17	7	5	6	10	2	25
Or1a	59.1189	57.2961	0.1758	69.0968	43	0.007	0.3061	393	21	11	5	10	5	7	4	3	8	7	1	0	8	8	0	5	14	5	7	12	6	2	5	2	5	4	14	8	4	4	4	4	8	5	6	17	3	8	8	3	6
Sh	51.7193	53.8879	0.2252	68.6885	43	0.0077	0.3493	305	15	10	12	3	1	0	1	1	5	4	0	0	3	2	1	2	4	2	6	2	4	3	6	8	3	4	7	3	2	0	2	3	9	6	8	2	2	0	10	7	11
Sh	51.7193	53.8879	0.2252	68.6885	43	0.0077	0.3493	305	15	10	12	3	1	0	1	1	5	4	0	0	3	2	1	2	4	2	6	2	4	3	6	8	3	4	7	3	2	0	2	3	9	6	8	2	2	0	10	7	11
Sh	51.7193	53.8879	0.2252	68.6885	43	0.0077	0.3493	305	15	10	12	3	1	0	1	1	5	4	0	0	3	2	1	2	4	2	6	2	4	3	6	8	3	4	7	3	2	0	2	3	9	6	8	2	2	0	10	7	11
Sh	51.7193	53.8879	0.2252	68.6885	43	0.0077	0.3493	305	15	10	12	3	1	0	1	1	5	4	0	0	3	2	1	2	4	2	6	2	4	3	6	8	3	4	7	3	2	0	2	3	9	6	8	2	2	0	10	7	11
Sh	51.7193	53.8879	0.2252	68.6885	43	0.0077	0.3493	305	15	10	12	3	1	0	1	1	5	4	0	0	3	2	1	2	4	2	6	2	4	3	6	8	3	4	7	3	2	0	2	3	9	6	8	2	2	0	10	7	11
Gr58a	56.9128	58.2197	0.1714	67.8616	43	0.0092	0.3077	396	18	8	7	15	3	3	4	2	9	7	1	0	5	3	0	6	12	10	4	19	2	3	1	1	8	5	7	7	3	1	5	2	9	6	7	15	2	6	6	5	14
CG9935	51.936	52.4256	0.1538	103.067	43	0	0.2964	670	35	9	11	22	13	7	13	8	21	11	0	1	0	8	0	9	14	1	8	11	7	2	12	2	14	3	11	12	0	2	7	6	31	6	25	19	14	8	14	4	19
shakB	57.0887	55.1079	0.2137	79.7213	43	0.0006	0.3693	373	17	8	18	4	2	4	3	3	8	13	0	0	4	4	1	11	5	7	3	6	2	1	4	4	3	7	3	8	8	3	3	0	12	6	17	13	2	5	6	4	7
shakB	57.0887	55.1079	0.2137	79.7213	43	0.0006	0.3693	373	17	8	18	4	2	4	3	3	8	13	0	0	4	4	1	11	5	7	3	6	2	1	4	4	3	7	3	8	8	3	3	0	12	6	17	13	2	5	6	4	7
shakB	57.0887	55.1079	0.2137	79.7213	43	0.0006	0.3693	373	17	8	18	4	2	4	3	3	8	13	0	0	4	4	1	11	5	7	3	6	2	1	4	4	3	7	3	8	8	3	3	0	12	6	17	13	2	5	6	4	7
shakB	57.0887	55.1079	0.2137	79.7213	43	0.0006	0.3693	373	17	8	18	4	2	4	3	3	8	13	0	0	4	4	1	11	5	7	3	6	2	1	4	4	3	7	3	8	8	3	3	0	12	6	17	13	2	5	6	4	7
shakB	57.0887	55.1079	0.2137	79.7213	43	0.0006	0.3693	373	17	8	18	4	2	4	3	3	8	13	0	0	4	4	1	11	5	7	3	6	2	1	4	4	3	7	3	8	8	3	3	0	12	6	17	13	2	5	6	4	7
CG32108	58.8392	57.2089	0.1503	78.0245	43	0.0009	0.3173	519	10	9	8	13	2	8	13	5	13	4	1	0	7	9	0	11	11	2	10	14	6	8	6	7	9	13	8	5	5	3	6	4	16	4	8	13	5	12	8	7	25
CG10588	56.6467	58.9609	0.0735	77.8712	43	0.0009	0.2172	1059	32	24	20	27	11	15	16	8	27	20	1	0	4	6	0	11	27	5	16	18	6	9	16	8	16	10	38	21	8	6	11	2	30	11	22	34	16	13	12	6	44
CG9525	55.8636	58.5093	0.0947	64.298	43	0.0193	0.2339	679	21	13	15	18	9	10	9	6	22	8	1	0	7	11	0	7	13	4	7	13	11	5	9	3	13	7	22	7	9	6	11	0	22	7	20	12	12	7	11	2	32
yellow-h	46.4739	49.6124	0.218	101.164	43	0	0.3545	464	22	5	14	6	7	1	10	8	14	9	0	0	2	5	1	10	6	0	7	6	6	2	12	4	8	1	16	6	1	7	6	0	19	5	8	10	7	1	11	1	32
CG40198	60.4575	52.5545	0.2546	70.2802	43	0.0054	0.4115	276	8	5	3	5	7	6	5	4	4	5	0	1	1	0	0	0	6	2	2	3	4	7	6	3	3	2	5	3	2	3	1	0	7	8	4	2	8	11	13	3	6
CG34292	53.8121	56.616	0.3154	61.8183	43	0.0314	0.4057	196	4	8	0	2	3	3	1	2	3	4	0	1	1	1	0	2	2	2	4	3	0	4	1	0	3	1	3	2	2	1	1	0	7	4	4	9	4	3	6	0	6
CG33492	52.2699	55.2479	0.187	65.8078	43	0.0142	0.3355	352	15	6	12	6	4	2	6	5	13	2	1	0	4	1	0	9	7	3	5	9	6	2	3	1	3	2	9	7	1	3	6	0	10	2	15	6	6	4	10	1	6
CG11376	55.5271	56.9713	0.0751	155.135	43	0	0.2082	2065	69	24	44	61	38	29	36	20	37	32	1	0	21	19	0	13	45	10	36	30	19	23	32	23	43	24	59	36	22	26	32	18	51	23	40	45	33	17	37	16	67
CG17683	59.4162	56.7921	0.1602	76.5901	43	0.0012	0.3079	478	11	7	7	9	9	5	10	4	5	12	1	0	8	4	0	6	18	4	3	8	5	5	3	2	5	6	10	15	6	7	4	3	8	6	15	7	6	8	4	5	15
CG15031	52.1343	50.3909	0.3357	104.055	43	0	0.4674	310	3	6	5	7	8	2	7	4	2	3	1	0	0	1	0	2	2	4	1	2	4	3	5	2	0	1	3	10	5	7	2	1	4	3	1	7	9	8	10	0	6
CG6934	57.3746	55.7638	0.3422	67.0779	43	0.0108	0.4481	196	0	0	2	6	2	4	2	5	3	1	0	0	3	2	1	2	1	2	2	3	2	4	5	3	3	1	4	1	1	1	1	0	1	3	1	5	2	5	18	3	5
Gr65a	57.6492	57.4368	0.1605	65.6348	43	0.0147	0.2928	409	20	10	9	12	4	6	4	2	3	6	0	1	1	6	0	5	11	9	6	20	1	0	4	1	11	7	11	8	4	4	5	4	16	16	10	10	5	8	4	5	13
dtr	56.2196	56.497	0.0719	106.763	43	0	0.1747	1484	30	14	25	30	25	22	27	14	17	9	1	0	22	10	0	6	36	13	24	18	12	14	24	8	15	7	25	33	17	16	8	5	35	13	33	33	29	17	37	11	64
CG16998	53.9308	56.0678	0.2606	67.5059	43	0.0099	0.4227	259	4	2	3	10	1	4	2	4	5	4	1	0	4	3	0	4	8	2	3	5	1	4	7	2	9	2	0	6	4	1	3	1	8	6	2	3	6	3	4	3	10
mthl11	57.4867	53.5573	0.198	101.165	43	0	0.3827	511	22	19	12	3	3	9	3	6	14	16	1	0	7	16	0	10	8	7	9	11	1	6	7	3	3	6	6	9	1	2	4	5	19	9	14	14	3	8	10	3	14
Cyp313a1	56.597	54.9796	0.1718	84.6972	43	0.0002	0.3159	493	15	9	8	11	7	1	5	7	13	7	0	1	3	4	0	6	7	8	8	11	4	8	11	3	5	10	6	4	3	6	6	0	15	8	14	20	8	4	10	2	18
Scp1	54.7602	58.5187	0.2133	40.5223	43	0.5793	0.329	190	8	2	2	4	1	3	1	0	7	2	1	0	3	2	0	2	3	1	2	3	0	1	3	0	1	0	3	1	3	1	1	2	4	3	4	5	3	0	3	0	7
CG5361	49.4518	50.1325	0.2862	129.092	43	0	0.4543	451	15	2	5	17	5	6	2	1	7	2	1	0	2	7	0	6	10	4	6	11	1	4	10	3	0	3	11	18	0	3	8	2	13	6	11	11	10	11	4	2	14
CG14332	48.955	48.0375	0.7082	88.5272	43	0.0001	0.6915	125	0	0	0	2	7	5	1	3	5	2	1	0	0	0	0	0	1	3	0	1	4	2	2	2	3	0	4	4	6	2	2	0	2	2	1	1	0	3	0	0	4
CHIP	56.0727	51.7775	0.2843	82.4522	43	0.0003	0.3896	290	8	4	6	5	4	2	3	0	5	3	1	0	1	6	0	3	2	4	5	10	2	2	2	0	2	5	8	10	3	4	6	3	5	5	11	5	2	2	6	3	11
Spn7	60.3516	58.5029	0.1309	49.5959	43	0.227	0.2938	379	14	7	6	7	8	3	6	4	10	6	1	0	0	1	0	5	10	2	8	7	2	4	3	4	5	1	3	5	3	5	4	2	17	11	8	10	4	1	3	3	10
CG14959	53.1543	51.0295	0.4547	64.5734	43	0.0182	0.4905	142	4	4	6	3	1	2	2	0	3	4	1	0	2	5	0	3	1	0	1	3	1	2	2	0	1	3	4	2	1	0	0	1	5	2	1	4	1	1	3	3	7
CG7579	58.6695	58.9939	0.1162	57.9917	43	0.063	0.2488	499	11	6	7	8	4	3	7	5	11	7	1	0	5	7	0	13	12	7	8	16	6	10	6	4	9	13	14	10	5	3	5	4	13	9	9	8	11	2	4	5	12
CG10764	57.2207	57.0808	0.1449	75.9141	43	0.0014	0.3007	524	13	6	9	20	5	6	9	9	9	10	1	0	3	10	0	6	6	6	6	3	6	7	8	2	4	7	12	7	4	4	5	2	15	13	18	11	4	6	12	7	26
CG2528	57.8451	57.1707	0.1194	81.5437	43	0.0004	0.2683	683	20	22	9	14	7	10	6	9	20	12	0	0	4	4	1	9	13	1	5	15	8	6	13	3	7	13	15	9	5	4	8	5	19	9	15	14	6	11	9	4	30
CG34040	52.4228	55.1562	0.2679	75.5546	43	0.0016	0.379	282	4	2	0	12	5	4	14	2	4	1	1	0	7	15	0	1	3	2	2	4	4	2	7	1	0	3	9	4	0	0	1	1	5	2	2	2	5	8	12	4	7
CG40351	51.8243	58.3037	0.063	103.391	43	0	0.2054	1642	49	6	29	17	44	23	39	15	38	22	1	0	21	7	0	11	22	4	15	8	25	12	34	19	31	12	32	22	16	21	25	9	49	14	40	33	30	10	41	4	69
CG30270	57.1781	54.5078	0.3685	54.1754	43	0.1181	0.4877	147	4	6	2	2	0	1	3	0	3	7	1	0	1	2	0	1	1	0	0	3	1	2	2	4	4	2	0	5	2	1	1	1	1	2	5	8	1	2	1	1	2
Ephrin	56.1793	56.7224	0.112	73.1059	43	0.0028	0.2626	653	18	6	10	7	15	4	14	5	12	7	0	0	8	6	1	5	7	3	5	6	7	4	22	6	21	7	15	14	2	2	8	8	32	9	22	15	18	11	10	6	32
CG5860	55.8868	56.6479	0.2054	76.1917	43	0.0014	0.3307	371	15	9	2	9	7	5	4	5	10	4	1	0	5	2	0	5	9	4	7	17	2	4	4	4	3	5	9	5	2	2	6	1	9	4	4	7	3	3	9	7	12
Obp50a	59.0885	58.4318	0.1989	36.2048	43	0.7588	0.3142	182	5	4	2	4	2	2	2	2	3	2	1	0	7	5	0	3	2	1	3	3	2	5	1	2	1	2	5	3	3	2	2	2	4	2	2	6	0	3	1	1	5
CG32606	43.7021	43.0209	0.5921	81.7165	43	0.0003	0.5773	138	2	1	2	6	0	0	0	1	2	0	0	0	0	1	1	2	1	1	0	10	0	0	3	4	2	0	11	14	0	1	1	0	2	1	2	2	2	1	1	3	5
bt	56.0743	57.9989	0.0448	400.728	43	0	0.1643	8944	142	116	102	92	148	89	135	57	144	135	1	0	55	67	0	138	135	48	73	70	159	124	289	99	85	66	167	83	95	80	94	30	299	116	191	89	167	103	196	72	265
bt	56.0743	57.9989	0.0448	400.728	43	0	0.1643	8944	142	116	102	92	148	89	135	57	144	135	1	0	55	67	0	138	135	48	73	70	159	124	289	99	85	66	167	83	95	80	94	30	299	116	191	89	167	103	196	72	265
Cyp313a3	57.3746	56.7253	0.1424	70.19	43	0.0055	0.2799	493	20	13	8	12	8	8	8	5	7	7	1	0	5	3	0	7	5	5	5	11	3	3	14	5	4	6	5	6	5	6	3	8	11	6	16	15	7	8	9	7	11
CG5847	54.8133	54.1175	0.1582	361.421	43	0	0.3418	2285	11	16	9	16	28	53	57	29	65	36	0	1	89	72	0	4	12	13	10	20	113	76	177	66	2	5	48	47	13	19	13	12	28	20	24	6	97	57	123	60	32
CG30429	60.3004	59.2432	0.1525	46.6508	43	0.3247	0.3163	306	10	6	2	1	1	2	4	3	11	11	1	0	4	8	0	8	4	2	1	2	3	4	3	1	5	7	3	10	2	4	5	4	7	2	5	8	4	2	3	3	11
zen2	59.2915	59.6686	0.1976	50.0011	43	0.2152	0.3484	253	5	6	3	4	7	1	5	6	6	3	1	0	0	2	0	4	6	6	2	4	3	5	5	0	2	2	6	10	3	2	3	1	8	5	2	6	0	3	8	3	10
CG34253	58.5226	57.1811	0.3893	43.9948	43	0.4293	0.5353	113	1	1	2	4	1	0	1	1	2	3	1	0	1	1	0	2	1	2	0	3	0	2	4	4	1	1	9	2	0	0	1	1	2	3	2	2	2	1	2	3	5
CG30026	57.3054	59.3505	0.2096	51.9702	43	0.164	0.3803	248	1	5	1	2	5	6	3	3	6	3	1	0	3	3	0	4	0	1	1	1	3	6	6	5	0	1	3	3	1	0	4	1	7	10	5	6	12	11	31	7	3
CG4822	58.9223	54.9148	0.1641	111.292	43	0	0.3391	678	26	12	12	21	9	16	6	10	13	23	1	0	4	9	0	8	16	10	20	15	8	4	11	3	3	5	10	9	3	6	6	1	21	13	7	30	7	14	12	6	7
CG4822	58.9223	54.9148	0.1641	111.292	43	0	0.3391	678	26	12	12	21	9	16	6	10	13	23	1	0	4	9	0	8	16	10	20	15	8	4	11	3	3	5	10	9	3	6	6	1	21	13	7	30	7	14	12	6	7
CG4822	58.9223	54.9148	0.1641	111.292	43	0	0.3391	678	26	12	12	21	9	16	6	10	13	23	1	0	4	9	0	8	16	10	20	15	8	4	11	3	3	5	10	9	3	6	6	1	21	13	7	30	7	14	12	6	7
CG32143	55.7435	51.1572	0.3825	55.8465	43	0.0905	0.4576	146	2	1	0	0	4	1	4	3	2	0	1	0	0	0	0	2	3	3	1	1	0	1	0	2	2	2	1	1	3	1	3	2	1	1	2	3	2	3	1	1	5
CG30494	54.0959	55.8453	0.1177	266.387	43	0	0.3116	2263	15	12	44	31	54	35	63	26	9	3	1	0	12	7	0	3	20	12	29	23	74	30	95	29	21	17	70	25	1	8	10	2	61	25	51	40	54	28	58	28	47
CG1909	57.4325	56.0746	0.1562	94.8138	43	0	0.3152	607	8	6	12	17	14	7	15	6	9	14	0	0	4	18	1	4	16	8	18	10	2	3	8	2	7	6	12	14	14	4	11	7	10	9	4	13	4	3	9	10	14
CG10478	58.9726	58.6019	0.1161	51.4141	43	0.1775	0.2707	443	3	6	14	16	5	5	4	5	2	4	1	0	2	7	0	2	13	8	5	12	2	5	8	2	7	6	8	10	4	4	3	1	14	13	12	13	6	4	1	5	19
CG4066	52.5155	57.7462	0.1224	72.0956	43	0.0036	0.268	589	12	4	10	7	21	16	21	8	6	2	1	0	0	0	0	4	13	7	6	8	0	4	11	2	1	2	11	9	3	2	3	1	17	12	6	1	33	28	50	12	19
Slip1	55.343	57.4545	0.1	76.8242	43	0.0012	0.2225	768	5	6	15	20	19	11	15	4	14	12	0	1	6	4	0	3	9	2	12	5	7	6	14	7	16	6	31	14	10	3	9	6	17	8	19	6	17	11	16	11	25
CG4631	52.7644	58.3908	0.0954	76.0334	43	0.0014	0.241	797	16	10	9	21	6	12	7	12	21	7	0	0	15	6	1	8	8	4	11	9	17	13	20	8	9	10	30	18	5	1	13	5	18	10	19	20	9	4	9	8	36
CG33477	54.0544	54.7937	0.2394	47.6427	43	0.2894	0.3761	199	11	5	2	4	1	1	3	1	7	4	1	0	3	2	0	0	2	1	6	3	2	1	5	2	6	0	1	2	3	2	1	0	8	5	4	9	2	3	4	0	6
CG13978	57.3052	57.8237	0.1022	91.8814	43	0	0.2593	899	30	30	14	26	7	14	7	8	31	14	0	1	5	3	0	16	16	12	23	23	6	10	17	7	16	7	16	13	6	8	13	4	28	15	26	35	14	13	12	5	24
CG40298	52.8027	59.5354	0.1078	38.8121	43	0.6534	0.2697	360	19	8	11	7	6	5	6	1	12	5	1	0	2	6	0	5	12	2	10	0	1	1	4	1	3	0	17	6	2	2	3	0	10	5	12	5	9	3	8	1	15
CG31524	59.5302	60.031	0.0861	46.2103	43	0.3411	0.2143	537	16	10	11	10	4	8	9	5	11	5	0	1	3	5	0	9	12	9	5	12	6	6	5	7	7	5	12	12	4	3	7	2	15	10	7	20	9	4	7	5	14
Gpi1	57.6227	55.7534	0.2004	85.5866	43	0.0001	0.3662	427	12	15	14	12	7	2	5	2	16	11	1	0	4	4	0	2	3	10	5	14	1	3	2	2	8	4	12	4	2	1	6	2	21	4	12	9	5	5	8	1	24
cav	55.1577	56.3251	0.1779	61.553	43	0.033	0.3301	346	7	4	2	5	9	1	6	8	4	2	0	0	7	0	1	5	3	0	6	5	2	1	7	6	1	2	13	8	3	3	4	2	7	6	4	13	5	6	5	4	13
CG40006	59.7466	58.8804	0.0839	57.9203	43	0.0638	0.2114	690	24	18	13	14	11	6	11	6	14	8	1	0	8	5	0	8	10	6	7	13	8	8	11	9	7	5	11	12	4	7	11	4	15	9	20	20	6	15	16	7	24
CG41478	57.1088	55.4928	0.1932	90.2113	43	0	0.3584	467	8	10	6	9	8	8	16	5	5	2	1	0	7	7	0	9	4	6	0	10	7	4	10	5	6	7	10	11	12	10	16	5	8	6	5	6	7	5	6	9	7
Hcf	54.4703	57.39	0.0669	100.428	43	0	0.1945	1501	29	8	24	31	42	16	38	25	14	11	0	0	9	8	1	18	20	5	14	14	14	10	45	18	16	16	46	22	12	10	14	4	43	10	31	30	42	28	44	19	53
CG31010	60.4111	60.0983	0.1501	38.2804	43	0.6759	0.2728	255	8	4	3	5	3	2	1	2	4	3	0	1	8	5	0	3	3	3	2	6	4	2	4	4	3	4	4	3	3	2	5	0	2	7	3	7	2	3	6	1	8
CG17382	58.2665	56.7534	0.1542	74.3204	43	0.0021	0.3118	482	22	10	9	17	6	6	10	7	12	10	0	1	5	3	0	9	15	5	7	13	3	5	4	7	5	5	12	10	3	5	8	4	9	17	5	13	6	11	7	6	10
Obp50c	55.4102	55.4184	0.2666	58.39	43	0.0588	0.4203	219	4	8	2	2	4	2	7	3	7	0	1	0	10	8	0	2	3	3	1	4	1	4	5	0	4	0	3	7	1	2	4	4	7	2	1	9	3	1	3	1	5
CG17490	58.8501	61	0.2956	38.7239	43	0.6572	0.4318	131	7	2	2	4	1	3	2	1	4	2	1	0	2	1	0	0	1	0	2	1	1	1	2	0	5	1	5	1	0	0	2	1	6	3	4	4	1	1	2	0	8
CG17177	55.1983	59.2951	0.0614	81.8729	43	0.0003	0.1834	1334	15	14	29	20	25	7	19	8	14	9	0	1	16	14	0	3	37	7	25	14	4	7	13	3	15	6	51	30	5	4	8	9	47	20	41	33	17	18	26	10	87
CG33341	54.5458	56.1135	0.2169	66.577	43	0.0121	0.3703	307	10	4	4	13	3	4	4	4	9	4	1	0	3	2	0	12	3	1	4	7	3	10	6	4	3	1	5	5	2	5	4	1	6	4	3	5	9	5	0	1	7
CG5755	56.9341	56.2688	0.1614	72.8052	43	0.003	0.3334	451	5	8	7	13	3	9	6	4	9	4	1	0	5	6	0	8	13	9	6	10	3	6	4	4	8	4	8	11	4	6	7	0	13	7	9	9	7	8	10	5	12
CG31510	56.8961	56.5318	0.1016	116.95	43	0	0.2263	1151	13	12	9	32	15	14	18	10	18	14	1	0	8	5	0	6	18	11	5	8	20	21	29	19	18	10	35	27	11	12	5	6	32	10	16	17	29	17	21	12	71
CG34197	57.6037	56.9681	0.0915	106.574	43	0	0.23	1165	21	12	9	23	15	19	20	16	15	12	0	1	10	10	0	5	17	3	8	21	14	18	26	12	21	6	33	34	14	22	13	8	27	15	16	24	24	19	25	13	40
CG13385	58.8743	59.6701	0.143	50.6384	43	0.1976	0.287	354	4	2	4	6	4	12	4	8	3	4	0	1	5	1	0	0	3	3	3	2	12	10	15	7	7	2	10	11	4	5	5	2	8	3	5	11	3	6	10	6	9
CG33093	56.9841	56.0432	0.2547	82.2659	43	0.0003	0.3476	323	11	8	4	7	3	3	3	3	5	5	0	1	2	3	0	3	1	2	3	16	4	2	6	2	11	4	3	8	0	3	4	3	10	2	8	6	5	6	5	2	10
CG41437	55.5333	57.7835	0.3508	38.2319	43	0.6779	0.478	109	5	3	2	3	0	1	1	1	1	2	0	0	0	1	1	0	2	0	1	1	0	2	2	1	0	1	3	1	2	3	2	2	3	2	0	4	3	1	0	3	1
CG17666	59.2483	60.3746	0.0689	60.1831	43	0.0426	0.2161	873	13	7	4	3	18	15	13	15	19	14	1	0	27	34	0	6	5	4	4	4	23	18	46	21	13	6	33	16	6	6	10	4	7	2	5	16	9	10	10	9	55
CG17666	59.2483	60.3746	0.0689	60.1831	43	0.0426	0.2161	873	13	7	4	3	18	15	13	15	19	14	1	0	27	34	0	6	5	4	4	4	23	18	46	21	13	6	33	16	6	6	10	4	7	2	5	16	9	10	10	9	55
CG11008	54.9672	58.3295	0.0587	116.784	43	0	0.1899	1989	23	8	26	31	43	34	60	31	9	4	1	0	12	3	0	3	20	13	15	19	47	27	76	25	23	11	52	44	13	7	18	9	33	25	42	30	50	27	52	16	75
CG10417	56.1563	56.9308	0.0814	53.9732	43	0.1218	0.2188	663	15	6	13	11	19	11	9	6	7	4	1	0	8	4	0	2	12	1	8	6	6	2	9	5	7	3	16	7	2	6	5	3	10	4	11	14	12	11	9	6	37
CG32079	57.5737	57.1072	0.1616	66.4196	43	0.0125	0.3033	411	21	7	7	14	5	9	3	2	15	5	0	1	8	5	0	8	12	8	11	11	4	2	3	7	8	1	8	4	1	4	7	1	12	10	10	12	3	2	5	2	10
CG33172	57.7373	56.7271	0.1112	102.308	43	0	0.2496	920	20	14	8	30	7	17	10	18	21	16	1	0	7	15	0	16	18	18	15	14	2	7	7	4	16	17	20	15	13	10	15	5	23	13	31	15	7	17	13	10	39
CG32845	58.2767	58.8748	0.1177	45.5619	43	0.366	0.2444	387	13	7	1	9	10	6	3	8	7	4	0	1	3	7	0	3	5	1	9	4	2	2	3	3	3	10	10	5	4	5	1	3	10	6	8	5	5	4	5	3	11
CG40160	51.0292	59.1791	0.1387	58.5311	43	0.0574	0.321	422	13	5	8	11	6	5	6	5	10	1	0	0	15	3	1	5	8	0	3	0	4	6	10	5	2	3	12	12	4	1	5	0	11	2	13	5	13	6	10	4	17
CG16742	57.7469	58.2165	0.0729	107.125	43	0	0.2149	1470	37	24	7	23	30	28	25	21	12	4	0	0	1	1	1	3	14	11	8	24	36	30	65	28	6	5	32	29	6	8	7	3	22	15	17	18	27	24	27	13	39
CG16742	57.7469	58.2165	0.0729	107.125	43	0	0.2149	1470	37	24	7	23	30	28	25	21	12	4	0	0	1	1	1	3	14	11	8	24	36	30	65	28	6	5	32	29	6	8	7	3	22	15	17	18	27	24	27	13	39
Kif3C	48.3966	57.6576	0.1117	72.5938	43	0.0032	0.2919	650	17	6	21	9	12	8	13	2	14	4	1	0	11	1	0	4	18	1	7	3	5	4	10	2	11	6	27	7	5	5	13	1	27	7	25	14	13	4	16	5	43
CG32193	53.6546	51.9245	0.3002	112.262	43	0	0.4375	374	12	7	5	6	2	1	4	15	3	3	0	0	6	13	1	4	5	6	1	9	5	5	4	4	6	1	14	25	4	3	13	5	3	1	4	3	6	0	5	5	7
CG7248	57.6266	60.0787	0.0777	61.9661	43	0.0305	0.2017	797	16	11	6	15	8	16	18	12	20	14	1	0	35	22	0	14	9	4	4	5	23	19	26	19	1	2	19	6	2	2	1	1	20	7	8	6	23	17	37	12	29
CG32945	60.6195	54.3318	0.3718	62.0976	43	0.0297	0.4673	167	2	5	3	3	3	3	0	2	3	0	1	0	4	3	0	2	1	1	1	1	1	1	4	3	3	2	4	6	2	0	1	2	2	1	4	2	4	4	1	3	4
CG11665	59.7757	57.8424	0.1019	67.1221	43	0.0107	0.2433	659	21	10	16	19	15	9	19	16	16	14	1	0	4	3	0	11	18	7	9	11	15	7	9	8	6	3	12	8	6	6	7	1	18	8	12	11	6	5	9	10	18
plexA	53.4025	58.0852	0.0566	110.238	43	0	0.1844	1946	64	19	41	34	40	24	28	22	41	32	1	0	36	23	0	18	35	12	25	19	25	11	38	12	24	19	47	21	15	9	32	9	63	9	56	38	45	22	53	21	72
plexA	53.4025	58.0852	0.0566	110.238	43	0	0.1844	1946	64	19	41	34	40	24	28	22	41	32	1	0	36	23	0	18	35	12	25	19	25	11	38	12	24	19	47	21	15	9	32	9	63	9	56	38	45	22	53	21	72
plexA	53.4025	58.0852	0.0566	110.238	43	0	0.1844	1946	64	19	41	34	40	24	28	22	41	32	1	0	36	23	0	18	35	12	25	19	25	11	38	12	24	19	47	21	15	9	32	9	63	9	56	38	45	22	53	21	72
CG32006	50.18	57.6521	0.11	48.8492	43	0.2497	0.2342	444	13	5	19	2	9	4	14	4	9	4	0	0	5	4	1	6	6	0	2	3	3	3	8	2	10	7	17	4	3	2	7	1	13	4	13	5	13	6	13	3	28
CG32373	56.7028	57.6373	0.1336	65.0487	43	0.0166	0.2668	487	7	5	5	9	5	11	9	5	12	7	1	0	14	27	0	8	7	7	3	4	7	8	8	5	6	2	11	7	4	3	3	0	12	7	8	8	5	8	6	3	21
CG17018	57.162	58.1746	0.0737	93.8696	43	0	0.2119	1273	33	24	22	27	16	22	28	12	27	19	0	0	18	8	1	7	32	13	22	12	12	12	22	11	18	19	35	29	16	12	8	5	43	19	20	28	22	24	23	10	48
CG13786	54.1648	55.4787	0.1563	97.3818	43	0	0.3197	623	15	7	5	10	5	5	13	5	11	3	1	0	5	7	0	2	6	3	8	7	10	18	32	18	6	5	11	18	4	3	7	1	10	8	8	16	12	24	32	5	18
CG34049	56.9606	55.5843	0.2642	70.0102	43	0.0057	0.3821	265	6	3	3	5	3	8	7	3	2	10	1	0	3	8	0	5	4	2	1	9	5	3	4	0	5	2	5	7	2	3	3	2	9	1	6	3	3	2	3	1	11
CG10862	60.1387	59.5837	0.1359	48.233	43	0.2696	0.281	355	9	4	2	4	6	6	9	7	4	2	0	0	1	2	1	3	3	4	3	5	6	7	10	4	0	5	6	2	13	7	6	1	6	6	6	8	12	6	7	5	6
CG33262	54.6599	58.2451	0.3263	45.0235	43	0.3872	0.4718	138	7	1	2	4	3	2	2	0	5	4	0	0	1	1	1	2	6	1	1	3	3	2	3	0	1	3	7	2	1	1	1	1	8	1	2	4	2	2	2	1	4
CG33541	54.3116	51.1003	0.4137	77.3558	43	0.001	0.4652	187	2	1	3	4	2	1	2	1	4	1	1	0	3	9	0	5	0	2	0	5	1	1	5	2	0	3	20	12	2	8	4	3	3	0	1	5	4	1	3	1	2
Asator	57.0024	57.955	0.0853	86.5507	43	0.0001	0.2276	1015	23	6	10	22	18	19	17	7	17	11	1	0	14	6	0	7	11	10	9	13	14	7	27	10	17	10	33	23	10	9	12	9	22	9	24	20	11	12	21	12	37
Or65b	59.4571	57.6018	0.1479	60.2045	43	0.0424	0.3125	407	20	8	10	14	2	5	7	6	17	5	1	0	4	5	0	11	9	3	8	9	4	5	4	1	8	6	10	11	5	2	2	4	12	8	9	16	5	5	5	3	3
ms(2)35Ci	60.9268	61	0.3528	47.2765	43	0.3022	0.4488	134	4	2	1	4	2	4	1	2	4	4	0	1	2	2	0	2	5	3	2	4	0	0	2	1	2	1	2	0	0	0	0	1	8	3	5	6	4	3	2	0	3
c(2)M	58.0911	57.1213	0.1213	69.2369	43	0.0068	0.2748	571	16	4	12	11	4	10	9	8	7	9	0	0	5	9	1	3	15	5	6	7	3	7	7	7	11	4	15	13	5	5	8	7	15	13	12	12	5	11	10	4	25
tef	58.1056	59.2158	0.0909	59.0687	43	0.0521	0.2502	650	15	9	21	10	15	3	7	7	7	9	1	0	7	13	0	2	4	2	6	12	8	9	8	7	6	9	20	8	3	3	7	2	18	12	23	10	9	12	18	5	20
CG31164	56.4078	58.3742	0.1143	68.0965	43	0.0087	0.2629	596	32	16	8	16	7	3	15	6	7	9	1	0	4	4	0	7	11	4	11	14	2	4	8	4	11	10	15	8	7	5	9	3	31	11	17	17	16	9	6	2	32
CG32017	51.0981	60.1972	0.1109	50.0258	43	0.2145	0.267	451	16	2	11	6	11	4	13	1	9	3	1	0	1	2	0	3	8	3	3	2	4	3	11	4	7	4	14	3	7	5	14	4	18	5	11	10	6	3	6	2	31
CG3305	56.7635	58.0228	0.1817	57.9548	43	0.0635	0.34	319	9	5	8	6	6	5	9	6	5	2	1	0	3	3	0	3	5	1	2	7	3	2	8	4	3	2	9	6	3	1	0	1	13	4	5	9	10	14	10	4	8
Atf6	51.2048	60.0098	0.0844	62.4848	43	0.0276	0.2508	740	34	4	26	15	22	7	27	5	13	10	1	0	7	3	0	3	11	3	10	4	9	5	16	4	11	4	17	4	6	4	6	4	18	6	15	11	13	9	15	4	59
CG40470	52.2831	58.5752	0.0864	81.3472	43	0.0004	0.2492	942	46	10	25	15	14	4	25	5	24	15	1	0	7	2	0	22	24	7	22	9	14	7	15	3	21	6	17	4	9	2	10	2	46	11	38	19	18	8	20	9	44
CG7194	53.8273	54.2648	0.2399	83.2386	43	0.0002	0.3832	347	9	10	3	13	4	1	1	2	5	4	1	0	5	2	0	7	7	3	9	5	2	2	5	5	10	3	9	4	3	9	2	4	11	6	2	8	4	9	4	0	16
nrv3	57.2227	57.2146	0.1953	60.9392	43	0.037	0.3636	312	13	7	2	6	1	4	4	3	7	10	1	0	4	3	0	9	5	1	4	1	2	4	12	3	2	4	8	2	3	3	2	1	11	2	6	7	6	3	3	0	10
nrv3	57.2227	57.2146	0.1953	60.9392	43	0.037	0.3636	312	13	7	2	6	1	4	4	3	7	10	1	0	4	3	0	9	5	1	4	1	2	4	12	3	2	4	8	2	3	3	2	1	11	2	6	7	6	3	3	0	10
CG32160	53.7654	52.9792	0.4618	54.0363	43	0.1206	0.4911	117	5	3	1	4	3	0	4	0	2	2	0	0	3	3	1	1	1	2	0	1	4	1	1	2	1	3	2	1	1	5	1	0	8	2	2	6	3	1	3	0	4
CG34010	55.9754	58.9418	0.1337	37.3088	43	0.7158	0.2748	279	5	4	8	11	6	3	4	1	9	5	1	0	2	2	0	7	3	4	6	4	2	4	5	1	7	3	3	2	2	1	2	0	6	5	9	7	4	5	5	2	10
CG11893	57.5719	57.8767	0.1577	65.7467	43	0.0143	0.3352	417	13	12	4	8	2	3	2	4	9	14	0	0	6	0	1	4	8	4	4	7	6	3	7	6	3	8	9	8	3	1	4	2	10	8	6	24	9	7	3	3	10
CG32243	57.1727	56.6806	0.1502	72.9869	43	0.0029	0.3041	486	18	5	6	6	8	8	11	10	11	7	1	0	4	8	0	7	6	3	7	12	3	8	8	4	10	2	8	8	1	4	7	0	13	5	18	13	9	6	4	6	21
CG33121	58.5125	58.1355	0.1617	56.1003	43	0.0868	0.3103	347	10	6	5	3	5	4	4	5	7	4	1	0	0	1	0	2	7	2	8	6	3	0	3	2	11	5	5	2	2	4	1	1	12	9	4	12	2	7	9	3	11
CG32202	58.4979	58.5196	0.2806	39.8468	43	0.6088	0.3936	142	0	0	0	2	1	1	0	0	1	1	0	0	1	1	1	1	1	1	3	3	3	8	5	2	3	1	5	5	1	1	5	2	2	2	1	4	1	2	1	0	7
Ugt86Dg	56.7202	57.0194	0.148	72.2139	43	0.0035	0.2814	488	17	9	7	19	9	2	3	5	14	9	0	1	2	1	0	9	11	3	3	13	4	5	13	8	9	12	10	8	5	5	3	1	19	7	12	10	4	5	5	4	10
unc-13	55.9194	60.1228	0.0275	78.8592	43	0.0007	0.1385	2872	64	30	75	39	56	26	82	42	63	45	1	0	28	21	0	24	49	16	33	27	44	18	64	27	32	29	74	41	21	9	20	5	62	22	60	67	36	44	70	36	119
unc-13	55.9194	60.1228	0.0275	78.8592	43	0.0007	0.1385	2872	64	30	75	39	56	26	82	42	63	45	1	0	28	21	0	24	49	16	33	27	44	18	64	27	32	29	74	41	21	9	20	5	62	22	60	67	36	44	70	36	119
unc-13	55.9194	60.1228	0.0275	78.8592	43	0.0007	0.1385	2872	64	30	75	39	56	26	82	42	63	45	1	0	28	21	0	24	49	16	33	27	44	18	64	27	32	29	74	41	21	9	20	5	62	22	60	67	36	44	70	36	119
CG16723	58.4271	56.9583	0.1344	93.4065	43	0	0.2906	695	22	20	13	23	10	17	1	8	10	18	1	0	10	10	0	16	21	3	11	19	7	6	11	6	5	8	6	9	3	6	2	5	23	18	13	25	14	9	10	4	17
CG33779	57.6798	56.4646	0.306	55.3907	43	0.0975	0.3937	181	7	6	0	6	2	1	4	2	6	3	0	1	2	2	0	2	2	1	5	2	0	3	3	4	2	0	3	2	1	1	2	0	6	2	5	4	3	5	0	3	6
CG17698	50.7396	59.4179	0.1434	52.6382	43	0.1489	0.299	367	8	4	13	9	7	2	13	3	8	1	0	1	4	5	0	3	10	3	4	4	8	4	6	4	9	1	7	4	2	2	3	3	10	2	9	7	11	1	7	2	10
CG17698	50.7396	59.4179	0.1434	52.6382	43	0.1489	0.299	367	8	4	13	9	7	2	13	3	8	1	0	1	4	5	0	3	10	3	4	4	8	4	6	4	9	1	7	4	2	2	3	3	10	2	9	7	11	1	7	2	10
CG12516	56.9067	54.7163	0.2336	68.199	43	0.0085	0.3309	292	5	5	3	2	3	1	1	4	6	3	0	0	3	2	1	2	2	1	4	7	2	11	5	3	4	3	2	2	2	2	1	3	11	8	12	11	5	4	2	3	11
CG31358	54.3509	53.9749	0.2221	105.5	43	0	0.3682	475	9	6	7	7	2	7	8	17	5	6	1	0	4	4	0	4	9	3	4	9	11	14	17	12	4	3	8	8	6	2	10	3	14	12	5	7	7	9	9	1	8
CG41099	50.9012	57.9787	0.1112	95.8325	43	0	0.2559	862	21	5	44	25	16	6	22	4	6	1	0	1	14	14	0	4	23	1	12	11	10	4	10	8	22	8	23	7	10	3	6	5	40	2	21	15	10	6	13	3	41
CG41099	50.9012	57.9787	0.1112	95.8325	43	0	0.2559	862	21	5	44	25	16	6	22	4	6	1	0	1	14	14	0	4	23	1	12	11	10	4	10	8	22	8	23	7	10	3	6	5	40	2	21	15	10	6	13	3	41
CG32058	58.4342	60.1844	0.0732	42.0248	43	0.5135	0.2059	574	32	13	16	15	7	4	7	3	19	14	1	0	3	2	0	12	8	5	10	10	5	4	3	2	12	4	16	12	4	5	6	3	22	11	13	17	5	12	8	3	19
Cenp-C	59.2081	58.8461	0.0648	91.5118	43	0	0.1982	1412	13	13	13	24	22	20	30	20	12	13	0	1	9	5	0	5	20	4	15	28	28	24	55	28	13	7	29	38	19	22	23	12	20	11	14	32	22	15	25	8	55
CG9684	59.1996	59.4724	0.074	47.5638	43	0.2922	0.1984	643	15	8	13	14	9	14	10	6	12	7	1	0	10	13	0	2	10	7	6	5	10	10	12	8	12	5	12	15	10	3	3	3	20	16	8	12	6	5	8	5	24
CG14323	55.7411	54.0958	0.2421	51.0813	43	0.1859	0.3266	211	6	4	1	3	5	2	0	3	8	5	1	0	1	1	0	2	0	1	0	6	9	7	12	5	1	1	5	7	3	2	2	2	2	3	4	6	1	2	4	2	7
CG31213	57.6232	57.9232	0.08	119.42	43	0	0.2106	1492	52	26	15	29	14	17	18	18	36	29	0	0	15	15	1	18	29	22	21	36	7	15	16	13	19	17	33	20	8	8	14	3	46	31	36	46	21	23	27	16	49
AlkB	54.8319	56.2629	0.2012	67.0085	43	0.011	0.3766	333	13	4	9	4	3	5	2	8	7	4	1	0	2	4	0	7	3	1	5	3	5	2	9	2	3	4	7	6	8	0	5	3	11	6	6	7	4	3	5	6	14
CG13131	58.1063	59.2857	0.0609	80.2712	43	0.0005	0.1821	1318	24	19	23	28	20	24	26	26	14	11	0	1	15	15	0	8	15	8	17	18	14	16	48	26	20	16	38	23	15	9	10	8	27	19	30	24	19	16	18	12	48
Gr93d	58.2952	57.9496	0.1551	59.2375	43	0.0506	0.3049	382	22	9	5	12	4	5	4	8	12	2	0	0	8	4	1	11	9	7	9	11	1	2	0	1	5	5	12	4	3	4	0	6	17	11	9	8	1	6	4	3	9
CG30447	60.8098	58.89	0.2145	37.5383	43	0.7065	0.3682	175	7	4	4	0	3	4	2	6	3	4	0	1	0	1	0	1	3	0	1	2	3	1	5	3	2	0	3	3	3	3	1	2	4	3	4	8	4	1	4	4	6
CG18636	56.147	55.5843	0.1999	69.9749	43	0.0058	0.33	350	7	8	3	4	1	3	2	3	12	4	1	0	1	10	0	12	3	3	5	6	3	4	9	1	10	6	9	6	1	4	3	2	10	10	2	7	9	7	9	6	8
CG11997	54.6332	55.0402	0.185	77.3238	43	0.001	0.3486	418	6	7	6	9	1	10	12	5	16	7	1	0	2	0	0	3	3	2	1	5	5	10	13	5	11	6	11	11	4	4	3	1	4	5	5	16	5	4	11	8	20
Cyp316a1	56.1493	57.4977	0.1397	66.9261	43	0.0112	0.2858	479	13	10	9	20	3	3	3	4	13	6	0	1	10	4	0	7	11	11	11	17	7	4	10	3	4	6	14	16	4	6	8	0	10	8	4	12	3	8	4	3	18
CG32201	55.1767	55.5014	0.1618	87.1956	43	0.0001	0.3203	539	14	9	9	15	6	5	8	8	15	14	1	0	7	1	0	6	11	6	7	12	5	2	7	4	7	6	16	12	3	9	7	2	17	4	9	14	5	2	7	7	20
CG17362	56.1521	53.7937	0.3014	55.4649	43	0.0963	0.4545	184	1	1	0	1	7	3	1	2	2	4	1	0	1	0	0	1	3	1	0	3	1	2	2	0	0	1	1	2	2	2	2	1	2	0	2	2	6	0	2	2	5
CG10462	59.9454	57.6033	0.1086	88.3023	43	0.0001	0.2501	813	20	7	13	13	9	18	17	9	6	8	0	1	9	18	0	3	8	6	12	19	16	9	20	15	17	16	17	19	12	8	8	9	17	11	18	20	16	11	9	13	28
MstProx	56.6045	60.08	0.0784	43.6149	43	0.4452	0.2125	556	19	8	18	17	3	4	4	3	19	7	0	0	9	8	1	4	19	6	8	3	6	6	8	3	9	5	13	4	6	2	1	5	26	15	14	14	6	4	14	4	31
CG15403	56.9018	58.8145	0.2878	57.8428	43	0.0647	0.4257	201	11	2	2	3	2	5	4	3	5	4	0	1	1	1	0	1	5	2	0	4	2	1	4	1	4	1	5	0	1	0	1	2	4	5	3	5	2	6	5	4	1
CG5708	56.6105	59.2146	0.1732	41.913	43	0.5184	0.3209	242	3	5	5	2	4	6	6	4	4	3	1	0	9	7	0	2	7	0	4	3	2	3	1	1	4	5	7	3	1	0	1	0	5	2	6	5	4	1	1	3	10
CG33333	47.5434	48.0171	0.6232	92.8619	43	0	0.6563	149	0	3	0	3	4	4	1	2	1	4	1	0	0	0	0	1	1	0	0	2	13	2	3	1	4	0	7	5	6	2	1	0	4	2	1	1	0	0	0	0	2
CG33095	59.3885	59.5816	0.0845	45.5305	43	0.3672	0.2457	539	10	3	11	11	15	15	13	13	6	2	1	0	5	2	0	3	10	5	8	10	5	6	11	10	11	6	22	8	4	2	6	1	13	9	9	4	7	9	6	8	19
CG7133	56.2184	56.8771	0.2101	74.376	43	0.0021	0.3505	354	6	6	2	12	10	12	6	6	5	5	0	0	0	3	1	6	4	4	6	10	3	6	12	5	5	1	5	6	0	6	3	4	7	4	2	4	4	4	8	3	8
Eph	53.9991	59.8962	0.0489	52.8267	43	0.1448	0.1775	1081	36	12	26	19	17	9	21	11	26	17	1	0	19	7	0	17	19	4	9	5	12	5	27	10	15	9	27	15	11	7	8	5	36	10	36	17	29	5	35	12	43
Toll-4	59.0045	58.8571	0.0704	79.2581	43	0.0006	0.2175	1126	27	27	23	22	15	12	19	12	26	24	0	1	12	22	0	17	26	17	23	22	8	7	16	9	14	15	23	11	3	7	12	11	34	16	26	22	16	12	21	8	56
CG4683	58.59	59.7741	0.1139	43.1657	43	0.4642	0.2557	379	12	9	4	7	6	4	8	2	11	6	0	0	4	3	1	5	3	3	0	6	4	5	5	3	10	5	9	5	6	3	2	2	11	5	9	14	3	1	7	7	13
CG7763	51.4716	52.2745	0.3751	70.518	43	0.0051	0.4529	188	4	5	0	5	2	0	2	2	1	4	1	0	3	2	0	3	1	1	2	9	0	1	0	0	1	3	8	3	0	1	3	0	3	3	3	4	3	3	4	1	12
CG15143	59.0759	58.6033	0.0654	75.3975	43	0.0016	0.1935	1153	25	20	15	26	22	18	20	15	13	13	1	0	6	5	0	12	20	13	16	17	8	10	24	19	13	9	23	18	9	14	20	7	24	20	23	28	15	20	19	10	37
CG7362	59.5778	57.1206	0.1106	111.776	43	0	0.2793	1011	15	13	11	22	7	16	12	13	9	8	0	0	15	27	1	4	18	11	6	13	9	10	20	10	5	8	23	25	10	12	7	6	25	18	19	24	13	11	9	8	31
CG30485	59.0421	59.1432	0.0855	83.4591	43	0.0002	0.2397	976	14	16	7	9	17	31	21	10	17	19	0	1	17	22	0	11	13	7	8	12	19	18	29	11	24	12	17	20	11	14	19	14	20	10	13	8	11	13	15	4	29
CG41476	59.7943	55.3649	0.2307	77.5129	43	0.001	0.3912	336	11	6	7	7	5	6	1	5	5	6	1	0	7	6	0	3	5	5	2	7	5	3	4	5	4	6	4	7	5	11	7	4	12	3	3	6	4	4	3	5	11
Ugt86De	58.6014	59.1817	0.1196	63.1323	43	0.0243	0.2728	528	18	7	8	18	6	2	4	3	9	10	1	0	2	0	0	12	9	5	6	18	8	6	11	7	12	9	6	13	7	2	1	5	19	13	10	11	5	6	7	2	16
CG17129	56.8972	57.186	0.1235	71.8593	43	0.0038	0.2604	582	6	5	3	10	12	12	14	5	13	4	0	0	3	2	1	3	6	2	7	12	13	11	25	12	6	3	13	13	4	8	6	3	9	8	10	13	10	13	14	3	29
CG4956	57.1519	55.8701	0.2111	63.9571	43	0.0206	0.351	303	17	11	6	11	2	2	2	0	7	4	1	0	6	9	0	12	6	5	3	8	4	2	2	3	5	8	5	7	1	3	3	3	7	3	6	11	3	5	7	1	8
CG31386	54.8328	54.5368	0.4068	63.4681	43	0.0228	0.4962	156	5	4	5	3	6	4	2	5	4	2	1	0	5	2	0	2	9	1	1	6	5	1	3	2	2	0	4	1	7	0	0	1	1	2	0	6	2	3	1	0	1
CG31730	58.46	56.6584	0.3111	50.7126	43	0.1956	0.4395	163	8	6	0	6	2	1	3	0	8	5	0	0	0	0	1	0	2	3	2	3	1	4	3	3	3	0	3	4	1	4	2	2	2	1	2	7	4	2	1	0	2
CG16732	57.4521	57.8699	0.1447	75.2619	43	0.0017	0.2852	520	19	8	9	15	5	6	3	5	11	9	0	0	0	2	1	8	12	3	12	21	7	5	11	3	8	7	8	9	6	4	9	4	19	12	10	22	7	3	4	6	13
CG40451	51.3724	60.0316	0.2641	45.952	43	0.3509	0.4543	174	9	1	3	1	3	1	2	1	1	2	1	0	2	2	0	2	3	1	0	1	5	2	2	2	0	1	3	1	0	0	4	2	4	2	11	4	1	2	3	0	7
CG5538	57.6785	57.2428	0.169	65.5556	43	0.0149	0.3138	388	4	3	3	11	9	7	6	4	6	1	0	0	4	3	1	2	4	0	5	6	5	9	5	5	4	1	14	6	5	6	7	5	8	6	5	9	6	11	9	0	14
CG8958	58.9416	57.294	0.1116	69.3916	43	0.0066	0.2653	622	15	7	7	13	8	11	5	12	10	9	1	0	6	6	0	7	7	4	13	9	3	5	10	8	4	4	10	10	11	8	7	5	17	8	13	24	7	12	9	4	15
CG31815	59.5316	60.9035	0.0906	40.2312	43	0.5921	0.2278	444	7	4	6	10	7	8	8	6	12	7	1	0	7	2	0	8	9	6	4	5	6	6	5	6	6	3	8	11	6	0	9	6	9	7	9	12	4	4	8	2	15
Or98a	52.2901	53.4226	0.238	94.7422	43	0	0.368	398	20	12	1	15	6	3	7	4	10	9	0	0	4	7	1	6	11	8	7	8	1	1	7	4	2	4	6	3	2	3	5	0	17	11	6	10	6	4	15	2	11
Dhh1	57.5376	56.0924	0.1147	118.021	43	0	0.259	1029	22	12	8	19	15	14	18	20	17	18	1	0	3	5	0	4	11	6	13	22	7	7	22	8	18	6	22	34	8	7	11	7	21	17	18	30	12	15	15	13	38
CG9809	59.3662	56.0939	0.1138	123.974	43	0	0.2477	1089	20	6	11	14	29	23	24	18	16	16	0	0	9	7	1	3	12	10	12	22	13	17	16	16	8	8	24	27	16	24	9	10	28	15	21	19	21	14	21	14	35
Syt7	50.7777	60.3682	0.1065	44.4074	43	0.4122	0.277	417	17	2	15	12	9	6	7	3	6	3	1	0	3	3	0	8	11	2	3	2	8	2	11	4	7	2	12	6	2	1	3	3	12	6	10	6	7	3	9	5	13
CG2165	52.7517	55.7175	0.0993	118.613	43	0	0.2304	1195	30	6	27	26	20	10	19	10	18	8	1	0	12	5	0	13	22	5	15	14	12	10	19	6	13	10	34	13	19	18	8	3	53	9	43	30	25	15	32	10	30
CG6208	60.8947	60.687	0.1899	53.9371	43	0.1225	0.3693	284	3	5	6	6	3	5	1	3	5	7	1	0	4	1	0	2	4	5	3	7	2	1	3	1	4	1	5	6	3	2	1	1	3	2	6	6	2	4	3	4	6
CG33924	50.9687	52.5346	0.2726	55.3407	43	0.0982	0.3889	203	13	3	3	4	1	1	3	2	5	3	1	0	3	3	0	3	2	0	4	1	3	0	5	3	3	2	7	1	0	2	4	0	7	2	3	6	2	4	0	7	10
Gr39a	58.7622	55.202	0.1998	74.3276	43	0.0021	0.3619	372	12	13	10	12	5	3	2	1	11	4	0	0	6	8	1	4	16	7	5	11	1	4	0	4	4	6	6	7	3	5	5	3	11	9	6	18	8	5	6	5	5
Gr39a	58.7622	55.202	0.1998	74.3276	43	0.0021	0.3619	372	12	13	10	12	5	3	2	1	11	4	0	0	6	8	1	4	16	7	5	11	1	4	0	4	4	6	6	7	3	5	5	3	11	9	6	18	8	5	6	5	5
Gr39a	58.7622	55.202	0.1998	74.3276	43	0.0021	0.3619	372	12	13	10	12	5	3	2	1	11	4	0	0	6	8	1	4	16	7	5	11	1	4	0	4	4	6	6	7	3	5	5	3	11	9	6	18	8	5	6	5	5
CG17883	51.1357	58.1797	0.1501	56.9014	43	0.076	0.2839	379	11	5	14	13	7	2	3	5	14	5	0	0	6	1	1	5	12	4	2	4	6	1	8	5	6	0	12	6	3	1	5	1	18	7	7	6	5	2	12	3	11
CG34295	58.2075	59.9787	0.1527	44.142	43	0.4231	0.3224	289	7	5	3	7	3	1	8	2	5	3	1	0	8	6	0	1	7	4	3	6	2	3	4	3	3	2	8	4	4	1	2	1	5	11	7	9	5	3	3	1	10
CG41434	58.0377	58.6708	0.1832	57.3548	43	0.0704	0.3544	313	12	11	10	11	5	7	4	4	8	8	0	1	2	3	0	4	11	3	7	8	1	3	2	2	5	1	1	4	0	2	2	0	6	5	6	9	4	2	5	4	11
spen	57.6851	57.519	0.0601	334.235	43	0	0.1868	5561	50	30	45	96	144	142	109	96	29	29	1	0	23	26	0	10	49	24	46	69	126	84	148	89	127	91	251	249	45	57	53	27	101	55	60	101	104	77	98	66	142
spen	57.6851	57.519	0.0601	334.235	43	0	0.1868	5561	50	30	45	96	144	142	109	96	29	29	1	0	23	26	0	10	49	24	46	69	126	84	148	89	127	91	251	249	45	57	53	27	101	55	60	101	104	77	98	66	142
spen	57.6851	57.519	0.0601	334.235	43	0	0.1868	5561	50	30	45	96	144	142	109	96	29	29	1	0	23	26	0	10	49	24	46	69	126	84	148	89	127	91	251	249	45	57	53	27	101	55	60	101	104	77	98	66	142
Mes2	56.8744	56.5381	0.295	50.4535	43	0.2026	0.4103	171	4	6	3	4	2	1	1	3	5	7	0	0	4	2	1	2	3	0	1	3	2	7	0	1	2	2	3	3	3	0	4	1	4	2	7	8	3	3	7	1	1
Mes2	56.8744	56.5381	0.295	50.4535	43	0.2026	0.4103	171	4	6	3	4	2	1	1	3	5	7	0	0	4	2	1	2	3	0	1	3	2	7	0	1	2	2	3	3	3	0	4	1	4	2	7	8	3	3	7	1	1
Mes2	56.8744	56.5381	0.295	50.4535	43	0.2026	0.4103	171	4	6	3	4	2	1	1	3	5	7	0	0	4	2	1	2	3	0	1	3	2	7	0	1	2	2	3	3	3	0	4	1	4	2	7	8	3	3	7	1	1
CG31898	55.0522	57.7565	0.1603	53.535	43	0.1303	0.3173	334	6	6	4	7	12	10	8	3	6	1	1	0	3	2	0	4	8	1	4	6	8	4	12	1	2	1	14	9	5	2	2	1	8	1	3	3	5	6	7	5	10
CG34345	58.178	56.9813	0.1442	72.8285	43	0.003	0.3003	505	12	9	11	10	4	7	6	3	16	9	1	0	3	4	0	6	9	5	10	12	2	7	11	3	4	8	10	8	4	2	10	3	14	8	8	19	7	12	7	3	23
Pten	53.1141	56.2848	0.1255	64.0089	43	0.0204	0.2659	510	14	7	12	7	5	13	13	6	12	8	1	0	8	6	0	5	2	2	6	2	3	0	11	4	8	4	8	5	5	4	7	0	11	11	13	6	9	7	11	4	22
Pten	53.1141	56.2848	0.1255	64.0089	43	0.0204	0.2659	510	14	7	12	7	5	13	13	6	12	8	1	0	8	6	0	5	2	2	6	2	3	0	11	4	8	4	8	5	5	4	7	0	11	11	13	6	9	7	11	4	22
CG17198	57.5702	56.6925	0.226	67.7862	43	0.0093	0.3767	300	14	9	8	7	3	3	3	2	4	6	0	1	1	10	0	7	2	1	1	8	1	2	6	3	4	8	6	7	1	2	5	2	6	11	7	10	3	6	1	3	13
CG33259	47.2412	54.0034	0.4017	48.208	43	0.2704	0.5015	120	3	2	1	1	1	0	1	1	1	0	1	0	8	6	0	2	1	0	1	3	2	2	3	0	1	0	3	0	0	0	3	0	1	1	1	2	5	1	2	3	8
CG34047	58.5042	59.55	0.2807	44.6253	43	0.4033	0.4039	159	2	2	3	7	2	1	4	0	0	1	1	0	3	3	0	5	7	3	2	7	1	1	3	2	2	6	4	2	1	0	1	3	0	2	2	8	0	2	2	2	4
CG31735	60.2469	58.1219	0.1771	55.4238	43	0.0969	0.3257	313	6	10	5	6	2	7	2	3	5	6	1	0	2	3	0	8	3	1	3	7	2	2	0	0	12	10	9	4	7	9	6	5	10	6	10	8	2	4	5	1	5
CG34054	55.6284	53.6067	0.3237	52.4426	43	0.1532	0.4013	162	6	0	0	2	1	1	3	0	5	3	1	0	4	4	0	4	0	1	1	4	3	5	5	2	1	2	6	2	0	1	0	1	3	2	3	3	6	6	16	5	3
CG32718	53.3282	51.7097	0.3583	63.7836	43	0.0214	0.4821	178	5	6	4	4	0	0	2	1	5	1	0	1	1	0	0	2	6	0	1	5	4	4	3	0	6	1	4	6	4	3	0	0	2	2	0	5	2	0	2	1	15
CG34030	50.914	50.8821	0.3267	89.5291	43	0	0.4443	274	8	7	2	11	7	7	2	2	3	9	0	1	2	8	0	5	8	5	6	10	2	1	11	0	5	1	5	5	1	3	3	0	14	7	7	8	5	4	6	0	3
CG32111	53.5988	50.8584	0.4605	78.7437	43	0.0007	0.4654	171	3	2	2	13	2	4	0	1	3	4	0	1	6	5	0	5	2	4	1	2	7	1	4	3	1	1	2	3	1	6	3	1	2	1	1	7	6	4	6	1	1
activin-beta	56.6134	59.7553	0.0609	57.6497	43	0.0669	0.1687	947	28	14	17	15	16	10	12	9	23	10	0	1	12	20	0	13	15	7	9	6	11	10	14	3	27	13	23	14	11	9	22	6	23	10	25	14	15	8	17	6	46
CG34027	55.644	58.5331	0.0649	98.6403	43	0	0.2062	1520	48	24	20	35	15	28	22	13	36	13	1	0	18	27	0	9	19	8	17	17	21	21	35	9	27	12	30	17	7	4	12	4	41	26	27	30	20	17	21	9	90
Map205	56.955	54.312	0.1415	164.744	43	0	0.3184	1164	18	11	12	25	31	22	29	17	7	5	1	0	3	4	0	1	17	2	11	18	26	16	27	12	10	16	24	39	5	9	8	5	17	9	10	15	33	26	33	7	27
CG34304	58.9636	59.1429	0.162	49.8994	43	0.2181	0.3154	308	4	5	5	7	1	4	3	3	2	0	1	0	5	4	0	5	4	3	1	4	4	8	8	4	10	4	8	7	4	4	10	3	5	6	2	8	4	5	10	2	7
CG17493	57.473	51.8728	0.3586	98.9719	43	0	0.4966	276	11	6	4	3	3	2	3	0	6	2	1	0	4	3	0	1	8	2	2	7	2	2	1	0	2	1	7	1	3	2	3	2	11	3	6	8	7	1	4	3	5
CG34017	60.0052	56.7844	0.2698	55.8558	43	0.0904	0.4176	207	2	3	1	4	3	6	3	4	4	1	1	0	8	2	0	0	4	1	2	1	1	1	2	2	3	0	4	6	1	3	4	2	4	0	3	5	4	4	4	0	5
Sox102F	60.2419	58.7381	0.1051	61.0409	43	0.0363	0.2405	581	4	6	2	6	13	13	17	8	7	5	0	1	8	4	0	6	9	9	7	7	10	9	20	8	15	16	17	21	4	5	5	2	7	2	5	16	5	4	7	4	21
Sox102F	60.2419	58.7381	0.1051	61.0409	43	0.0363	0.2405	581	4	6	2	6	13	13	17	8	7	5	0	1	8	4	0	6	9	9	7	7	10	9	20	8	15	16	17	21	4	5	5	2	7	2	5	16	5	4	7	4	21
CG4713	56.7798	56.3999	0.1232	100.678	43	0	0.283	817	16	9	7	15	12	9	3	5	5	10	0	1	2	4	0	1	13	8	5	18	29	19	24	9	3	6	17	18	5	13	6	4	11	11	10	16	12	11	18	10	21
CG32838	57.1473	57.3275	0.3319	58.0877	43	0.062	0.4341	175	6	2	3	7	0	3	1	0	5	2	1	0	5	1	0	1	4	0	2	2	7	2	5	2	7	2	9	2	2	2	2	1	4	0	8	3	4	1	0	0	9
CYLD	58.0531	58.2895	0.1184	61.3377	43	0.0344	0.2907	518	14	10	10	8	6	10	7	7	7	7	0	0	7	8	1	2	5	7	11	7	12	1	11	7	5	8	14	4	4	3	8	2	12	7	16	7	3	8	6	1	16
CG40463	55.4354	54.3067	0.3487	48.4663	43	0.2619	0.4725	139	8	2	4	4	2	3	1	1	1	0	0	0	4	6	1	4	0	2	3	3	1	0	3	1	1	5	0	3	5	1	1	3	1	1	1	2	2	2	3	2	1
CG33978	51.5668	59.8611	0.0316	128.176	43	0	0.1536	4057	118	37	127	56	103	47	104	47	116	36	1	0	20	16	0	7	51	15	39	22	46	45	73	24	70	34	100	49	21	25	36	14	142	42	140	63	121	68	163	44	205
CG10887	55.4169	55.6866	0.137	92.7326	43	0	0.2728	677	9	11	5	16	23	23	21	13	8	4	1	0	3	2	0	6	7	6	3	4	10	9	12	8	9	7	15	18	8	10	5	1	9	6	9	14	7	11	13	4	44
CG12699	47.3511	48.6445	0.5293	77.2761	43	0.001	0.552	146	0	2	0	1	6	2	2	0	2	0	0	0	0	2	1	2	0	1	0	3	0	2	3	3	1	1	2	3	2	2	0	1	1	3	1	6	3	3	3	1	1
CG18420	55.5862	57.1237	0.2038	61.1307	43	0.0357	0.3682	300	11	4	1	5	3	2	2	5	5	1	0	1	2	6	0	7	4	3	5	7	8	0	4	4	8	1	7	3	3	4	5	1	8	9	5	8	9	2	5	3	12
CG34021	59.6379	57.2024	0.2361	38.2503	43	0.6771	0.3684	162	5	1	1	2	1	2	2	2	3	1	1	0	2	3	0	3	1	0	1	0	2	1	4	1	2	0	5	1	0	2	3	1	5	2	3	3	6	2	4	3	9
CG5375	56.158	55.272	0.151	93.0277	43	0	0.3091	616	11	8	6	13	6	12	8	13	14	13	0	1	6	4	0	3	8	5	11	4	3	5	8	8	8	1	21	12	2	4	10	2	17	13	11	11	6	7	9	10	30
Mitf	54.154	56.7344	0.1082	79.0727	43	0.0007	0.2471	731	18	7	16	19	20	12	29	11	6	2	1	0	4	8	0	1	16	3	10	3	11	2	16	5	15	7	33	12	8	3	12	2	19	5	13	26	13	5	11	6	33
CG5640	58.9519	54.3166	0.1354	153.913	43	0	0.287	1137	19	19	23	21	13	12	14	26	21	20	0	1	8	20	0	19	19	11	18	28	8	13	15	14	20	19	47	34	9	10	10	3	21	22	18	17	8	14	16	6	35
CG5640	58.9519	54.3166	0.1354	153.913	43	0	0.287	1137	19	19	23	21	13	12	14	26	21	20	0	1	8	20	0	19	19	11	18	28	8	13	15	14	20	19	47	34	9	10	10	3	21	22	18	17	8	14	16	6	35
CG31858	56.3575	57.0022	0.2917	63.3083	43	0.0235	0.475	217	2	4	5	8	1	6	5	3	8	1	0	1	3	0	0	2	3	1	3	5	1	2	2	1	4	1	1	3	1	0	2	0	4	6	4	6	3	4	3	4	11
CG31281	58.8604	59.4775	0.2533	41.7978	43	0.5234	0.395	165	1	4	4	3	4	4	4	3	2	3	0	1	0	1	0	2	1	1	2	1	1	2	1	1	1	1	3	7	3	0	1	6	4	1	3	5	2	1	2	1	6
galectin	57.5691	56.251	0.1625	81.8767	43	0.0003	0.3292	504	23	3	7	10	3	5	4	11	15	3	0	1	4	7	0	9	7	4	5	8	8	3	9	3	5	7	7	11	5	7	10	4	16	6	11	8	9	2	6	5	19
CG32232	59.7712	58.7165	0.0822	80.225	43	0.0005	0.2084	976	37	17	13	32	13	16	6	9	16	14	1	0	10	11	0	10	24	14	22	25	10	9	9	5	19	19	24	29	10	7	18	7	23	17	20	16	19	15	13	4	28
kis	57.7828	57.137	0.0588	313.034	43	0	0.1864	5323	53	29	56	90	107	112	90	96	57	47	0	0	10	25	1	35	71	45	48	85	81	103	103	78	44	65	215	271	42	51	36	16	63	46	40	159	79	60	78	45	134
kis	57.7828	57.137	0.0588	313.034	43	0	0.1864	5323	53	29	56	90	107	112	90	96	57	47	0	0	10	25	1	35	71	45	48	85	81	103	103	78	44	65	215	271	42	51	36	16	63	46	40	159	79	60	78	45	134
kis	57.7828	57.137	0.0588	313.034	43	0	0.1864	5323	53	29	56	90	107	112	90	96	57	47	0	0	10	25	1	35	71	45	48	85	81	103	103	78	44	65	215	271	42	51	36	16	63	46	40	159	79	60	78	45	134
CG5381	56.663	55.2627	0.1549	106.389	43	0	0.3331	687	9	9	8	8	15	26	13	15	12	6	1	0	2	6	0	3	5	1	10	5	6	20	11	12	6	7	14	14	2	7	7	3	17	6	15	3	16	11	15	6	31
CG31482	53.6914	55.1203	0.3092	60.6129	43	0.0394	0.4313	196	4	3	2	10	1	0	3	0	4	4	0	0	2	3	1	5	3	2	3	2	2	1	3	3	4	1	8	3	0	0	0	2	3	3	3	5	0	3	2	1	12
CG31998	54.2778	59.3006	0.0504	73.5137	43	0.0026	0.1761	1460	37	15	37	28	28	19	41	13	37	24	1	0	11	15	0	6	25	5	17	16	16	12	41	13	33	16	35	29	18	10	14	7	46	15	38	22	28	10	49	17	78
CG18469	52.8335	51.8191	0.5473	70.6016	43	0.005	0.5601	129	1	0	1	4	7	2	0	0	1	0	0	1	0	0	0	4	0	2	0	0	1	2	2	1	0	1	3	3	2	2	1	3	2	0	0	4	2	3	4	2	5
CG9040	49.7997	46.665	0.5357	86.7875	43	0.0001	0.5439	162	0	1	1	2	4	9	3	1	4	3	1	0	0	0	0	0	0	0	0	3	2	1	1	0	0	0	2	0	0	6	0	1	0	0	1	1	5	6	4	2	1
CaMKI	57.3269	56.921	0.1952	79.2396	43	0.0006	0.3492	406	9	5	7	3	11	2	6	5	9	7	0	1	2	3	0	5	10	5	5	3	4	1	4	3	9	2	11	6	2	3	2	1	13	3	4	10	8	2	5	3	14
CG40182	55.2629	53.8355	0.3561	68.3625	43	0.0082	0.461	192	3	1	6	6	4	3	7	1	1	2	1	0	2	6	0	3	2	5	0	6	6	1	1	0	3	2	2	0	6	3	3	3	10	4	3	4	2	0	2	2	6
CG9362	56.769	54.7026	0.3156	77.9475	43	0.0009	0.4275	247	1	4	0	8	8	2	0	5	6	3	1	0	3	3	0	5	3	3	3	9	5	5	5	3	7	3	7	7	1	3	3	0	8	4	4	3	3	6	2	1	4
CG31601	58.0343	59.3315	0.0809	48.5912	43	0.2579	0.2069	601	15	9	10	14	20	12	15	7	10	6	1	0	6	6	0	1	6	0	7	6	12	6	11	7	4	3	17	14	3	5	9	6	11	3	12	14	10	9	9	4	27
CG31681	55.6525	58.522	0.1864	49.3946	43	0.2329	0.3523	265	0	3	4	4	4	2	4	3	5	7	1	0	6	3	0	7	5	2	6	4	7	2	3	1	5	2	6	2	0	1	3	1	14	6	5	3	6	1	6	3	8
obst-G	55.4415	53.9495	0.2183	61.1247	43	0.0358	0.3638	280	7	4	3	4	3	4	7	1	4	1	1	0	8	11	0	0	4	3	2	4	7	4	2	1	4	1	3	2	3	4	3	0	4	0	1	11	6	4	3	7	8
c(3)G	56.19	56.7555	0.1156	86.0849	43	0.0001	0.2593	745	11	4	12	16	8	11	6	7	4	5	1	0	2	4	0	2	16	8	14	13	2	3	9	3	8	6	29	29	8	3	4	1	20	13	11	17	16	9	8	9	27
CG30490	57.4929	57.4949	0.1472	53.5799	43	0.1294	0.283	364	11	2	3	9	4	1	8	4	3	2	1	0	10	11	0	2	3	1	2	5	5	8	6	3	6	7	7	8	3	4	10	5	5	5	4	8	9	6	10	3	13
CG11462	54.7636	58.8222	0.4422	47.7609	43	0.2854	0.5338	108	16	4	7	3	5	3	2	5	0	0	0	0	1	3	1	1	2	4	1	0	2	1	0	3	1	0	3	0	0	0	1	0	5	1	0	1	1	1	1	0	4
CG17337	55.5144	51.8121	0.2202	105.485	43	0	0.3487	479	10	5	6	10	9	4	3	0	8	7	1	0	3	4	0	8	12	4	3	13	8	8	7	4	9	4	6	9	2	7	2	1	13	8	5	7	6	5	8	1	9
CG4449	55.9556	54.8537	0.1742	74.0429	43	0.0023	0.3181	425	8	6	2	12	4	6	8	5	2	4	1	0	2	2	0	3	4	3	3	3	9	10	11	3	5	5	4	9	1	5	3	6	11	2	10	8	5	3	8	7	19
Spf45	58.678	58.605	0.1533	61.9237	43	0.0307	0.3187	404	10	3	3	4	5	7	2	5	6	5	0	1	3	1	0	2	8	3	3	4	7	6	13	1	1	4	8	6	6	3	6	3	10	5	8	13	4	3	4	4	6
Spf45	58.678	58.605	0.1533	61.9237	43	0.0307	0.3187	404	10	3	3	4	5	7	2	5	6	5	0	1	3	1	0	2	8	3	3	4	7	6	13	1	1	4	8	6	6	3	6	3	10	5	8	13	4	3	4	4	6
CG17374	52.6312	58.6231	0.0552	126.133	43	0	0.1946	2285	77	29	74	47	44	17	44	22	56	22	1	0	22	20	0	21	54	12	24	17	23	18	37	17	39	23	58	23	21	11	21	8	106	19	59	60	31	16	42	11	85
CG13965	56.8557	57.3943	0.3351	44.9053	43	0.392	0.4366	134	2	2	1	1	2	2	2	2	0	0	0	1	0	0	0	2	1	1	0	3	4	1	8	1	3	2	0	2	1	0	1	0	1	2	2	2	1	4	5	4	3
CG13045	52.7594	55.4868	0.3752	70.5284	43	0.0051	0.4669	188	9	2	0	0	3	2	2	1	8	4	1	0	1	0	0	1	2	1	0	0	8	4	25	4	6	2	1	4	0	0	0	1	1	1	1	1	3	9	1	1	0
CG33459	59.8004	59.6617	0.1561	44.4814	43	0.4092	0.321	285	4	7	6	3	5	3	3	2	8	6	1	0	6	2	0	6	7	3	1	6	3	5	2	2	5	8	6	3	2	1	3	2	9	4	4	9	6	8	5	3	7
Nufip	53.4175	53.2991	0.1809	92.607	43	0	0.3089	512	8	7	4	8	8	11	8	2	2	7	1	0	5	6	0	2	2	3	1	13	8	7	13	15	3	10	17	8	3	7	9	2	4	4	5	13	11	8	12	2	15
CG18482	58.1744	56.6448	0.1135	121.866	43	0	0.2491	1074	20	14	6	21	17	19	12	22	8	9	1	0	24	9	0	20	16	13	9	28	22	8	25	21	23	10	19	19	10	13	16	16	30	13	10	19	19	15	24	12	22
CG32024	55.4817	55.7808	0.3008	63.1681	43	0.0241	0.4227	210	8	2	2	4	2	9	3	3	5	4	0	1	14	8	0	2	1	1	3	1	4	2	6	1	0	1	4	4	0	2	0	1	5	3	1	1	7	2	7	2	12
Acp76A	56.8215	55.0859	0.2089	81.2618	43	0.0004	0.3607	389	14	9	5	11	2	6	6	9	4	7	1	0	1	3	0	3	3	6	4	9	1	5	5	1	5	3	9	4	2	1	3	0	12	8	9	10	4	3	5	5	15
CG32016	53.4228	58.0941	0.0818	82.0884	43	0.0003	0.2159	1003	27	6	16	20	26	14	25	8	10	6	1	0	8	2	0	7	19	5	7	9	15	10	23	7	31	15	56	28	17	6	14	4	27	4	12	22	19	9	22	3	52
CG32016	53.4228	58.0941	0.0818	82.0884	43	0.0003	0.2159	1003	27	6	16	20	26	14	25	8	10	6	1	0	8	2	0	7	19	5	7	9	15	10	23	7	31	15	56	28	17	6	14	4	27	4	12	22	19	9	22	3	52
CG10164	57.5346	58.2916	0.1722	66.6316	43	0.0119	0.3296	387	6	2	4	7	4	13	6	3	5	2	0	1	4	4	0	0	8	4	6	7	7	4	14	1	4	4	8	8	5	5	2	4	17	4	5	11	5	5	3	5	7
CG14077	57.9279	57.0939	0.1638	47.5126	43	0.2939	0.3035	290	6	2	3	3	6	2	4	4	3	2	1	0	3	1	0	3	3	4	4	1	5	0	5	5	1	5	9	4	2	2	4	5	4	3	2	6	7	3	4	4	5
CG34192	54.1632	52.2449	0.5553	62.7503	43	0.0262	0.5553	113	3	2	0	0	0	1	0	3	1	1	0	0	0	0	1	0	1	3	4	4	2	1	3	2	3	0	2	2	0	2	5	0	1	1	3	5	1	1	2	2	0
CG7320	51.291	52.5702	0.2011	120.832	43	0	0.3251	601	20	14	13	20	2	2	6	6	23	12	1	0	4	1	0	16	8	8	5	16	6	8	2	4	11	3	23	16	8	3	14	2	17	9	14	10	10	9	8	0	27
CG30343	48.9959	49.1896	0.3944	67.4455	43	0.01	0.4572	171	8	4	7	4	3	0	1	2	9	2	1	0	0	2	0	0	2	2	0	3	2	3	1	0	0	2	6	2	0	0	0	1	4	3	5	6	3	3	4	0	10
Obp56i	54.6778	57.5068	0.3595	50.6884	43	0.1962	0.445	141	4	4	4	1	1	2	1	0	0	1	1	0	5	4	0	1	0	0	2	0	1	2	1	0	5	1	5	1	1	1	3	0	4	3	3	4	1	3	4	1	3
Rad23	55.0434	55.9732	0.1563	64.8491	43	0.0172	0.299	415	9	5	9	12	8	3	15	8	3	7	0	1	1	1	0	0	10	3	4	4	10	3	6	4	4	0	19	8	6	6	1	2	13	2	4	9	6	7	8	3	18
ci	51.837	57.9786	0.0664	92.8002	43	0	0.1959	1398	31	10	30	25	35	16	47	17	25	13	1	0	14	13	0	4	22	4	6	7	23	13	36	12	39	18	50	22	18	8	14	10	39	7	31	32	31	14	41	10	76
CG31769	54.5079	55.9328	0.203	63.3365	43	0.0234	0.349	312	9	2	4	7	1	1	1	3	3	2	0	0	1	2	1	5	5	5	2	5	7	11	7	9	2	2	10	4	1	5	3	5	5	6	3	7	7	4	8	3	15
CG33678	56.3355	58.231	0.1022	83.5847	43	0.0002	0.263	818	14	9	9	20	14	7	19	14	11	6	1	0	1	2	0	4	7	5	12	12	9	8	27	10	15	6	32	15	16	13	14	4	19	7	15	26	13	13	22	9	32
CG40169	57.9634	56.8091	0.2129	61.954	43	0.0306	0.3548	291	17	5	2	9	10	4	3	2	3	3	0	1	5	1	0	6	2	3	2	5	2	2	4	1	3	4	5	4	0	5	7	5	4	2	2	6	6	2	6	2	5
CG40169	57.9634	56.8091	0.2129	61.954	43	0.0306	0.3548	291	17	5	2	9	10	4	3	2	3	3	0	1	5	1	0	6	2	3	2	5	2	2	4	1	3	4	5	4	0	5	7	5	4	2	2	6	6	2	6	2	5
CG12455	57.5197	53.4344	0.1171	256.662	43	0	0.252	2191	47	43	26	31	30	32	50	29	49	34	1	0	6	12	0	21	23	11	14	48	18	26	33	19	40	24	49	40	16	20	15	13	55	39	42	47	50	55	77	31	105
CG12455	57.5197	53.4344	0.1171	256.662	43	0	0.252	2191	47	43	26	31	30	32	50	29	49	34	1	0	6	12	0	21	23	11	14	48	18	26	33	19	40	24	49	40	16	20	15	13	55	39	42	47	50	55	77	31	105
CG30480	53.6202	54.86	0.1577	145.281	43	0	0.3202	921	15	13	3	4	15	13	19	10	11	2	1	0	3	2	0	2	11	4	10	10	20	28	48	16	10	8	31	25	6	0	4	1	26	17	23	4	24	6	22	12	25
CG17287	58.4823	59.2996	0.1669	56.5839	43	0.0801	0.3232	339	15	12	3	10	3	2	2	2	8	12	0	1	4	13	0	10	5	5	5	8	3	7	2	3	5	8	3	5	3	1	6	1	13	3	8	9	5	7	2	1	11
CG31262	58.6191	57.9354	0.1596	77.9077	43	0.0009	0.346	488	15	15	11	14	11	12	10	6	10	12	1	0	3	4	0	7	10	3	7	10	7	6	5	0	7	2	7	10	1	2	3	2	15	13	13	15	8	4	6	8	9
djl	58.0689	54.4248	0.2875	82.5149	43	0.0003	0.4527	287	2	1	3	1	1	2	1	1	3	1	1	0	3	18	0	1	5	3	4	4	6	6	1	0	5	2	4	4	1	0	2	3	3	3	3	8	2	1	0	1	4
CG34111	57.6684	57.7018	0.17	66.6457	43	0.0119	0.3296	392	14	8	5	5	3	8	8	4	4	6	1	0	6	4	0	4	7	7	1	9	7	1	7	6	3	4	8	3	12	9	11	8	10	3	0	9	6	2	5	4	6
CG13794	57.7155	53.8494	0.1824	108.699	43	0	0.3164	596	35	23	4	21	4	16	6	6	18	17	0	0	2	8	1	14	11	8	7	15	4	6	7	5	6	8	6	8	5	4	5	1	23	14	15	26	6	10	9	6	7
CG5385	48.7625	51.6307	0.362	74.1998	43	0.0022	0.5102	205	11	2	2	9	1	2	6	3	2	2	1	0	2	1	0	0	9	2	2	4	1	5	2	4	1	1	3	5	1	1	2	3	9	1	4	4	0	4	2	4	10
CG32219	60.919	58.4211	0.2068	31.2205	43	0.9091	0.3629	151	7	3	4	2	1	0	3	2	5	4	1	0	8	6	0	1	2	1	3	3	0	1	2	2	5	0	2	5	0	0	1	0	2	2	4	1	2	0	1	1	8
CG1138	59.9044	59.0143	0.1625	47.2733	43	0.3023	0.3181	291	8	6	6	5	1	6	7	1	3	4	1	0	3	6	0	1	5	3	5	8	1	2	4	1	5	2	13	8	1	2	2	4	5	3	8	6	4	1	4	1	13
CG32167	51.0409	52.4605	0.4618	62.3446	43	0.0283	0.5074	135	12	4	1	9	2	1	0	1	7	1	0	1	6	4	0	3	1	1	0	2	1	1	2	0	2	0	2	0	3	1	2	0	5	1	6	1	3	1	1	0	3
CG32118	60.003	59.1504	0.4051	51.0403	43	0.187	0.4856	126	2	2	1	2	3	2	4	1	3	0	0	0	1	3	1	0	4	1	0	0	1	2	0	1	0	2	3	4	0	2	2	2	3	2	1	1	0	0	4	0	2
CG32060	54.5645	53.591	0.2137	90.8338	43	0	0.3237	425	16	12	3	15	3	4	5	7	6	4	1	0	2	3	0	8	5	2	3	5	1	2	7	4	7	4	19	13	2	3	11	4	5	5	3	11	3	1	9	5	10
mGluRA	56.1295	58.4574	0.0657	64.2246	43	0.0196	0.1826	977	33	7	11	12	16	12	26	12	27	15	1	0	16	10	0	14	23	7	15	13	14	6	15	6	11	6	31	12	4	8	13	2	29	11	27	15	20	14	24	9	31
CG18233	56.0721	57.0315	0.1415	75.8593	43	0.0015	0.2867	536	21	7	14	18	3	10	8	3	10	11	0	0	3	2	1	8	9	6	8	6	6	7	8	2	6	6	17	4	3	3	7	2	17	6	8	15	4	6	9	4	23
CG33290	52.9735	49.2996	0.4338	74.6152	43	0.002	0.5668	172	4	2	3	2	1	1	0	3	3	2	1	0	0	0	0	4	6	0	0	3	3	9	4	5	1	1	6	4	1	0	2	0	3	4	2	3	5	1	1	1	7
TpnC41C	51.3588	55.7745	0.4437	68.7689	43	0.0075	0.5061	155	6	2	1	4	0	1	0	2	2	1	1	0	0	0	0	0	6	0	2	3	1	0	0	0	1	0	3	0	2	3	0	0	3	4	2	9	6	3	2	1	5
E(bx)	56.6843	56.732	0.0715	190.998	43	0	0.1973	2670	47	13	46	48	37	36	51	28	32	27	1	0	22	28	0	26	47	22	22	36	28	14	50	30	37	22	133	98	37	39	34	18	65	21	37	35	62	37	58	31	88
E(bx)	56.6843	56.732	0.0715	190.998	43	0	0.1973	2670	47	13	46	48	37	36	51	28	32	27	1	0	22	28	0	26	47	22	22	36	28	14	50	30	37	22	133	98	37	39	34	18	65	21	37	35	62	37	58	31	88
CG32107	56.804	56.7296	0.1426	113.793	43	0	0.3198	798	19	21	16	31	6	12	10	10	24	7	0	1	7	8	0	6	28	18	12	26	6	6	5	10	16	8	25	19	5	2	7	2	20	17	21	7	10	7	15	4	37
CG11864	58.4551	54.8807	0.2718	68.4816	43	0.008	0.3985	252	11	4	0	5	1	4	2	0	9	4	0	1	0	4	0	4	4	4	0	2	2	4	5	3	5	6	4	7	1	4	2	2	13	5	4	8	5	1	3	1	13
CG8414	56.6893	56.5571	0.1234	122.864	43	0	0.2784	996	16	14	8	11	16	12	11	10	12	14	1	0	4	6	0	6	18	16	7	29	17	13	23	12	11	7	21	27	6	8	10	3	36	14	14	18	10	12	15	5	38
zfh2	59.1299	58.7545	0.0472	141.95	43	0	0.1886	3006	66	29	48	49	59	68	71	47	38	30	1	0	32	45	0	6	50	28	37	36	34	31	58	28	55	50	126	121	16	17	24	15	42	34	40	69	47	40	68	32	116
CG40498	58.0844	60.2137	0.2044	39.654	43	0.6172	0.3485	194	5	3	2	3	5	2	4	0	1	1	0	0	1	3	1	3	3	0	0	2	2	0	2	0	7	3	4	3	4	3	4	2	6	2	3	5	3	1	7	3	9
CG9989	56.9694	55.3998	0.1867	69.2499	43	0.0068	0.326	371	9	6	5	8	2	5	2	1	11	10	1	0	7	7	0	5	4	2	5	11	1	8	8	6	8	4	7	8	5	5	2	0	8	7	6	8	5	6	5	5	20
CG1344	59.0787	59.5891	0.0856	58.5276	43	0.0574	0.2385	684	16	15	15	12	13	8	9	5	10	8	1	0	7	6	0	9	13	9	11	11	6	3	9	9	12	11	15	12	8	6	5	5	16	8	17	12	14	5	13	7	17
CG31246	48.3994	53.8528	0.4582	53.6036	43	0.1289	0.4919	117	5	2	2	2	0	0	0	2	0	0	0	1	1	2	0	1	2	2	0	0	2	1	2	1	4	2	3	2	1	0	0	1	0	0	2	1	2	2	10	2	1
CG10238	57.1437	56.0759	0.1737	63.9155	43	0.0208	0.2902	368	4	6	6	5	5	4	11	9	2	7	1	0	3	6	0	3	0	4	5	8	2	7	2	4	6	3	9	7	4	1	12	1	9	6	7	9	3	5	2	3	8
Gr92a	59.0404	58.5392	0.1254	48.5396	43	0.2596	0.2442	387	23	14	9	14	2	6	2	2	10	6	0	1	1	3	0	8	10	6	11	10	2	1	1	1	7	5	13	5	3	3	8	3	14	9	15	7	7	5	4	4	11
CG34032	55.8181	56.503	0.2091	49.3415	43	0.2345	0.3384	236	3	2	4	3	3	5	6	2	11	5	1	0	5	5	0	1	2	2	1	4	5	8	6	3	1	0	11	8	1	1	3	3	4	6	4	1	5	6	3	4	11
CG12681	57.9812	56.8316	0.1518	68.4461	43	0.0081	0.2825	451	10	5	2	16	2	3	6	7	7	8	0	1	1	4	0	3	2	6	11	9	6	5	8	10	7	8	8	6	5	4	4	5	9	5	10	21	6	9	4	7	22
CG7066	60.2484	59.4524	0.1624	50.9867	43	0.1884	0.339	314	6	2	2	7	2	3	4	1	4	5	0	0	2	6	1	0	9	2	3	8	4	6	3	3	4	2	14	8	4	7	4	2	5	6	6	1	7	6	6	0	6
CG17684	51.7084	59.1402	0.0875	71.3717	43	0.0042	0.2616	816	34	8	25	18	22	5	17	5	30	14	1	0	4	5	0	18	9	3	14	7	10	6	13	6	17	8	25	10	5	7	9	2	24	6	23	15	19	11	23	8	22
CG33325	57.5249	57.6672	0.1421	43.0572	43	0.4689	0.2754	303	8	9	5	11	1	3	2	2	4	5	1	0	3	2	0	2	4	4	4	7	0	1	3	5	2	3	10	4	1	3	3	2	9	4	6	9	6	4	7	4	12
CG31205	56.7309	56.1549	0.2215	69.5625	43	0.0063	0.4007	314	6	7	4	9	3	5	11	7	3	4	1	0	4	5	0	4	5	1	2	7	8	2	4	3	6	3	5	2	0	4	2	1	11	8	3	4	8	6	4	0	7
CG5866	52.7415	49.0164	0.4497	93.094	43	0	0.4697	207	3	2	2	4	3	4	3	3	6	1	1	0	0	5	0	2	2	2	2	8	6	4	5	0	24	14	9	4	2	3	1	0	2	5	0	2	1	2	0	0	1
CG34454	56.7198	59.1803	0.3103	41.5824	43	0.5328	0.4327	134	7	2	3	2	2	0	1	2	1	1	0	0	5	3	1	2	3	0	0	1	1	3	7	1	1	0	3	2	2	0	2	0	5	1	4	4	0	3	3	3	6
Ank	54.4634	57.3711	0.0633	98.0584	43	0	0.176	1550	32	10	50	29	16	13	21	7	23	10	1	0	21	13	0	6	45	11	17	17	13	10	23	14	39	29	34	27	11	16	16	5	60	16	37	31	30	18	27	8	67
mthl12	60.1407	57.5217	0.1229	60.0834	43	0.0434	0.263	489	21	11	11	11	6	7	5	7	9	14	1	0	7	11	0	11	16	3	13	7	2	3	6	5	4	5	5	8	2	1	5	2	17	12	17	17	6	8	7	6	17
CG32000	51.6455	56.6885	0.0906	119.119	43	0	0.2359	1315	53	19	28	27	25	12	29	16	32	19	0	1	19	20	0	18	39	4	15	14	16	13	25	5	22	11	35	21	10	5	15	8	42	9	45	31	37	5	32	14	33
CG32000	51.6455	56.6885	0.0906	119.119	43	0	0.2359	1315	53	19	28	27	25	12	29	16	32	19	0	1	19	20	0	18	39	4	15	14	16	13	25	5	22	11	35	21	10	5	15	8	42	9	45	31	37	5	32	14	33
CG32000	51.6455	56.6885	0.0906	119.119	43	0	0.2359	1315	53	19	28	27	25	12	29	16	32	19	0	1	19	20	0	18	39	4	15	14	16	13	25	5	22	11	35	21	10	5	15	8	42	9	45	31	37	5	32	14	33
CG9162	52.5991	50.1862	0.5616	69.6393	43	0.0062	0.5903	124	1	0	0	0	1	1	1	1	0	0	0	0	2	4	1	0	0	1	1	1	0	0	0	2	3	3	4	6	3	1	3	2	2	0	3	4	2	0	1	3	4
Gr39b	60.0922	58.4994	0.1861	68.8507	43	0.0074	0.3414	370	16	10	7	14	2	8	7	5	9	12	0	1	4	7	0	5	18	5	7	11	2	2	1	1	7	4	8	9	1	0	3	2	14	6	6	11	3	5	2	1	7
RfaBp	54.2192	57.0617	0.0639	214.309	43	0	0.1967	3352	111	50	96	47	67	44	49	33	64	49	1	0	18	16	0	20	68	24	43	30	17	11	34	16	32	25	92	49	22	22	23	9	153	37	81	12	56	28	68	16	138
CG32613	35.5936	31.7144	0.9003	105.333	43	0	0.7795	117	3	8	3	3	8	1	7	1	1	0	1	0	4	0	0	1	8	1	0	0	1	1	3	4	2	1	0	7	2	6	1	0	1	0	0	2	0	0	0	0	1
CG31222	54.5614	52.9894	0.2183	90.1628	43	0	0.3588	413	6	7	5	8	8	6	9	3	3	2	1	0	2	7	0	5	5	5	2	10	6	1	4	4	2	8	18	14	2	8	7	2	6	7	2	5	7	6	24	7	8
Or65c	56.0082	53.2251	0.2206	90.6487	43	0	0.3708	411	22	10	7	9	4	8	4	5	18	5	0	0	2	6	1	12	6	6	7	13	5	5	1	2	8	9	8	11	6	2	1	2	13	10	8	14	5	4	9	2	4
CG33482	53.3171	57.4829	0.1179	50.6846	43	0.1963	0.2547	430	15	9	8	8	8	5	6	4	17	9	1	0	3	5	0	6	5	1	5	3	3	7	9	3	7	1	10	0	8	1	7	0	8	5	8	7	11	5	9	5	24
CG15599	56.5479	55.0722	0.1512	103.563	43	0	0.3145	685	6	8	8	14	8	14	19	16	5	2	1	0	1	1	0	2	3	4	5	9	7	10	33	14	9	4	23	18	10	5	5	2	12	10	6	15	11	11	10	11	30
Spn2	55.3187	52.8284	0.2023	76.0533	43	0.0014	0.331	376	11	11	5	6	5	5	8	3	3	8	1	0	2	0	0	2	9	3	6	9	3	6	0	5	5	1	7	6	2	5	0	0	9	7	3	16	2	1	2	3	18
CG14125	52.74	51.4572	0.3288	84.5095	43	0.0002	0.4549	257	1	1	1	5	2	6	5	9	0	3	1	0	5	2	0	4	2	0	1	2	2	16	17	5	5	0	6	4	0	0	0	0	4	1	2	4	17	8	8	3	6
CkIIalpha	55.3785	56.3079	0.2051	69.1048	43	0.007	0.3572	337	8	5	6	9	4	0	3	2	12	11	1	0	1	2	0	5	10	3	4	4	5	3	5	1	6	9	8	4	8	5	6	0	10	1	7	10	2	2	7	2	13
Mst33A	56.4551	57.9128	0.1561	56.2054	43	0.0853	0.328	360	7	4	6	2	3	8	8	8	6	4	1	0	1	0	0	4	4	2	3	5	2	6	5	4	6	0	5	10	6	3	5	2	14	3	7	7	5	5	10	2	22
CG31108	59.9437	57.1793	0.1101	101.032	43	0	0.2817	918	16	21	12	20	13	20	11	16	14	16	0	0	9	7	1	8	18	8	13	15	9	12	13	13	13	9	22	20	6	7	9	10	28	12	17	23	9	11	14	14	35
CG30110	55.5312	59.1417	0.0878	54.0125	43	0.1211	0.2248	615	17	9	5	8	14	11	10	8	9	6	1	0	12	3	0	6	11	3	6	5	11	8	15	7	11	3	17	10	7	4	5	3	16	7	6	12	10	11	13	6	31
CG40045	51.9668	53.3693	0.3178	53.7153	43	0.1267	0.4202	169	5	2	6	3	5	2	2	2	2	3	0	0	1	2	1	5	2	0	1	3	4	1	4	3	3	1	1	2	1	4	2	0	6	1	4	3	1	1	3	0	4
chif	57.824	58.4117	0.0716	122.595	43	0	0.2144	1712	20	13	17	25	18	28	31	22	20	14	1	0	9	15	0	6	17	11	16	33	34	29	40	18	20	7	38	75	14	21	21	14	18	18	28	22	32	29	36	31	35
chif	57.824	58.4117	0.0716	122.595	43	0	0.2144	1712	20	13	17	25	18	28	31	22	20	14	1	0	9	15	0	6	17	11	16	33	34	29	40	18	20	7	38	75	14	21	21	14	18	18	28	22	32	29	36	31	35
myoglianin	55.3636	58.7326	0.0792	47.4236	43	0.297	0.203	599	15	6	14	10	14	6	13	8	12	7	0	1	4	7	0	7	10	2	6	4	5	4	8	5	16	7	13	8	5	7	6	2	17	3	21	19	10	10	14	4	33
CG15283	55.5143	54.0182	0.2509	68.2578	43	0.0084	0.3542	272	8	4	2	7	4	5	4	2	5	6	1	0	2	0	0	6	2	0	2	3	0	8	7	5	5	3	6	4	4	5	10	3	4	8	2	3	5	6	6	3	7
CG1545	48.8624	46.1596	0.4952	80.224	43	0.0005	0.5044	162	8	6	4	0	4	4	2	4	2	5	0	0	6	6	1	3	0	3	0	3	0	2	3	3	2	3	2	0	0	4	1	0	2	3	5	2	2	4	7	3	4
CG34444	55.9096	55.841	0.1999	59.1758	43	0.0512	0.3558	296	10	7	8	8	5	2	4	2	6	7	1	0	4	1	0	2	2	3	3	3	4	4	7	2	14	6	4	6	2	2	2	4	2	5	2	5	1	0	1	3	10
Thd1	56.2452	59.4086	0.0469	81.5127	43	0.0004	0.1709	1739	24	9	28	31	36	28	41	26	28	17	0	0	12	11	1	5	26	6	15	14	35	24	54	19	85	42	86	51	8	10	9	6	35	17	24	41	31	13	41	18	76
CG32199	59.4508	55.965	0.1524	77.7281	43	0.0009	0.2748	510	8	9	9	15	5	10	3	5	11	12	1	0	4	1	0	9	6	4	8	16	8	4	7	4	5	7	7	8	2	8	6	3	9	6	11	21	6	4	11	5	12
CG14128	59.8272	59.4626	0.0577	33.4451	43	0.852	0.1729	580	15	11	10	11	7	12	14	8	2	7	1	0	9	5	0	3	6	5	11	7	6	8	11	5	2	7	19	15	6	4	5	4	11	12	11	10	9	7	10	5	21
CG5367	52.1852	48.5971	0.3412	115.677	43	0	0.4741	339	6	9	3	9	5	10	1	1	9	7	1	0	3	8	0	7	3	1	3	4	1	4	4	2	2	2	10	5	0	5	5	0	14	4	6	9	1	3	5	2	23
CG15293	54.3849	53.3781	0.2526	84.3709	43	0.0002	0.4168	334	6	8	5	5	5	7	10	3	7	1	1	0	1	0	0	3	2	0	4	9	4	5	9	9	1	1	6	10	3	2	3	2	9	3	5	2	12	10	5	3	11
Ogt	51.6342	59.1314	0.0703	74.4943	43	0.002	0.2279	1060	26	5	38	31	17	6	17	3	27	15	1	0	12	12	0	10	23	5	10	9	17	5	18	6	23	11	41	14	11	6	13	3	29	5	26	18	17	6	23	7	47
CG17082	53.44	57.9394	0.1096	69.0618	43	0.0071	0.2864	630	21	2	24	9	13	3	18	7	11	4	1	0	8	3	0	5	16	3	10	10	11	3	11	8	11	3	21	5	10	8	11	8	14	4	19	11	12	7	16	3	27
MED26	51.6907	59.8217	0.0473	70.122	43	0.0056	0.1751	1484	39	8	37	29	40	18	48	30	21	13	1	0	14	7	0	3	16	4	13	16	19	5	22	11	25	18	44	20	6	4	15	6	44	17	44	20	36	21	34	7	88
CG15169	60.9899	58.6621	0.1038	35.9007	43	0.7701	0.231	346	3	4	5	4	6	7	8	5	3	3	1	0	4	6	0	4	2	2	7	6	4	8	11	6	4	5	6	7	0	3	0	2	5	4	2	7	13	7	9	3	9
CG32033	42.3694	40.7197	0.6386	71.5243	43	0.0041	0.6604	112	2	1	1	1	4	4	2	0	1	2	1	0	6	1	0	0	1	0	1	0	0	2	1	0	0	0	1	2	1	4	3	0	3	2	1	2	2	2	5	0	3
sv	56.1624	58.6309	0.0714	60.3361	43	0.0414	0.2165	845	7	2	10	6	19	13	29	18	14	13	1	0	6	5	0	4	15	4	11	8	8	9	15	8	35	14	30	13	8	6	5	2	24	5	22	12	16	13	29	13	44
CG33474	57.0927	55.5775	0.2838	57.3342	43	0.0706	0.4172	202	3	5	5	5	3	3	4	1	3	5	0	1	1	4	0	3	7	1	4	7	1	1	4	0	1	5	4	3	0	2	1	1	7	3	2	5	1	5	0	3	4
Or69a	59.0289	59.0128	0.1309	51.5777	43	0.1735	0.2927	394	13	11	7	9	7	4	2	2	16	10	1	0	5	8	0	8	14	6	6	4	4	0	4	1	5	7	7	10	4	3	2	1	7	9	11	19	6	9	6	4	7
TotA	59.8857	58.147	0.3449	44.8381	43	0.3947	0.5112	130	2	3	2	2	2	2	2	0	3	0	1	0	0	2	0	0	5	0	2	3	2	1	1	1	1	0	1	3	2	0	1	1	6	6	1	3	3	2	0	1	2
ppk11	55.4746	55.5245	0.1631	84.3359	43	0.0002	0.3097	517	19	13	8	2	5	8	10	3	7	7	0	1	10	13	0	12	13	4	10	14	3	6	14	3	3	4	16	8	10	2	7	1	11	12	17	12	2	11	7	5	22
CG40040	58.5489	59.1856	0.1587	50.1628	43	0.2106	0.3227	316	6	0	5	4	4	6	6	3	7	3	0	0	4	2	1	1	5	4	3	3	2	5	3	6	2	1	5	5	5	9	8	1	9	6	3	9	6	7	9	2	4
CG18193	61	61	0.3166	33.8711	43	0.8391	0.4304	107	3	3	1	5	1	0	0	1	2	1	1	0	2	1	0	3	2	3	1	0	2	2	1	2	0	0	2	1	2	2	0	1	3	1	2	3	0	1	1	0	1
CG3349	55.1664	58.6839	0.0845	62.9423	43	0.0252	0.2205	745	16	14	21	18	6	5	10	6	15	5	0	0	6	7	1	8	9	6	13	13	0	5	8	3	5	2	24	11	2	2	6	1	23	10	16	14	10	7	15	6	47
CG9592	56.5882	56.5079	0.2345	53.457	43	0.1318	0.4038	228	3	7	4	5	1	1	5	4	2	2	0	0	7	1	1	3	7	3	2	7	3	3	2	2	2	1	10	2	1	2	7	1	1	5	4	4	3	0	1	1	9
CG31423	58.4879	58.0778	0.107	76.4167	43	0.0013	0.2377	714	20	19	12	19	10	7	11	8	12	9	0	1	3	7	0	14	14	5	6	21	6	8	13	7	11	8	18	13	6	5	13	11	21	14	21	20	9	11	9	7	23
del	59.9691	60.0674	0.0581	57.0636	43	0.0739	0.1781	982	16	13	14	18	12	21	15	12	14	12	1	0	7	10	0	10	12	10	10	21	19	16	28	12	16	5	28	27	9	5	7	5	13	15	19	22	14	18	15	13	41
l(2)NC136	55.4151	54.1291	0.1437	121.43	43	0	0.3008	845	12	7	7	9	11	11	13	13	11	12	0	0	2	3	1	6	17	7	8	15	18	4	17	2	7	10	41	39	4	7	10	0	19	12	8	16	11	10	26	21	32
CG32720	58.9457	58.8546	0.1158	59.6411	43	0.047	0.2514	515	12	7	7	18	11	8	12	5	9	6	0	0	7	3	1	12	7	9	2	11	5	11	6	9	3	8	10	7	9	5	9	7	7	6	7	16	8	4	14	5	18
CG11261	59.6934	55.1907	0.1353	90.7743	43	0	0.2717	671	16	13	9	21	4	10	5	3	18	19	0	1	4	8	0	6	12	11	8	18	2	8	5	1	3	7	21	14	5	6	7	10	26	10	14	18	6	6	5	6	24
CG32026	56.7179	55.71	0.1427	102.74	43	0	0.2861	720	8	7	8	7	9	14	14	10	3	11	0	0	3	5	1	4	9	4	7	17	16	15	33	11	3	5	8	13	3	10	6	10	16	12	12	19	13	18	11	5	22
CG31612	58.5817	57.242	0.1067	105.372	43	0	0.2603	988	19	12	8	23	7	21	13	16	19	12	0	0	14	30	1	8	22	10	13	13	4	16	14	10	33	37	28	21	8	12	13	7	14	12	14	9	14	13	12	7	15
CG7646	50.3989	59.2998	0.2482	46.411	43	0.3336	0.3764	187	9	4	5	5	1	1	4	0	5	1	1	0	1	4	0	2	0	1	2	0	0	1	4	1	2	0	5	1	3	0	2	0	5	0	3	10	1	3	3	3	6
CG30466	54.8795	54.6062	0.169	68.4379	43	0.0081	0.2745	405	20	13	5	7	2	5	1	5	8	5	0	0	6	3	1	4	7	7	12	15	1	5	5	1	9	6	7	7	3	0	1	2	11	6	12	14	9	11	7	3	14
CG14965	59.3719	57.5994	0.1107	61.7984	43	0.0315	0.2477	558	7	10	2	12	10	8	10	4	2	7	0	1	9	2	0	6	11	4	10	12	7	9	11	8	2	5	17	16	3	7	7	2	9	6	5	16	11	5	11	8	12
CG15144	56.4961	53.3768	0.1681	168.626	43	0	0.3169	1003	24	22	9	23	10	20	9	16	11	14	1	0	4	11	0	11	10	12	8	27	7	7	17	8	7	5	14	34	7	21	18	6	25	18	15	25	9	23	16	6	24
CG12362	53.1346	48.9493	0.2864	146.631	43	0	0.4323	512	13	8	3	11	4	9	2	9	14	5	1	0	13	23	0	12	8	6	1	9	1	6	5	3	10	7	7	15	6	3	8	1	7	11	4	16	4	6	4	6	26
CG2003	55.4982	49.9309	0.3017	148.717	43	0	0.4414	493	10	5	5	14	4	3	5	6	6	12	1	0	5	7	0	17	10	11	4	23	6	7	5	3	0	6	5	8	4	3	3	4	14	4	6	14	7	10	7	10	10
CG2003	55.4982	49.9309	0.3017	148.717	43	0	0.4414	493	10	5	5	14	4	3	5	6	6	12	1	0	5	7	0	17	10	11	4	23	6	7	5	3	0	6	5	8	4	3	3	4	14	4	6	14	7	10	7	10	10
CG1889	54.9	53.1726	0.2622	87.3082	43	0.0001	0.42	333	5	9	3	9	2	4	1	6	8	1	1	0	2	4	0	4	3	4	7	13	0	4	5	5	1	5	5	15	4	5	6	1	3	5	3	8	2	6	2	3	10
CG6841	53.931	51.4927	0.224	208.725	43	0	0.3792	932	6	17	3	24	8	21	9	12	8	8	1	0	6	8	0	23	9	13	8	28	11	10	14	9	9	5	5	26	15	17	15	11	24	16	9	19	9	15	10	10	14
Oatp58Da	53.9872	53.5575	0.1962	134.395	43	0	0.3152	685	16	20	2	16	9	12	6	9	14	15	0	1	9	14	0	13	8	8	9	32	4	11	11	1	5	3	7	10	1	5	4	1	16	13	10	24	6	19	13	8	10
CG4335	58.7839	56.5341	0.1965	71.7378	43	0.0039	0.3289	365	9	9	2	7	1	6	3	3	9	6	0	0	4	3	1	6	6	5	9	13	2	7	5	1	5	9	7	11	4	4	8	3	7	7	4	8	4	7	5	2	11
eIF2B-gamma	52.7119	51.9312	0.2628	119.849	43	0	0.3701	456	9	7	4	9	3	8	5	3	9	4	0	0	1	8	1	3	1	3	6	24	5	12	2	4	11	5	7	12	3	3	5	2	12	14	9	5	8	6	3	4	9
CG1745	57.0945	52.5491	0.256	114.937	43	0	0.4225	449	4	7	6	9	7	9	13	13	3	0	0	0	1	3	1	1	1	5	2	9	5	10	5	15	3	6	5	10	8	10	2	3	6	7	4	6	6	5	6	6	11
CG1745	57.0945	52.5491	0.256	114.937	43	0	0.4225	449	4	7	6	9	7	9	13	13	3	0	0	0	1	3	1	1	1	5	2	9	5	10	5	15	3	6	5	10	8	10	2	3	6	7	4	6	6	5	6	6	11
CG8852	54.6937	52.1672	0.2352	156.204	43	0	0.3773	664	14	15	4	30	7	15	6	16	9	14	0	1	3	11	0	4	8	7	10	31	6	12	14	6	11	15	12	14	2	1	6	5	12	16	12	12	5	15	7	5	22
TSG101	54.5428	47.4834	0.3278	134.081	43	0	0.4578	409	4	7	2	6	2	7	3	4	12	13	0	1	2	1	0	2	5	7	4	6	8	13	7	8	4	4	6	15	0	8	3	1	9	10	8	9	6	13	6	3	10
CG6908	56.1053	51.9091	0.267	120.128	43	0	0.399	450	10	11	2	12	3	8	3	3	7	13	1	0	0	2	0	5	6	6	7	17	3	9	8	2	5	5	14	10	2	5	2	6	15	10	6	11	3	2	4	2	13
CG13386	57.1319	54.2327	0.2675	76.2346	43	0.0013	0.4023	285	4	5	2	3	2	5	2	5	8	6	1	0	0	0	0	2	3	5	2	9	3	7	2	8	5	6	3	3	2	2	5	2	2	8	2	1	3	2	0	1	8
CG5922	58.3076	52.475	0.2548	123.838	43	0	0.3895	486	23	9	8	10	8	4	5	2	7	7	0	0	4	6	1	10	11	10	11	15	3	10	4	5	10	6	11	12	7	13	7	6	17	6	6	7	7	4	5	5	4
CG7080	48.1637	44.2404	0.4992	167.24	43	0	0.5662	335	2	8	1	10	3	4	2	3	9	11	1	0	0	4	0	1	1	2	0	9	12	10	13	4	5	6	12	41	1	4	7	1	1	2	1	1	7	9	1	3	6
CG5056	51.4327	46.0941	0.4366	125.745	43	0	0.544	288	5	2	1	5	5	7	2	10	2	4	1	0	1	11	0	3	0	1	2	6	1	1	11	2	5	5	3	8	3	5	3	1	8	3	3	7	2	7	4	1	5
CG16957	54.4675	52.1429	0.3888	75.0457	43	0.0018	0.4681	193	6	3	1	5	0	3	2	3	3	6	1	0	0	1	0	2	6	3	2	4	0	1	5	2	0	2	3	3	2	3	3	6	2	8	0	5	0	3	3	1	7
CG9389	55.9317	53.5543	0.1917	114.442	43	0	0.3455	597	10	6	1	11	7	14	8	16	4	9	1	0	1	4	0	3	5	4	3	9	9	15	17	15	2	8	9	14	4	7	4	6	11	7	6	21	13	22	3	7	13
CG15547	54.2352	50.4248	0.299	116.927	43	0	0.4166	391	7	6	1	3	3	9	4	7	6	4	1	0	4	3	0	2	3	4	0	13	7	6	10	11	6	5	4	15	3	3	3	3	10	7	3	9	3	7	1	2	4
CG6083	57.3351	51.3409	0.3048	98.4511	43	0	0.437	323	7	3	0	9	1	0	1	4	7	7	1	0	2	6	0	5	5	8	3	6	2	5	4	9	7	5	4	9	2	3	2	2	5	8	5	11	2	5	5	5	11
CG4950	52.7291	48.9978	0.333	199.154	43	0	0.4787	598	17	17	2	19	2	14	2	16	10	9	0	1	2	5	0	0	11	12	11	32	0	5	8	4	8	8	8	14	2	8	7	2	18	16	7	17	6	14	8	9	44
CG12977	58.4762	55.1112	0.2237	69.3339	43	0.0067	0.3759	310	1	4	2	5	3	5	4	4	7	7	0	1	2	2	0	1	0	3	1	4	6	4	10	9	4	3	11	19	1	8	5	2	4	6	4	5	3	2	3	8	5
CG8778	57.2591	55.4174	0.253	75.9127	43	0.0014	0.3925	300	4	3	4	6	1	3	3	3	2	3	1	0	2	1	0	0	3	6	1	14	2	6	4	2	1	0	1	9	3	1	5	5	7	7	4	9	4	5	1	2	4
Tudor-SN	53.6671	52.6761	0.2031	188.297	43	0	0.3604	927	13	19	2	20	10	12	6	15	8	19	1	0	4	3	0	13	16	8	6	22	8	10	16	13	6	7	16	18	26	19	7	5	19	19	3	7	15	15	15	8	10
CG31419	51.2161	49.4849	0.4139	65.3906	43	0.0154	0.4945	158	1	2	0	3	0	2	2	2	2	6	0	1	1	3	0	1	0	2	0	3	0	4	7	3	4	7	4	4	2	2	4	0	2	2	1	1	1	0	1	2	4
alpha-Est4	56.259	53.9852	0.1927	104.423	43	0	0.344	542	15	20	4	14	5	5	3	6	4	13	1	0	1	5	0	7	6	10	8	19	6	17	8	7	8	9	9	9	3	9	8	4	10	11	5	16	8	8	5	2	12
CG18558	54.2771	52.6247	0.2538	129.444	43	0	0.3653	510	10	9	2	12	3	9	2	5	18	20	0	0	2	10	1	11	3	9	8	28	5	5	6	10	10	8	5	13	6	9	4	4	7	9	6	12	6	7	4	6	15
CG14110	56.1143	53.4725	0.2806	97.9453	43	0	0.4343	349	4	4	2	3	1	4	6	8	3	7	0	1	0	0	0	1	4	2	6	7	5	7	15	8	1	3	11	17	6	5	4	1	6	8	0	3	7	18	3	4	8
CG11006	54.1922	53.2456	0.1706	208.115	43	0	0.3363	1220	12	5	5	18	11	25	17	31	4	7	1	0	1	2	0	3	5	6	8	25	13	17	37	28	11	12	27	59	6	12	10	11	23	24	10	26	24	30	41	36	40
CG11106	60.4142	57.6089	0.4885	55.1995	43	0.1005	0.4709	113	3	2	0	1	2	2	0	1	1	7	0	1	2	0	0	4	1	0	0	0	2	4	1	2	2	2	4	4	0	1	0	4	1	0	1	8	2	1	0	1	4
CG5414	56.1239	54.9587	0.1462	130.303	43	0	0.2975	891	12	15	5	15	6	14	9	8	21	18	1	0	9	7	0	22	21	10	11	29	13	8	11	4	12	14	21	28	13	11	7	3	23	11	13	11	11	18	10	5	23
PGRP-LE	55.4577	48.9053	0.3522	121.859	43	0	0.5132	346	1	7	2	8	1	6	2	10	4	6	0	0	1	6	1	5	3	1	2	8	2	5	2	4	4	6	6	9	1	7	2	6	8	17	7	7	7	6	5	4	11
su(s)	55.5999	53.6574	0.1626	215.605	43	0	0.3303	1326	14	17	9	21	11	25	17	16	9	12	1	0	2	11	0	5	19	13	9	26	16	30	29	31	10	16	29	55	15	26	12	13	19	15	11	47	10	20	10	14	43
CG13614	58.9361	57.1222	0.1901	66.351	43	0.0126	0.369	349	9	3	2	8	3	5	3	5	15	6	0	0	4	1	1	11	6	3	7	4	5	9	8	4	6	6	5	8	9	7	1	3	2	6	3	10	2	6	6	5	4
fidipidine	52.156	50.5086	0.2818	167.98	43	0	0.3749	596	6	8	4	10	3	7	4	2	7	13	0	1	1	8	0	2	7	10	4	32	4	3	4	3	7	8	21	27	11	20	2	3	10	12	5	10	5	11	5	3	8
CG14668	58.7406	55.7612	0.2456	66.5567	43	0.0121	0.4086	271	5	4	2	2	4	10	1	4	1	2	1	0	1	1	0	0	2	6	2	8	4	5	2	6	2	2	9	13	2	3	4	7	4	4	2	6	2	6	3	2	5
RhoGAP1A	58.5299	51.2142	0.2233	313.445	43	0	0.3902	1404	26	20	21	22	20	25	11	37	15	20	0	1	7	12	0	6	25	18	20	39	13	12	21	21	7	14	23	37	16	26	14	12	33	25	14	25	24	25	20	17	33
CG17249	55.0064	54.3949	0.1816	85.9149	43	0.0001	0.3379	473	5	4	4	4	6	9	6	8	2	6	0	0	0	0	1	2	4	0	7	14	9	12	8	6	1	6	8	15	1	5	7	6	5	3	4	7	7	8	5	1	9
CG2147	53.4915	50.7148	0.431	71.5438	43	0.0041	0.5205	166	1	1	1	1	2	3	2	3	1	0	0	1	0	1	0	1	2	0	2	5	2	6	15	10	0	2	3	7	3	5	0	0	3	4	2	1	1	2	3	1	6
Ac3	59.068	53.3836	0.1858	216.962	43	0	0.3666	1168	30	25	15	32	14	14	9	18	20	16	0	1	8	5	0	10	26	19	14	35	9	6	10	11	13	19	22	31	10	11	13	7	43	22	18	27	7	17	15	15	26
Ac3	59.068	53.3836	0.1858	216.962	43	0	0.3666	1168	30	25	15	32	14	14	9	18	20	16	0	1	8	5	0	10	26	19	14	35	9	6	10	11	13	19	22	31	10	11	13	7	43	22	18	27	7	17	15	15	26
CG13079	56.9276	55.6355	0.1229	127.211	43	0	0.2618	1035	28	28	9	25	11	20	9	17	26	28	1	0	2	8	0	11	18	16	7	19	7	10	12	9	9	9	17	19	6	3	10	7	24	26	22	14	15	23	14	10	27
CG2919	54.5426	50.9082	0.2354	234.209	43	0	0.3881	995	3	2	5	27	8	11	13	11	7	9	1	0	3	7	0	3	16	17	15	42	2	6	5	6	6	22	34	74	7	26	13	18	17	13	6	22	7	11	6	12	23
CG31807	60.3788	56.475	0.2849	44.438	43	0.4109	0.3939	156	1	1	5	6	0	1	0	2	1	1	1	0	1	6	0	2	3	2	2	3	1	1	2	0	2	3	5	7	1	4	0	1	3	2	3	7	3	2	2	1	4
CG6923	56.4774	54.5373	0.1297	163.022	43	0	0.2884	1257	13	9	4	16	19	36	16	27	20	24	0	0	5	13	1	7	8	6	8	25	16	37	35	37	32	33	25	54	21	22	12	17	17	8	8	31	11	20	23	27	30
CG7722	56.4162	52.5625	0.2485	95.1697	43	0	0.3691	383	10	16	2	12	3	8	4	3	2	4	1	0	1	3	0	4	7	0	4	9	1	9	6	4	2	2	9	5	0	6	5	4	6	6	5	15	6	5	2	3	13
csul	53.4937	52.2363	0.2261	138.145	43	0	0.348	611	9	15	5	8	3	14	4	7	8	15	1	0	2	9	0	14	5	5	6	27	9	10	9	7	5	12	5	9	2	10	7	3	10	20	6	16	4	14	9	6	29
hkl	55.7937	53.8047	0.1796	132.927	43	0	0.3267	740	2	3	2	3	11	15	6	14	3	3	0	1	3	4	0	6	5	1	6	14	11	12	16	12	3	11	9	20	13	25	15	16	6	7	8	2	9	16	5	12	13
CG10041	57.3583	53.6416	0.2725	74.3981	43	0.0021	0.4118	273	3	9	6	5	2	5	0	5	2	8	0	1	1	5	0	4	6	5	0	4	3	6	3	4	3	2	5	8	2	5	3	2	5	4	4	7	3	7	2	3	5
CG34287	61	60.5359	0.1562	36.854	43	0.7338	0.2918	236	7	6	2	3	4	2	1	1	11	9	0	1	1	3	0	3	2	1	4	3	1	5	3	4	1	1	4	2	2	3	3	6	5	4	2	7	3	7	5	2	6
CG1832	54.4998	47.5425	0.2791	156.841	43	0	0.4121	562	7	6	1	3	8	9	9	2	5	9	0	1	9	12	0	2	9	5	1	7	7	7	5	3	14	13	26	40	3	9	2	2	17	6	10	13	6	9	8	10	18
lig3	55.3237	52.6444	0.2006	161.856	43	0	0.3547	807	20	16	6	19	6	9	10	12	9	7	0	0	5	8	1	8	8	12	15	30	7	14	6	4	7	12	12	24	11	12	5	3	18	9	4	17	14	13	9	7	24
CG10845	57.1454	55.521	0.186	86.3083	43	0.0001	0.3361	464	4	8	3	14	2	6	1	8	6	5	0	1	3	7	0	3	7	8	7	17	2	6	4	9	4	10	12	19	3	8	6	5	6	9	6	12	3	4	5	14	8
CG13881	58.086	58.0246	0.0771	103.758	43	0	0.2086	1345	15	10	9	15	13	26	21	24	15	29	0	0	9	14	1	0	9	11	13	27	16	24	32	25	16	18	21	40	3	22	22	15	13	11	13	22	27	27	28	22	25
CG5756	53.1505	50.9897	0.2225	268.293	43	0	0.3716	1206	11	19	1	24	11	34	16	17	19	16	0	0	2	5	1	4	6	10	13	27	8	34	28	11	17	17	53	79	9	20	16	9	23	15	10	12	24	39	23	22	26
PH4alphaMP	55.3879	52.4713	0.2615	140.166	43	0	0.3934	536	11	10	2	13	4	13	3	7	9	13	0	1	5	2	0	7	17	6	6	24	4	4	7	3	9	13	8	21	3	8	7	2	6	7	4	9	3	5	2	10	14
CG9667	50.6206	48.0582	0.388	105.919	43	0	0.4897	273	2	4	1	7	1	3	2	2	5	5	1	0	1	1	0	3	1	1	2	9	3	8	2	4	2	3	2	8	3	12	4	7	2	5	8	5	2	1	1	1	4
CG14605	55.6452	52.3419	0.2256	102.185	43	0	0.3773	453	21	11	5	13	4	11	2	11	8	4	0	0	7	9	1	5	10	9	10	16	5	8	8	1	5	1	3	6	2	6	0	2	20	16	8	13	7	6	3	1	9
CG2336	56.0658	53.1732	0.2929	94.6111	43	0	0.4329	323	5	6	2	9	2	5	3	2	5	13	0	0	1	6	1	3	5	3	2	14	4	6	5	8	4	5	2	5	1	4	4	2	6	10	6	7	4	7	2	3	7
CG31672	59.7209	58.8668	0.1042	57.1029	43	0.0734	0.2382	548	8	6	7	12	7	14	6	8	6	5	0	1	4	7	0	4	11	11	10	18	5	10	16	6	7	4	18	22	8	11	5	7	5	7	10	11	7	11	8	3	11
lack	55.1111	53.0455	0.1905	202.356	43	0	0.3403	1062	18	13	1	25	12	22	10	18	13	13	1	0	6	4	0	12	9	5	10	32	8	25	27	22	15	18	20	34	14	18	14	14	18	8	13	13	15	15	27	40	25
Patr-1	55.4058	51.6967	0.2183	211.488	43	0	0.339	969	19	18	4	16	7	11	11	15	8	10	0	1	1	2	0	6	14	6	15	33	8	19	22	27	14	15	35	58	5	22	13	4	24	13	8	32	12	9	8	15	32
CG11555	60.0938	59.9868	0.1653	36.6908	43	0.7402	0.3394	222	4	7	2	3	3	2	2	3	3	0	1	0	0	0	0	3	1	3	1	1	1	4	5	3	6	2	5	12	5	2	5	3	1	0	2	3	4	3	5	5	13
CG32416	54.8681	55.3274	0.4458	46.8048	43	0.3191	0.4153	105	1	1	1	1	0	1	1	2	1	0	0	0	0	0	1	1	0	1	0	3	1	1	2	1	2	1	10	10	0	0	0	0	0	1	1	5	3	1	3	1	4
pst	57.601	55.343	0.163	106.412	43	0	0.3009	653	14	12	3	20	6	8	2	10	4	13	1	0	6	3	0	4	8	5	10	17	2	8	5	7	8	6	15	11	9	11	6	7	13	14	7	12	7	15	6	12	20
CG13163	56.5665	51.3647	0.3524	82.1108	43	0.0003	0.5066	233	2	2	1	5	0	5	2	5	0	1	0	0	0	0	1	2	2	2	3	7	0	2	5	2	1	5	8	10	1	5	3	2	8	8	4	4	3	5	6	2	3
CG12960	55.8124	51.5156	0.2806	138.055	43	0	0.3731	492	17	16	1	15	5	10	2	8	11	12	1	0	6	4	0	8	8	6	8	26	4	9	6	3	6	6	6	11	4	3	7	3	7	12	13	22	5	9	4	2	13
CG30022	56.34	52.3976	0.3018	84.504	43	0.0002	0.4411	280	9	7	3	4	3	1	1	1	8	3	0	1	3	2	0	2	2	4	4	10	1	5	3	4	2	6	4	6	3	4	2	3	4	7	7	7	5	7	3	2	7
CG15255	54.8368	50.1121	0.3674	96.2628	43	0	0.4872	262	5	6	0	5	4	3	1	2	5	9	0	0	3	2	1	1	5	1	2	8	1	5	2	4	2	4	7	4	0	1	3	1	4	8	7	6	4	3	1	6	5
Mapmodulin	51.8343	47.0057	0.5012	131.326	43	0	0.5269	262	3	3	2	6	3	5	1	6	2	3	1	0	0	2	0	1	2	4	1	14	0	4	1	0	1	0	4	1	1	3	0	1	2	4	2	2	2	3	5	0	11
ds	55.9609	53.6895	0.129	458.982	43	0	0.2801	3557	46	69	21	64	34	75	43	63	57	45	1	0	1	9	0	9	40	37	43	92	33	56	61	53	42	52	62	74	24	30	43	23	75	77	59	38	43	67	41	44	100
ppk	54.7489	48.1454	0.3024	183.587	43	0	0.4361	607	12	27	3	11	3	10	6	11	15	13	0	1	10	14	0	8	8	4	8	16	4	8	6	12	5	5	9	14	2	10	8	3	18	19	6	10	10	9	4	11	15
CG9192	56.5281	56.3071	0.2515	78.4673	43	0.0008	0.3727	312	6	9	1	1	3	3	3	4	9	10	0	1	0	2	0	2	6	4	4	3	6	12	9	3	0	0	6	11	1	3	2	2	1	4	3	1	3	5	0	1	9
CG11878	56.2422	49.4484	0.3374	142.05	43	0	0.4593	421	10	17	3	10	2	8	5	9	9	12	1	0	1	1	0	3	7	6	3	17	3	3	4	3	5	8	2	13	4	6	3	4	3	10	3	12	3	15	5	5	7
CG16736	58.3601	55.6223	0.2264	62.9293	43	0.0253	0.373	278	7	7	5	5	0	3	3	2	10	9	1	0	3	0	0	6	3	3	8	9	1	3	3	4	7	4	2	3	3	6	2	3	8	4	6	12	9	2	7	7	2
CG10359	52.9603	48.742	0.3118	143.747	43	0	0.4764	461	9	10	4	17	3	10	6	12	8	3	0	1	0	8	0	6	5	7	3	16	4	7	10	0	2	7	5	17	6	9	3	7	11	8	3	8	10	8	5	2	10
Su(var)3-7	56.193	55.2813	0.1259	157.466	43	0	0.2685	1251	10	12	4	14	12	34	14	20	6	10	0	1	12	16	0	19	9	15	8	20	12	15	19	20	16	22	19	36	13	29	18	16	17	21	10	44	18	27	19	10	26
CG13114	54.2165	49.6363	0.3226	134.852	43	0	0.4552	418	1	5	0	6	5	13	10	9	21	15	1	0	2	6	0	1	2	2	1	5	3	25	18	12	3	1	9	12	2	2	0	0	8	6	3	3	5	8	11	11	2
CG17959	56.7584	55.4007	0.4085	60.8733	43	0.0375	0.5367	149	1	1	1	6	1	0	2	1	3	2	0	0	1	0	1	1	0	4	3	7	0	3	4	1	0	1	2	12	2	1	1	4	1	4	4	1	1	0	0	1	1
CG14799	54.8504	52.9229	0.3987	75.345	43	0.0017	0.4764	189	2	0	0	1	0	1	3	1	1	2	0	0	0	6	1	3	3	3	2	2	0	4	2	1	2	3	7	7	1	3	3	1	2	14	2	7	2	5	3	1	5
CG14590	56.3343	53.506	0.2074	114.912	43	0	0.3723	554	5	7	6	15	2	5	6	1	8	8	1	0	12	21	0	6	13	9	7	20	1	6	11	4	9	13	9	24	5	7	9	6	4	9	4	13	8	9	6	9	7
Klp31E	57.7205	53.8672	0.1692	177.459	43	0	0.3219	1049	10	18	11	22	13	18	13	23	11	10	0	0	3	7	1	2	15	10	10	37	5	7	5	6	18	6	38	32	9	14	12	2	27	18	24	20	18	24	12	16	32
CG14654	53.5991	53.4941	0.4864	54.4716	43	0.1128	0.5136	112	1	0	0	1	0	2	0	2	0	0	1	0	0	0	0	2	2	1	1	0	0	2	0	0	4	2	1	2	0	2	0	1	2	1	1	2	1	2	1	2	2
Obp50d	55.8477	52.9176	0.3418	59.4678	43	0.0485	0.4628	174	6	2	1	4	2	1	1	2	4	2	1	0	3	9	0	2	1	1	1	5	3	2	0	2	2	3	1	2	3	2	3	0	4	3	4	8	2	4	0	0	8
CG32299	49.4644	46.9214	0.5274	71.2046	43	0.0044	0.5689	135	2	5	1	4	2	1	0	3	5	4	0	0	0	0	1	2	4	0	0	3	1	1	4	1	4	2	4	1	2	1	2	1	2	3	3	5	1	2	1	1	5
CG33998	54.1484	50.5337	0.4991	59.8923	43	0.0449	0.5599	120	4	3	1	1	0	1	0	1	4	2	1	0	0	0	0	1	0	0	3	3	0	0	1	0	1	3	3	3	2	2	0	1	4	7	2	2	2	6	1	2	2
CG14709	54.8389	51.5799	0.2164	283.054	43	0	0.363	1308	27	40	6	34	3	27	9	21	18	29	0	1	4	11	0	12	20	23	19	57	7	12	13	17	11	7	15	33	12	24	17	8	26	35	26	47	9	23	13	21	27
stwl	57.5186	54.8041	0.163	169.17	43	0	0.3085	1038	15	10	7	15	19	19	11	15	7	4	1	0	0	5	0	4	7	4	9	18	14	15	18	21	7	6	25	35	10	16	15	5	14	14	18	24	22	30	13	13	33
CG1233	55.2248	55.1165	0.1413	133.148	43	0	0.2919	942	13	14	5	17	9	13	6	12	8	7	0	1	7	21	0	5	17	16	12	25	13	20	23	28	15	22	18	39	8	15	5	3	8	20	2	25	10	18	13	11	27
CG17807	57.2512	55.7585	0.1621	99.8815	43	0	0.3115	616	10	7	2	12	8	11	4	9	5	13	0	0	7	9	1	8	12	7	10	19	7	11	6	7	10	11	18	25	7	6	13	2	12	9	6	6	8	13	5	7	14
CG30334	48.3705	47.5545	0.5516	72.2567	43	0.0034	0.5374	131	3	4	0	0	1	8	0	2	5	4	0	0	8	10	1	2	0	0	0	0	1	3	1	6	0	0	3	1	2	3	0	0	1	0	0	3	0	3	0	0	1
CG11600	50.2897	44.5089	0.3867	143.458	43	0	0.4754	371	14	11	2	8	3	4	3	5	4	9	0	1	0	7	0	4	4	3	4	13	2	7	4	6	4	11	3	7	2	8	0	5	8	11	7	18	2	2	2	7	6
CG18754	53.7957	50.6572	0.3604	107.05	43	0	0.467	297	5	4	1	16	2	5	1	3	6	6	1	0	5	7	0	3	2	2	3	6	2	8	4	2	2	5	10	6	0	4	3	4	5	10	0	6	4	7	3	6	9
CG15170	56.3599	54.1908	0.1964	110.356	43	0	0.3598	562	9	8	4	9	3	20	7	2	6	15	0	0	25	33	1	5	4	7	3	11	4	4	4	10	4	8	12	15	3	7	4	4	11	11	4	3	8	11	5	8	18
ImpE2	47.0709	43.2799	0.4171	194.773	43	0	0.4994	467	3	10	1	7	2	8	0	2	0	0	1	0	0	0	0	0	1	5	0	13	13	9	17	7	2	0	11	38	4	0	0	0	13	13	1	1	6	10	1	3	17
CG8916	56.2922	53.8579	0.2046	117.256	43	0	0.3193	573	16	8	3	13	3	15	14	8	13	10	0	1	7	7	0	11	5	4	11	19	2	8	10	4	5	4	15	8	4	5	7	4	18	10	4	23	2	13	9	5	18
CG15390	59.7378	54.3499	0.2896	79.9411	43	0.0005	0.4273	276	3	9	6	10	1	6	3	1	1	3	1	0	3	2	0	3	8	4	2	9	2	5	2	6	2	9	9	5	2	3	2	1	5	6	8	3	3	5	4	5	4
CG12565	51.854	44.3695	0.5136	98.0988	43	0	0.5905	191	5	7	2	6	1	3	5	6	0	0	1	0	6	4	0	1	3	5	2	4	0	1	3	4	4	0	3	3	1	2	2	4	5	5	2	2	3	5	1	2	0
CG15333	51.6428	48.3147	0.316	171.577	43	0	0.4408	543	15	13	0	17	1	10	4	6	7	6	0	1	4	9	0	2	5	3	7	14	1	9	19	16	7	5	9	14	11	6	3	1	16	12	5	21	6	5	5	8	14
CG11307	56.4583	51.5956	0.2827	110.268	43	0	0.4476	390	7	5	8	12	7	12	7	12	6	3	0	1	4	8	0	8	1	1	3	8	3	9	9	2	3	7	11	12	1	2	4	2	9	3	4	14	11	10	9	2	11
CG1773	57.9829	55.9368	0.2051	65.2154	43	0.016	0.3603	318	9	4	1	7	5	6	1	3	5	5	1	0	4	10	0	8	6	10	4	8	3	8	2	1	2	5	7	5	0	2	4	4	7	3	8	8	6	8	4	4	3
CG2574	46.2164	43.4367	0.5255	126.125	43	0	0.6109	240	2	3	0	1	0	7	0	2	1	4	1	0	1	5	0	3	4	2	2	5	0	1	10	4	1	7	3	7	0	3	6	4	7	0	2	7	1	8	0	4	10
CG13050	51.1479	49.0605	0.5235	75.3808	43	0.0016	0.5698	144	0	0	0	4	3	2	1	0	8	8	0	1	0	1	0	1	1	4	2	10	3	3	5	1	3	6	0	0	0	0	0	0	3	8	0	1	0	1	1	2	0
CG14928	57.2359	54.4866	0.1852	109.055	43	0	0.3636	589	5	17	3	10	4	17	6	9	6	8	1	0	2	10	0	5	4	5	5	10	7	16	17	7	3	9	5	13	8	11	7	5	9	10	8	9	10	17	14	16	12
CG33109	50.9168	50.105	0.3022	89.7444	43	0	0.4018	297	7	3	2	10	2	4	0	4	2	2	1	0	3	2	0	5	7	1	9	10	0	2	6	0	0	1	8	10	2	0	1	7	3	9	4	1	10	2	1	4	14
CG1667	54.9744	49.1561	0.3022	105.463	43	0	0.4111	349	9	9	2	5	2	5	1	5	11	13	1	0	1	1	0	7	7	7	3	12	1	6	0	2	4	5	3	3	2	6	7	3	10	8	6	13	4	10	0	5	5
Or47a	55.1579	50.3054	0.3267	126.094	43	0	0.4423	386	15	18	3	10	2	6	5	4	6	11	1	0	3	9	0	8	4	9	3	18	2	6	0	2	3	2	5	9	2	5	4	2	13	11	6	15	3	6	5	3	9
CG8290	56.3422	53.3988	0.1349	161.924	43	0	0.2663	1200	6	12	5	18	13	30	14	16	7	11	0	1	4	19	0	5	14	13	11	29	14	23	32	18	4	10	32	32	8	12	9	6	23	17	7	28	18	19	32	17	30
CG8290	56.3422	53.3988	0.1349	161.924	43	0	0.2663	1200	6	12	5	18	13	30	14	16	7	11	0	1	4	19	0	5	14	13	11	29	14	23	32	18	4	10	32	32	8	12	9	6	23	17	7	28	18	19	32	17	30
CG5781	57.4872	55.6221	0.2395	63.9591	43	0.0206	0.4	267	8	5	2	4	5	5	1	1	1	4	0	1	0	2	0	4	2	3	3	6	3	7	3	3	6	0	7	14	5	7	5	6	1	3	1	6	1	6	5	8	6
CG7806	55.104	53.9168	0.1745	259.71	43	0	0.3242	1488	36	34	16	57	15	19	11	18	17	23	0	1	7	16	0	28	28	26	30	62	10	17	13	10	15	20	27	44	10	6	23	8	31	23	27	30	18	20	31	15	33
CG13488	50.7945	47.6167	0.4948	94.5033	43	0	0.573	191	0	6	0	13	1	5	1	2	6	3	0	1	1	1	0	3	2	0	3	10	1	1	1	0	0	1	2	9	2	5	3	3	3	6	2	1	4	5	2	3	5
CG4495	52.6546	46.9611	0.3768	197.818	43	0	0.4765	525	15	19	4	13	3	7	5	10	8	7	1	0	0	4	0	1	3	9	3	18	1	6	4	4	8	7	15	10	4	11	5	0	13	14	2	14	6	11	9	5	19
CG4495	52.6546	46.9611	0.3768	197.818	43	0	0.4765	525	15	19	4	13	3	7	5	10	8	7	1	0	0	4	0	1	3	9	3	18	1	6	4	4	8	7	15	10	4	11	5	0	13	14	2	14	6	11	9	5	19
CG10375	55.6447	54.3911	0.251	64.0134	43	0.0204	0.3862	255	4	5	2	2	1	5	3	6	0	6	1	0	1	0	0	3	2	6	0	2	1	6	5	2	4	1	9	6	6	7	7	3	4	5	3	9	2	4	1	4	3
CG12278	50.8963	47.8488	0.4041	92.932	43	0	0.5156	230	1	6	1	5	0	7	0	1	0	8	1	0	1	1	0	2	5	2	8	5	1	4	5	4	6	4	3	12	3	5	1	3	3	4	2	6	4	2	2	0	2
jhamt	53.9541	48.4374	0.4204	125.267	43	0	0.5061	298	6	11	0	8	2	6	1	3	6	5	1	0	1	3	0	3	5	6	3	12	6	2	2	2	5	5	7	11	1	2	5	0	7	2	4	7	2	3	3	1	14
yellow-e2	49.9726	46.1597	0.4398	187.796	43	0	0.4834	427	11	14	0	9	0	8	0	4	12	7	0	1	4	4	0	7	2	3	3	20	10	10	6	5	4	7	3	17	1	9	2	8	8	10	8	5	2	5	5	5	16
CG17404	57.0194	56.2828	0.2134	63.3736	43	0.0232	0.3612	297	3	5	3	5	4	8	1	5	5	7	0	0	5	3	1	2	3	2	4	10	3	8	5	2	3	3	4	10	2	6	2	0	5	10	2	6	4	6	3	3	9
CG30016	54.1116	54.9306	0.4922	56.1073	43	0.0867	0.5604	114	4	0	1	4	1	3	0	1	6	1	0	1	0	2	0	1	2	2	0	3	2	2	1	0	0	3	2	2	1	2	1	1	4	1	1	1	2	2	4	0	4
CG15571	50.1224	48.8371	0.4074	62.3274	43	0.0284	0.5058	153	3	7	1	6	2	4	1	3	0	2	0	1	1	2	0	0	0	1	1	3	1	1	1	1	1	1	2	1	2	1	0	0	3	1	3	4	7	10	11	3	7
Spindly	54.992	52.6963	0.2557	206.583	43	0	0.3362	808	8	6	4	16	8	10	5	7	6	4	0	0	6	6	1	2	9	10	10	46	10	8	16	4	5	5	20	30	5	14	5	9	15	19	7	17	10	16	11	8	19
U26	58.93	57.2679	0.1092	110.597	43	0	0.2674	1013	24	21	9	24	6	17	15	12	11	16	0	1	10	26	0	9	18	14	20	27	8	17	15	11	9	10	19	29	7	9	14	6	31	24	16	20	12	18	14	17	16
CG4323	55.8676	48.3734	0.3915	119.416	43	0	0.5135	305	7	6	4	10	3	6	2	6	8	8	1	0	1	0	0	2	1	4	3	8	4	3	4	2	1	3	4	8	4	7	3	1	7	9	2	15	4	9	4	3	4
CG5948	50.7647	48.5239	0.432	117.077	43	0	0.4789	271	8	1	0	8	0	7	3	3	5	3	1	0	1	1	0	1	1	3	1	15	8	4	6	3	2	2	4	7	2	3	1	0	10	6	5	8	2	6	2	2	11
l(2)k14710	55.4181	52.9356	0.2437	210.109	43	0	0.3857	862	20	8	5	33	9	8	14	15	10	11	0	1	9	6	0	9	15	10	16	50	9	4	8	10	11	16	10	36	11	14	8	8	10	12	6	17	7	7	6	16	8
CG9928	56.4825	56.3708	0.4639	49.641	43	0.2256	0.5062	107	3	2	1	2	3	2	2	2	1	0	1	0	0	0	0	2	0	2	1	5	0	0	0	0	0	2	1	2	0	1	2	0	1	2	4	1	1	2	1	0	5
CG31106	58.8136	55.5282	0.1834	94.6255	43	0	0.3284	516	10	16	6	12	4	11	10	9	12	6	1	0	6	10	0	10	10	4	9	17	4	4	5	3	3	6	7	2	3	4	3	1	19	12	18	18	9	12	4	8	11
CG4901	55.7724	50.7186	0.2634	183.054	43	0	0.3984	695	12	18	4	16	3	10	9	9	8	13	0	0	4	6	1	3	5	9	12	26	2	5	7	11	6	13	14	16	6	13	8	3	16	17	16	14	5	21	13	13	15
CG15133	56.131	53.3049	0.1671	341.392	43	0	0.3255	2043	33	54	12	41	28	39	20	41	29	38	1	0	20	22	0	29	24	27	24	69	24	34	32	30	28	35	22	56	15	28	22	14	45	26	29	47	22	38	32	29	55
drk	49.9376	44.8053	0.5215	110.557	43	0	0.5215	212	2	9	2	3	1	6	4	1	5	3	1	0	0	1	0	5	0	4	1	7	2	2	3	0	3	3	1	5	1	8	0	2	2	5	5	5	2	1	2	3	6
kappaTry	54.8346	55.061	0.2636	69.5816	43	0.0063	0.4047	264	2	2	0	4	1	7	2	1	4	8	1	0	2	6	0	5	4	6	2	6	1	6	3	4	3	1	5	5	2	5	1	3	8	8	4	3	3	10	3	2	5
CG31785	54.9755	46.397	0.4716	143.379	43	0	0.5493	304	9	17	2	9	0	4	3	2	5	8	1	0	1	6	0	5	4	9	6	16	2	1	1	3	3	9	6	7	0	3	3	2	6	9	6	11	2	3	4	5	4
CG34104	51.297	43.7752	0.4331	187.105	43	0	0.5101	432	6	6	2	6	2	7	6	10	12	3	1	0	3	4	0	0	3	2	3	16	4	7	17	13	7	6	20	24	4	4	2	1	8	4	2	9	6	6	8	8	12
CG34104	51.297	43.7752	0.4331	187.105	43	0	0.5101	432	6	6	2	6	2	7	6	10	12	3	1	0	3	4	0	0	3	2	3	16	4	7	17	13	7	6	20	24	4	4	2	1	8	4	2	9	6	6	8	8	12
CG15161	51.3821	47.6169	0.3539	147.559	43	0	0.4724	417	6	4	1	6	4	9	2	4	0	8	1	0	1	1	0	5	6	6	2	16	3	14	2	8	3	6	12	15	2	1	6	3	4	8	2	16	4	5	3	3	5
CG5808	55.0521	53.0621	0.1757	114.881	43	0	0.3108	654	7	15	2	3	12	17	13	16	5	3	1	0	2	4	0	2	6	3	5	15	8	3	6	6	7	10	19	8	6	18	12	6	6	11	3	10	5	7	9	5	19
CG33284	58.4354	54.2062	0.4273	49.5611	43	0.228	0.5238	116	2	2	0	2	2	3	1	1	0	0	1	0	1	2	0	2	1	0	3	2	1	0	2	1	2	1	2	1	0	1	2	2	2	3	1	3	1	1	2	3	0
mia	57.298	52.48	0.2245	132.437	43	0	0.3684	590	8	9	5	17	14	17	4	6	5	7	1	0	1	9	0	4	9	6	10	23	8	13	5	11	10	10	13	16	5	9	5	5	9	9	8	22	5	8	5	6	12
CG6700	55.538	50.762	0.2346	205.252	43	0	0.4142	875	11	14	6	11	9	17	17	21	9	24	0	0	4	6	1	9	8	9	2	15	12	12	12	24	4	12	50	68	15	15	8	6	23	4	9	18	6	8	12	9	31
CG6628	55.7408	51.4189	0.3987	110.83	43	0	0.4787	278	4	5	1	11	6	4	1	2	4	2	0	1	6	5	0	5	6	3	3	11	2	8	3	1	5	5	1	15	2	2	1	0	4	7	1	4	3	3	3	3	11
eIF-5A	53.2621	48.402	0.4999	79.9833	43	0.0005	0.586	160	1	4	2	7	3	1	1	3	2	0	0	1	1	5	0	0	2	1	0	4	0	2	3	0	2	2	3	1	2	1	0	1	7	1	0	7	4	5	1	2	2
CG6830	54.9335	52.2435	0.2149	191.663	43	0	0.3497	892	26	32	5	25	3	16	2	10	13	17	1	0	2	3	0	9	8	12	11	33	6	16	17	9	10	11	16	18	4	3	6	3	14	18	14	34	17	10	5	10	30
CG8046	54.357	50.821	0.2646	137.57	43	0	0.412	520	18	10	2	9	7	11	9	5	11	14	0	0	3	10	1	9	8	14	9	23	3	8	3	8	1	6	4	11	2	6	2	0	17	9	5	14	5	15	7	5	10
CG6915	53.639	54.2043	0.1589	388.573	43	0	0.3241	2445	16	23	16	82	24	47	16	28	24	32	1	0	20	31	0	17	37	40	21	122	14	28	31	30	43	41	52	94	30	37	42	13	28	18	9	42	24	36	12	30	47
tio	57.0983	56.3255	0.1244	127.488	43	0	0.2766	1025	8	8	7	13	17	34	21	23	4	10	1	0	12	13	0	8	14	10	13	25	22	27	27	19	10	13	10	38	4	9	7	8	9	11	5	21	17	23	11	11	13
CG8934	52.7456	47.2079	0.4598	143.003	43	0	0.5712	311	5	11	2	12	3	11	2	3	2	5	1	0	3	6	0	2	6	5	4	12	2	8	3	1	1	2	5	8	1	2	2	1	6	8	1	20	3	7	0	6	4
CG18869	55.2118	51.8771	0.2279	133.077	43	0	0.3746	584	4	17	6	20	0	10	3	3	9	10	1	0	1	4	0	6	16	18	15	16	3	13	7	10	7	10	17	12	7	3	4	2	12	11	4	17	6	11	3	10	23
CG31716	56.7125	54.5926	0.1621	170.51	43	0	0.341	1052	12	24	16	23	14	9	9	17	13	4	0	1	8	7	0	5	11	3	6	16	11	15	22	25	14	15	44	60	2	10	7	6	16	8	10	31	5	11	18	12	43
Dsk	53.347	49.826	0.4647	65.9844	43	0.0136	0.5357	142	3	8	2	1	1	0	3	0	0	2	1	0	1	1	0	1	0	3	4	4	1	1	6	1	1	2	0	6	2	2	2	2	4	2	2	6	1	0	1	4	3
CG17751	54.1585	50.538	0.2901	135.494	43	0	0.4441	467	13	29	2	15	8	9	6	4	4	16	1	0	3	6	0	9	6	7	9	14	2	3	10	2	1	4	3	8	0	5	5	2	13	14	7	12	8	10	5	2	8
CG1129	55.5702	49.78	0.3291	121.757	43	0	0.4554	370	6	7	3	5	1	4	5	3	4	5	0	0	6	3	1	4	3	6	5	13	4	8	8	3	2	4	7	7	3	5	2	2	13	13	4	7	1	6	6	6	9
Unr	50.7898	44.6729	0.3891	404.612	43	0	0.5174	1040	22	30	4	18	9	14	5	19	15	5	0	1	4	11	0	2	11	8	6	24	8	11	12	16	19	14	37	69	23	23	3	6	26	21	8	15	15	26	6	8	34
CG15116	55.839	53.2064	0.3395	65.8578	43	0.014	0.4949	194	7	3	4	8	1	2	0	0	3	2	0	0	1	1	1	2	4	6	1	8	0	2	3	1	2	5	4	8	1	4	3	0	2	3	4	4	1	2	2	3	2
CG33233	57.4008	55.9934	0.1784	87.2432	43	0.0001	0.3331	489	15	23	3	13	7	10	2	8	7	8	1	0	8	5	0	9	6	16	7	18	3	3	8	6	3	3	1	5	2	3	6	5	17	14	9	23	6	11	5	3	11
CG33233	57.4008	55.9934	0.1784	87.2432	43	0.0001	0.3331	489	15	23	3	13	7	10	2	8	7	8	1	0	8	5	0	9	6	16	7	18	3	3	8	6	3	3	1	5	2	3	6	5	17	14	9	23	6	11	5	3	11
CG40500	56.4397	49.3125	0.2807	488.948	43	0	0.4119	1742	44	33	17	54	19	33	22	17	19	17	0	0	9	10	1	14	32	31	28	85	13	24	19	19	17	39	32	38	18	10	18	27	39	37	28	33	15	38	17	15	78
CG40500	56.4397	49.3125	0.2807	488.948	43	0	0.4119	1742	44	33	17	54	19	33	22	17	19	17	0	0	9	10	1	14	32	31	28	85	13	24	19	19	17	39	32	38	18	10	18	27	39	37	28	33	15	38	17	15	78
CG17191	56.2847	54.654	0.2546	86.0421	43	0.0001	0.395	338	3	9	1	5	2	6	5	2	8	9	0	1	1	3	0	5	3	2	2	5	5	4	2	1	6	6	1	8	4	2	4	0	5	11	2	8	4	8	2	3	9
CG13692	52.4995	46.6802	0.5404	104.838	43	0	0.5949	194	1	3	2	5	1	5	3	1	2	5	1	0	1	2	0	2	2	3	0	9	3	7	3	2	3	1	1	12	1	2	2	0	6	9	1	7	2	7	1	2	5
pds5	55.6346	52.5346	0.2012	245.217	43	0	0.3322	1219	19	30	5	24	8	14	10	10	17	24	0	1	11	16	0	6	23	26	27	59	6	14	17	17	11	18	22	31	9	28	13	8	32	26	9	35	14	17	19	18	19
Jhedup	57.3872	56.0239	0.1705	95.475	43	0	0.3106	560	17	20	1	11	7	5	1	7	13	4	0	1	3	4	0	6	10	8	14	17	2	14	8	8	5	9	4	10	4	4	5	2	10	4	13	26	7	7	4	4	10
CG31248	59.3431	54.2089	0.2711	68.3153	43	0.0083	0.4201	252	11	7	2	10	4	3	3	3	3	1	1	0	4	3	0	2	2	3	3	7	2	0	3	2	1	5	2	3	2	3	4	3	6	4	0	7	2	5	2	2	3
CG14127	54.3726	51.4879	0.253	155.62	43	0	0.4383	615	7	10	7	11	3	13	7	7	3	6	1	0	0	6	0	2	4	8	3	16	1	9	10	4	6	2	16	24	5	12	11	8	15	10	6	13	7	8	6	3	14
CG30195	51.5994	48.6392	0.4788	73.7397	43	0.0024	0.504	154	2	2	0	2	3	1	2	2	1	1	1	0	4	6	0	2	1	0	0	6	1	3	1	1	0	4	4	6	2	1	2	0	4	4	1	4	1	4	2	1	1
CG8771	56.2902	54.6124	0.133	242.486	43	0	0.2828	1823	49	27	24	56	17	29	23	17	20	34	0	0	17	36	1	20	41	30	34	85	14	26	15	19	20	37	41	45	15	29	14	13	38	39	28	49	9	27	16	16	37
CG15828	54.2095	52.4232	0.1685	732.415	43	0	0.3257	4346	93	129	19	89	34	76	39	40	77	115	0	1	18	25	0	58	62	63	38	151	30	46	50	28	39	81	48	115	38	54	40	30	106	95	38	75	39	104	58	50	152
mos	54.8383	51.3075	0.3018	110.156	43	0	0.4035	365	2	4	7	9	6	9	1	5	2	10	0	1	6	7	0	4	4	7	3	19	0	4	6	6	7	7	7	6	5	4	5	1	8	7	5	6	5	10	4	0	7
CG10337	57.043	53.6093	0.3415	81.9646	43	0.0003	0.4669	240	10	12	0	10	1	3	1	2	5	5	0	0	2	2	1	2	6	6	0	13	0	1	1	1	4	5	2	3	1	2	3	4	4	7	1	5	2	4	6	2	3
PpY-55A	54.4575	50.9495	0.3005	94.6608	43	0	0.4179	315	8	11	3	6	0	2	0	3	5	4	0	0	1	11	1	5	6	7	5	7	0	3	2	7	3	8	6	6	3	4	2	3	11	7	5	9	7	5	5	0	9
CG15530	51.3818	49.919	0.2837	140.42	43	0	0.4156	495	3	12	1	4	4	18	3	5	0	7	1	0	0	3	0	3	3	10	2	12	3	8	4	10	11	9	10	12	5	7	8	12	9	6	5	13	7	19	3	9	14
CG14299	54.5613	53.2853	0.1575	378.807	43	0	0.3082	2405	53	49	21	64	20	43	14	27	39	40	0	1	14	31	0	37	43	41	41	112	12	45	26	27	32	49	61	71	24	34	34	11	61	50	26	58	16	37	27	36	39
CG14299	54.5613	53.2853	0.1575	378.807	43	0	0.3082	2405	53	49	21	64	20	43	14	27	39	40	0	1	14	31	0	37	43	41	41	112	12	45	26	27	32	49	61	71	24	34	34	11	61	50	26	58	16	37	27	36	39
comr	58.2832	55.2749	0.1724	103.601	43	0	0.2909	601	7	16	3	13	6	18	6	7	14	10	0	0	4	3	1	2	4	7	5	17	9	9	12	9	9	6	11	18	4	8	8	3	9	10	3	11	6	10	5	8	21
ninaD	58.8521	53.4651	0.2367	121.64	43	0	0.395	514	12	17	3	11	2	1	5	2	11	10	1	0	6	7	0	15	10	7	3	12	5	9	7	10	4	5	6	7	2	2	3	2	10	10	11	13	9	15	4	7	21
CG16833	58.6738	54.9313	0.1657	137.22	43	0	0.3203	828	13	14	9	20	8	7	8	17	15	17	1	0	5	6	0	14	16	3	10	25	7	18	14	9	11	12	10	17	9	15	12	12	19	12	7	17	8	13	10	10	34
CG16833	58.6738	54.9313	0.1657	137.22	43	0	0.3203	828	13	14	9	20	8	7	8	17	15	17	1	0	5	6	0	14	16	3	10	25	7	18	14	9	11	12	10	17	9	15	12	12	19	12	7	17	8	13	10	10	34
CG13727	56.2029	52.2651	0.3046	92.2891	43	0	0.4106	303	2	4	2	3	1	15	5	2	7	10	1	0	0	1	0	2	4	3	4	10	9	6	6	7	4	7	4	6	0	1	6	2	2	6	5	2	2	3	1	0	5
CG5118	54.855	52.063	0.2365	124.166	43	0	0.3792	525	2	9	2	12	3	10	7	7	3	11	0	0	1	8	1	2	9	4	5	18	4	4	7	5	7	12	8	8	3	13	4	4	6	17	14	11	2	17	4	9	13
CG15168	55.8569	54.5046	0.4926	54.1845	43	0.1179	0.5857	110	3	4	1	5	1	1	0	1	3	1	1	0	0	0	0	2	1	1	1	4	1	2	1	1	3	1	1	3	2	2	0	0	5	5	0	2	1	4	0	2	3
CG6508	55.3316	54.9931	0.2409	102.135	43	0	0.3783	424	12	10	3	7	3	10	8	5	6	15	0	0	3	7	1	4	4	6	8	8	1	3	7	4	4	2	7	12	1	2	1	2	7	21	5	5	8	9	5	6	13
CG13377	53.9721	48.7032	0.3787	125.333	43	0	0.5315	331	6	2	1	12	1	2	3	5	5	5	1	0	4	3	0	3	11	4	3	9	1	4	2	5	5	1	4	10	3	6	6	3	7	5	2	9	1	9	5	2	5
shi	52.6718	44.1629	0.4662	387.437	43	0	0.5683	831	15	13	7	18	6	12	9	11	8	7	1	0	2	5	0	4	8	11	5	34	3	11	24	13	7	8	16	25	19	17	10	7	27	26	5	28	8	15	13	4	17
shi	52.6718	44.1629	0.4662	387.437	43	0	0.5683	831	15	13	7	18	6	12	9	11	8	7	1	0	2	5	0	4	8	11	5	34	3	11	24	13	7	8	16	25	19	17	10	7	27	26	5	28	8	15	13	4	17
shi	52.6718	44.1629	0.4662	387.437	43	0	0.5683	831	15	13	7	18	6	12	9	11	8	7	1	0	2	5	0	4	8	11	5	34	3	11	24	13	7	8	16	25	19	17	10	7	27	26	5	28	8	15	13	4	17
shi	52.6718	44.1629	0.4662	387.437	43	0	0.5683	831	15	13	7	18	6	12	9	11	8	7	1	0	2	5	0	4	8	11	5	34	3	11	24	13	7	8	16	25	19	17	10	7	27	26	5	28	8	15	13	4	17
Start1	56.364	54.1515	0.1823	106.452	43	0	0.3392	584	13	16	0	13	5	11	8	7	10	12	0	1	3	10	0	9	3	12	4	15	8	8	6	2	4	5	8	14	3	9	5	6	14	17	10	15	6	14	5	6	12
CG14242	51.7362	50.8686	0.3861	88.4121	43	0.0001	0.4815	229	7	2	2	8	2	2	3	0	4	4	0	1	0	1	0	2	1	3	4	7	0	0	11	8	4	1	6	8	1	0	3	4	3	4	2	2	4	3	1	6	4
CG11581	50.9126	45.648	0.3592	120.331	43	0	0.4376	335	3	22	0	2	2	3	2	3	7	5	1	0	0	0	0	1	2	1	2	8	9	19	26	13	1	1	10	16	0	0	0	1	2	3	2	2	1	2	4	4	9
CG18363	55.6413	53.0766	0.2585	78.3131	43	0.0008	0.4065	303	8	11	2	7	5	2	3	7	4	8	1	0	0	6	0	3	3	3	2	7	0	7	2	5	5	5	6	2	2	3	4	1	12	7	5	12	7	5	2	3	4
CG11286	58.2373	51.4844	0.4617	88.646	43	0.0001	0.5338	192	5	6	1	4	0	4	3	2	7	2	1	0	0	4	0	2	4	3	0	10	2	3	3	0	3	5	2	5	2	3	1	2	3	4	1	3	2	2	2	3	5
CG15548	55.8521	54.6542	0.1578	128.632	43	0	0.3082	815	17	17	9	22	13	15	4	4	10	13	0	0	6	7	1	9	4	14	12	25	9	21	6	5	14	10	14	18	6	8	8	8	12	17	4	26	8	15	6	7	24
CG31823	56.4607	53.0158	0.2273	97.2783	43	0	0.3357	428	11	8	5	7	3	6	1	3	11	9	0	1	2	3	0	11	7	7	3	18	1	9	3	5	5	5	6	11	4	4	6	7	8	7	8	11	2	9	2	4	9
Gr64b	53.1191	51.9525	0.2515	102.348	43	0	0.4068	407	12	17	2	9	2	8	7	3	6	15	0	1	1	7	0	10	6	11	5	16	2	6	1	3	6	6	5	8	4	8	1	5	15	15	7	12	3	11	5	2	7
CG8441	51.4412	45.1164	0.4732	120.194	43	0	0.5199	254	0	4	1	4	1	7	2	3	0	3	0	1	0	0	0	0	1	1	1	4	4	4	1	4	1	1	5	10	1	6	2	4	0	2	2	4	2	3	6	1	10
CG9925	55.967	53.8841	0.1737	155.159	43	0	0.3294	893	13	21	5	29	5	12	5	7	8	10	1	0	7	17	0	5	10	7	13	25	8	19	18	20	8	12	12	29	10	14	4	7	22	18	10	28	16	14	11	8	22
CG7835	50.2417	47.1063	0.5421	88.9114	43	0	0.5749	164	0	3	0	3	1	0	5	3	4	1	0	0	0	1	1	4	0	1	0	4	1	2	2	3	6	5	1	6	1	0	0	3	2	5	0	4	1	2	1	2	7
Pkcdelta	52.0371	44.009	0.4106	275.894	43	0	0.5176	672	20	23	4	10	0	11	5	10	14	13	0	1	7	13	0	6	3	12	3	19	3	8	8	8	13	14	8	18	8	12	8	6	13	16	7	11	5	16	10	6	16
Oli	51.8318	48.0585	0.4419	102.969	43	0	0.5602	233	3	1	0	7	1	3	0	4	3	1	1	0	0	0	0	0	7	2	0	8	4	8	10	4	2	4	4	8	1	1	3	2	3	2	4	7	1	5	1	6	5
CG10148	55.9726	52.6291	0.3114	102.751	43	0	0.4276	330	6	5	3	17	1	10	4	1	3	3	0	1	2	1	0	5	4	8	8	18	2	3	1	4	3	5	10	12	2	4	2	5	5	6	2	5	3	4	3	4	14
CG33213	54.3939	54.3546	0.239	81.7313	43	0.0003	0.3978	342	7	4	1	8	4	5	3	2	2	6	0	0	4	13	1	2	3	6	4	9	3	7	6	6	4	11	6	10	5	7	1	5	3	3	3	10	2	9	4	0	5
CG14967	54.6825	53.1213	0.1583	359.87	43	0	0.302	2273	53	51	6	62	24	34	29	48	25	36	0	0	12	24	1	30	32	37	27	83	12	28	19	22	29	31	38	60	17	35	28	24	54	50	31	62	14	38	33	40	58
CG9593	58.8938	53.9226	0.2213	80.5605	43	0.0005	0.3607	364	4	8	3	7	4	7	2	3	6	5	0	1	1	6	0	11	4	5	7	10	2	5	5	7	7	6	3	11	4	7	4	5	5	2	3	6	5	5	3	1	10
CG34108	44.4527	39.6873	0.7011	87.6363	43	0.0001	0.7214	125	1	1	1	4	0	4	0	0	1	1	0	0	1	4	1	1	1	4	4	6	1	0	0	1	2	0	3	2	3	2	4	0	2	4	1	3	2	1	0	0	0
CG5931	52.7222	52.0078	0.2003	429.338	43	0	0.363	2143	33	47	9	61	10	38	9	22	25	43	0	1	8	17	0	21	30	39	17	87	16	32	12	22	30	28	40	78	24	29	23	19	58	47	11	52	32	38	19	30	44
CG17024	56.7644	51.9974	0.2807	111.169	43	0	0.4072	396	10	5	4	9	4	4	4	5	4	3	0	0	5	4	1	8	2	6	8	11	1	6	4	6	4	3	8	5	4	4	6	2	13	11	8	10	2	10	9	3	18
Pcl	51.4924	48.647	0.2738	285.797	43	0	0.4193	1044	18	12	2	9	5	10	3	6	13	8	0	1	5	1	0	5	5	2	3	10	0	6	4	4	0	3	13	14	1	3	1	1	12	7	10	7	7	11	4	4	14
Pcl	51.4924	48.647	0.2738	285.797	43	0	0.4193	1044	18	12	2	9	5	10	3	6	13	8	0	1	5	1	0	5	5	2	3	10	0	6	4	4	0	3	13	14	1	3	1	1	12	7	10	7	7	11	4	4	14
pcl	57.1892	53.7021	0.2104	85.8304	43	0.0001	0.3266	408	18	12	2	9	5	10	3	6	13	8	0	1	5	1	0	5	5	2	3	10	0	6	4	4	0	3	13	14	1	3	1	1	12	7	10	7	7	11	4	4	14
pcl	57.1892	53.7021	0.2104	85.8304	43	0.0001	0.3266	408	18	12	2	9	5	10	3	6	13	8	0	1	5	1	0	5	5	2	3	10	0	6	4	4	0	3	13	14	1	3	1	1	12	7	10	7	7	11	4	4	14
Pcl	51.4924	48.647	0.2738	285.797	43	0	0.4193	1044	18	12	2	9	5	10	3	6	13	8	0	1	5	1	0	5	5	2	3	10	0	6	4	4	0	3	13	14	1	3	1	1	12	7	10	7	7	11	4	4	14
Pcl	51.4924	48.647	0.2738	285.797	43	0	0.4193	1044	18	12	2	9	5	10	3	6	13	8	0	1	5	1	0	5	5	2	3	10	0	6	4	4	0	3	13	14	1	3	1	1	12	7	10	7	7	11	4	4	14
pcl	57.1892	53.7021	0.2104	85.8304	43	0.0001	0.3266	408	18	12	2	9	5	10	3	6	13	8	0	1	5	1	0	5	5	2	3	10	0	6	4	4	0	3	13	14	1	3	1	1	12	7	10	7	7	11	4	4	14
pcl	57.1892	53.7021	0.2104	85.8304	43	0.0001	0.3266	408	18	12	2	9	5	10	3	6	13	8	0	1	5	1	0	5	5	2	3	10	0	6	4	4	0	3	13	14	1	3	1	1	12	7	10	7	7	11	4	4	14
CG12972	52.2598	48.4687	0.4118	151.531	43	0	0.5056	368	3	8	1	9	2	9	2	3	3	6	1	0	1	3	0	2	3	1	4	18	2	2	9	4	5	4	6	13	4	6	2	3	7	19	4	13	2	8	5	2	6
Bub1	56.1286	52.6745	0.1636	239.026	43	0	0.2919	1461	43	22	7	17	26	26	19	16	21	19	0	1	9	16	0	15	19	14	16	39	23	17	29	32	17	18	26	47	11	29	5	10	32	30	18	41	28	19	20	18	35
Gnf1	56.2427	52.3858	0.2169	214.06	43	0	0.3719	987	10	12	6	7	9	31	11	10	7	11	0	0	3	5	1	8	12	14	10	31	10	16	11	17	8	14	9	16	8	10	6	6	18	12	9	15	11	15	9	11	8
CG9911	57.1354	53.8966	0.2597	107.243	43	0	0.4248	413	8	19	1	6	3	5	2	5	3	10	1	0	3	2	0	2	5	7	8	17	5	6	10	5	7	9	3	13	4	5	2	2	11	8	5	6	2	6	6	2	10
CG9911	57.1354	53.8966	0.2597	107.243	43	0	0.4248	413	8	19	1	6	3	5	2	5	3	10	1	0	3	2	0	2	5	7	8	17	5	6	10	5	7	9	3	13	4	5	2	2	11	8	5	6	2	6	6	2	10
Ugt36Ba	55.134	47.8443	0.3703	194.035	43	0	0.4695	524	12	12	5	9	3	13	2	6	6	8	1	0	0	0	0	6	6	10	5	26	5	11	4	8	4	10	15	10	0	4	4	1	17	19	6	20	5	10	4	6	13
CG14855	53.5328	49.8047	0.31	172.669	43	0	0.3918	557	18	17	0	11	6	9	5	8	11	12	0	1	2	11	0	9	8	10	9	30	2	7	4	4	3	7	4	11	4	14	6	3	12	14	11	14	6	5	4	7	12
CG31241	53.3713	52.7214	0.2262	111.277	43	0	0.343	492	12	12	0	6	4	2	5	8	7	7	0	1	4	5	0	11	6	6	3	18	2	4	6	2	6	8	12	19	2	6	9	3	7	7	6	10	2	8	8	1	10
CG10195	55.6603	54.7167	0.237	81.0519	43	0.0004	0.3336	342	11	8	2	13	3	4	2	1	5	3	1	0	0	6	0	8	2	5	5	18	5	5	7	5	4	5	4	8	3	10	4	5	8	3	3	8	4	4	3	4	5
Gr93a	57.502	55.4265	0.216	90.7359	43	0	0.3537	420	16	15	2	20	1	8	4	6	9	8	1	0	5	7	0	7	7	10	8	17	2	1	3	0	3	5	8	9	7	2	8	1	12	11	11	17	4	4	3	4	8
CG18530	56.8769	54.6909	0.2314	90.2384	43	0	0.3696	390	11	15	2	7	6	7	3	4	7	5	1	0	4	4	0	4	3	8	5	9	4	6	4	10	2	16	5	5	1	5	2	5	13	9	7	12	3	7	7	9	5
CG11920	56.0733	48.2892	0.3594	107.453	43	0	0.477	299	3	8	1	4	2	4	1	6	4	8	0	1	2	1	0	1	3	6	3	10	2	4	4	4	6	7	4	8	2	2	4	1	10	4	8	10	6	8	1	2	11
CG5810	53.3738	53.3097	0.2441	104.707	43	0	0.3976	429	12	8	7	26	1	5	9	6	3	6	0	1	5	3	0	0	9	12	4	16	7	5	2	1	8	4	10	8	1	1	4	5	11	9	4	6	7	7	1	3	20
CG33490	57.7753	55.0414	0.1611	85.5659	43	0.0001	0.2915	531	15	7	2	16	5	7	7	7	5	10	1	0	4	5	0	3	2	5	6	12	5	14	9	7	5	7	13	14	9	6	5	4	16	9	8	15	7	7	6	6	21
scat	55.481	54.174	0.1923	180.949	43	0	0.3144	941	15	13	4	19	4	11	8	12	10	16	0	0	5	9	1	9	11	18	13	46	7	11	7	13	16	26	31	39	10	10	15	10	17	16	14	20	5	17	11	13	15
CG34189	51.8043	49.4593	0.5937	73.0202	43	0.0029	0.5117	123	5	2	0	1	0	1	0	3	2	1	1	0	4	7	0	2	1	2	2	7	2	2	0	4	3	0	2	1	0	2	0	0	0	3	2	5	3	2	1	0	5
Or85a	51.0878	49.1433	0.3124	124.32	43	0	0.4115	398	9	13	5	10	0	11	2	4	11	10	1	0	4	5	0	5	2	4	6	16	0	5	5	3	4	4	4	8	4	0	8	4	18	7	12	19	7	12	2	6	7
CG31441	60.2521	57.8006	0.1926	65.8819	43	0.0139	0.3519	342	5	7	2	6	3	6	1	3	2	6	0	1	8	11	0	3	3	4	3	9	0	2	1	3	6	15	7	16	4	4	6	6	4	7	2	8	5	10	3	6	9
Caf1-105	53.3171	51.0732	0.217	162.349	43	0	0.3491	748	10	6	3	10	6	12	11	13	7	10	0	1	1	9	0	10	3	7	4	25	7	22	15	19	4	10	11	13	9	16	10	3	16	11	9	13	11	15	14	14	13
CG9698	58.7073	55.4913	0.1952	106.969	43	0	0.3672	548	11	14	5	13	4	8	6	4	10	9	0	0	4	1	1	10	7	10	12	16	4	8	4	6	8	12	11	18	9	3	6	1	9	10	7	11	7	11	7	4	14
CG32391	52.3963	54.2701	0.3194	67.0809	43	0.0108	0.4234	210	5	8	1	3	3	1	2	1	9	6	1	0	10	6	0	3	5	6	2	10	6	1	0	0	5	1	2	4	2	1	2	2	5	6	3	9	5	3	0	0	2
CG15523	56.4415	55.2262	0.1125	419.986	43	0	0.2545	3732	72	88	20	97	40	61	36	50	53	68	0	0	29	47	1	40	59	37	43	130	34	57	53	41	44	43	74	107	24	54	38	33	83	94	57	84	62	61	46	35	90
CG12869	55.7991	54.3546	0.1943	133.298	43	0	0.3737	686	9	9	7	20	0	14	7	8	9	21	0	0	3	7	1	10	7	17	12	29	2	13	7	13	4	11	13	24	8	10	11	5	15	8	6	16	5	8	6	5	20
CG14326	53.5525	52.8756	0.5398	74.4886	43	0.002	0.5535	138	1	3	1	2	0	0	1	3	7	5	1	0	2	1	0	0	7	4	0	2	3	2	6	3	0	0	3	4	2	1	0	0	1	2	0	1	2	0	0	0	5
CG6576	57.5671	54.2853	0.2814	75.4107	43	0.0016	0.4078	268	6	3	0	4	3	4	3	5	3	3	1	0	2	1	0	1	4	2	3	6	2	7	11	13	1	0	4	7	6	2	3	1	4	3	2	8	7	5	3	10	7
CG34218	56.547	55.463	0.3168	52.9016	43	0.1432	0.4113	167	2	7	0	2	2	2	1	4	2	2	1	0	3	2	0	2	2	2	2	6	5	3	5	4	2	2	1	7	3	4	2	2	1	2	0	4	1	4	0	1	4
CG7800	60.3045	59.1124	0.1277	68.2069	43	0.0085	0.2547	534	8	11	6	15	6	7	5	5	6	7	1	0	2	6	0	9	16	8	17	26	6	9	9	6	9	5	11	5	3	5	3	2	13	10	12	13	5	10	6	10	23
CG32614	57.3589	56.4735	0.2476	58.6764	43	0.0559	0.3616	237	4	3	0	7	0	5	6	9	1	1	0	1	3	5	0	9	1	4	2	4	2	2	5	2	3	5	12	6	3	5	3	2	2	4	1	9	3	1	5	2	5
Cyp6a21	51.9316	47.846	0.3291	166.196	43	0	0.4641	505	14	22	1	13	1	10	2	6	10	4	0	0	2	7	1	6	4	4	7	17	2	12	6	4	2	4	5	12	3	8	13	3	11	12	1	22	2	14	7	5	11
Oseg1	53.6129	51.6593	0.2159	252.581	43	0	0.3656	1170	24	24	8	27	5	17	6	17	17	25	0	0	13	23	1	17	18	16	17	51	10	16	11	8	10	23	26	32	11	20	10	11	19	25	13	18	7	22	7	11	33
CG15374	47.7051	46.4935	0.4556	75.173	43	0.0017	0.5045	165	2	3	1	2	1	7	3	2	0	0	1	0	2	3	0	3	4	1	1	4	3	4	5	3	0	7	5	4	2	7	1	2	1	0	0	2	3	4	4	1	4
CG15730	53.4026	48.6268	0.3107	217.519	43	0	0.4201	700	12	12	3	9	6	10	5	10	24	8	1	0	2	10	0	9	4	12	8	33	5	12	6	8	12	10	12	27	4	7	9	13	7	8	19	11	5	10	9	8	18
CG30002	54.0542	51.0543	0.3921	79.9897	43	0.0005	0.477	204	7	3	1	3	1	2	0	2	6	3	1	0	1	7	0	5	3	5	2	5	0	7	0	2	0	3	3	1	0	2	3	1	3	1	5	6	3	8	3	2	2
CG34161	61	56.9473	0.3778	47.6076	43	0.2907	0.4302	126	4	4	0	2	1	3	1	2	0	1	0	1	0	2	0	2	1	1	0	3	1	1	2	1	1	2	8	3	2	2	0	0	4	2	1	6	4	2	1	2	2
CG9518	51.6587	47.3335	0.38	267.508	43	0	0.4858	704	14	8	1	22	3	4	6	14	17	10	0	1	3	3	0	12	2	10	8	20	2	17	12	10	14	4	8	13	11	9	7	2	14	16	11	20	6	10	8	8	28
CG8292	57.0237	56.1043	0.2171	62.5193	43	0.0274	0.3561	288	7	4	0	3	2	6	0	7	7	8	0	1	3	2	0	5	4	3	1	5	3	9	5	7	4	3	2	4	1	7	5	0	4	4	2	10	3	5	7	4	7
CG9259	56.5079	50.2215	0.3214	135.966	43	0	0.4492	423	13	14	0	10	2	6	2	7	10	11	0	1	5	6	0	1	5	9	6	17	3	7	6	1	6	6	5	16	2	3	3	5	7	6	8	10	7	10	2	3	12
CG5147	54.1524	53.5854	0.2244	93.3591	43	0	0.3728	416	5	2	1	9	3	11	3	3	1	3	0	1	1	1	0	2	3	10	4	10	2	5	9	6	4	1	7	17	3	11	3	4	4	8	0	8	4	14	8	8	11
Cas	57.8458	55.1972	0.1652	161.209	43	0	0.319	976	11	15	0	9	4	31	4	11	3	15	0	1	6	16	0	2	6	20	3	41	3	25	12	13	7	25	17	71	2	11	0	6	3	15	1	20	6	23	13	5	8
Cas	57.8458	55.1972	0.1652	161.209	43	0	0.319	976	11	15	0	9	4	31	4	11	3	15	0	1	6	16	0	2	6	20	3	41	3	25	12	13	7	25	17	71	2	11	0	6	3	15	1	20	6	23	13	5	8
cas	41.9538	39.2443	0.6127	486.455	43	0	0.6717	794	11	15	0	9	4	31	4	11	3	15	0	1	6	16	0	2	6	20	3	41	3	25	12	13	7	25	17	71	2	11	0	6	3	15	1	20	6	23	13	5	8
cas	41.9538	39.2443	0.6127	486.455	43	0	0.6717	794	11	15	0	9	4	31	4	11	3	15	0	1	6	16	0	2	6	20	3	41	3	25	12	13	7	25	17	71	2	11	0	6	3	15	1	20	6	23	13	5	8
Cas	57.8458	55.1972	0.1652	161.209	43	0	0.319	976	11	15	0	9	4	31	4	11	3	15	0	1	6	16	0	2	6	20	3	41	3	25	12	13	7	25	17	71	2	11	0	6	3	15	1	20	6	23	13	5	8
Cas	57.8458	55.1972	0.1652	161.209	43	0	0.319	976	11	15	0	9	4	31	4	11	3	15	0	1	6	16	0	2	6	20	3	41	3	25	12	13	7	25	17	71	2	11	0	6	3	15	1	20	6	23	13	5	8
cas	41.9538	39.2443	0.6127	486.455	43	0	0.6717	794	11	15	0	9	4	31	4	11	3	15	0	1	6	16	0	2	6	20	3	41	3	25	12	13	7	25	17	71	2	11	0	6	3	15	1	20	6	23	13	5	8
cas	41.9538	39.2443	0.6127	486.455	43	0	0.6717	794	11	15	0	9	4	31	4	11	3	15	0	1	6	16	0	2	6	20	3	41	3	25	12	13	7	25	17	71	2	11	0	6	3	15	1	20	6	23	13	5	8
CG13745	57.1293	55.0112	0.126	186.784	43	0	0.2775	1482	22	32	12	46	15	24	10	17	11	28	0	0	12	22	1	12	24	26	26	48	12	15	18	10	14	18	37	38	15	25	9	13	48	22	26	43	19	26	24	23	31
Sirt6	56.4495	53.6179	0.2407	76.5329	43	0.0012	0.3711	318	4	4	4	9	3	9	3	3	9	5	0	0	4	5	1	3	4	3	4	6	2	6	4	2	1	8	4	7	2	1	0	2	8	8	4	6	2	5	5	2	7
CG33985	56.7149	54.7559	0.24	66.7248	43	0.0117	0.3987	278	7	4	2	5	1	10	5	5	7	8	1	0	9	9	0	1	1	2	3	5	2	4	5	1	5	1	7	6	1	3	3	0	6	6	1	9	4	7	3	4	7
CG9500	53.8154	47.9793	0.3372	92.06	43	0	0.4566	273	5	10	2	8	2	5	3	1	8	7	0	1	2	4	0	8	1	3	2	3	1	5	1	1	6	4	4	9	0	4	2	0	3	7	2	7	8	6	2	0	6
TepIII	56.5763	53.8723	0.1731	254.45	43	0	0.3227	1470	37	21	15	31	9	33	17	11	26	36	0	1	5	5	0	10	21	21	11	41	14	29	17	14	19	19	28	24	15	20	18	5	33	30	19	27	23	28	20	17	45
CG32152	56.2608	55.3877	0.1808	95.4513	43	0	0.3232	528	15	7	3	8	1	4	4	5	5	11	0	1	9	7	0	6	9	11	7	18	5	7	1	3	6	6	9	11	6	5	10	5	5	7	10	17	9	7	5	7	22
CG14294	59.891	58.3288	0.4116	57.6267	43	0.0672	0.5179	140	1	3	0	3	1	1	2	0	0	4	0	0	1	2	1	4	2	2	0	5	0	0	0	1	2	5	3	4	2	0	2	0	4	5	3	4	2	5	1	3	1
CG4841	53.5094	52.5628	0.1787	335.512	43	0	0.3247	1877	33	52	5	28	25	31	22	24	14	22	0	1	6	18	0	22	21	27	16	70	13	24	35	17	26	29	39	71	15	26	16	10	46	36	12	40	34	34	36	27	40
l(2)k09022	54.3521	54.2902	0.163	341.838	43	0	0.316	2097	24	55	14	79	20	30	15	21	27	22	1	0	12	21	0	22	46	41	42	119	16	25	21	30	25	33	54	79	25	26	18	21	39	42	18	32	25	46	15	23	35
CG14074	52.2511	51.4751	0.3104	104.6	43	0	0.4166	337	1	3	3	0	5	12	8	5	2	3	1	0	2	2	0	1	2	1	4	5	5	5	1	3	4	6	8	4	1	13	5	3	5	1	6	4	4	6	4	0	8
Nup62	54.2368	52.7118	0.2231	88.125	43	0.0001	0.3816	395	6	10	1	6	5	10	3	7	0	2	1	0	0	0	0	3	4	7	1	12	3	6	9	6	2	1	9	15	0	2	1	0	3	10	6	5	15	18	12	8	6
pad	55.0149	53.2099	0.1774	164.297	43	0	0.3068	926	9	8	3	14	17	12	16	10	0	11	1	0	7	11	0	1	7	12	8	29	20	24	22	24	10	11	36	81	3	9	8	6	12	17	14	17	20	28	24	19	23
Amph	52.0734	45.4748	0.3446	207.775	43	0	0.4416	603	6	8	2	8	6	7	7	11	3	11	0	0	1	1	1	3	2	5	5	20	4	13	11	6	1	8	14	17	3	12	3	1	8	10	6	5	8	16	25	9	26
CG11327	58.9573	58.4159	0.1239	58.9817	43	0.053	0.2578	476	4	6	3	14	6	8	3	7	3	3	0	1	1	3	0	0	8	4	7	10	4	10	9	10	3	3	15	15	2	7	2	3	10	5	8	16	10	1	9	7	12
CG15314	47.6867	42.3229	0.7289	139.951	43	0	0.6603	192	3	4	0	2	1	3	1	3	0	2	1	0	1	0	0	1	1	0	1	7	0	3	7	4	0	1	4	5	1	4	3	4	3	3	1	1	4	9	9	7	3
CG5386	52.3621	50.5368	0.3027	77.1906	43	0.0011	0.4435	255	3	1	1	7	1	0	0	3	3	2	1	0	2	1	0	4	0	7	1	7	5	5	16	7	2	7	21	25	1	0	1	2	2	4	1	1	2	1	4	4	7
CG7573	55.5891	52.9144	0.2281	116.35	43	0	0.3581	510	21	12	5	22	1	8	4	6	14	11	0	0	7	9	1	14	8	8	8	22	2	7	2	8	10	7	5	9	8	3	3	5	10	9	9	16	6	3	5	6	14
CG32984	56.9711	54.0997	0.1726	102.185	43	0	0.319	592	18	19	8	12	6	7	6	6	15	20	0	0	8	10	1	7	7	3	8	14	0	12	8	4	6	12	12	15	5	7	7	2	12	9	14	17	5	9	11	6	24
RhoGEF3	56.627	53.3799	0.177	179.142	43	0	0.3049	1012	22	18	6	8	15	14	16	11	11	18	1	0	8	6	0	7	15	10	16	23	8	15	20	11	5	13	21	15	8	28	17	9	19	10	20	18	15	19	19	19	15
RhoGEF3	56.627	53.3799	0.177	179.142	43	0	0.3049	1012	22	18	6	8	15	14	16	11	11	18	1	0	8	6	0	7	15	10	16	23	8	15	20	11	5	13	21	15	8	28	17	9	19	10	20	18	15	19	19	19	15
CG32319	58.33	57.9898	0.1969	41.7466	43	0.5257	0.3253	212	5	5	1	7	1	3	2	3	4	8	0	1	1	2	0	1	6	6	4	4	1	0	3	2	2	2	3	2	2	3	0	2	5	3	5	9	0	1	1	2	3
CG18672	54.5886	50.5793	0.3815	90.0244	43	0	0.4944	236	2	7	0	10	1	8	5	2	3	5	1	0	0	2	0	6	1	3	1	4	1	3	0	2	3	6	4	2	3	3	2	3	9	5	1	5	5	6	1	4	7
CG13198	57.4982	49.6448	0.4501	81.4737	43	0.0004	0.5549	181	9	8	3	6	2	1	1	2	3	7	0	0	2	3	1	1	1	3	2	8	1	4	1	2	1	1	2	6	2	5	2	2	2	4	1	7	1	6	4	2	7
CG13028	59.9853	55.2773	0.374	69.572	43	0.0063	0.433	186	3	4	0	4	1	1	1	3	4	2	0	1	0	0	0	0	4	1	3	10	0	6	1	4	0	1	3	8	0	2	2	0	7	5	4	3	3	3	4	6	4
Gr98d	58.5045	52.1746	0.3205	132.377	43	0	0.4122	413	14	10	6	12	4	5	4	1	13	7	1	0	5	7	0	7	8	15	4	21	1	1	3	1	3	5	13	8	4	6	4	4	24	9	6	10	1	9	4	4	15
CG34167	56.7433	49.4263	0.5327	68.1809	43	0.0086	0.5682	128	3	1	0	1	1	5	2	1	1	3	1	0	12	17	0	2	0	0	0	3	1	5	2	5	0	0	0	1	0	1	2	0	0	0	0	2	0	2	1	0	1
ran-like	55.863	45.4998	0.4542	99.011	43	0	0.5269	218	3	7	3	5	0	2	2	2	3	5	1	0	2	1	0	3	0	1	2	7	2	4	2	1	2	1	7	4	1	4	2	0	8	3	4	6	4	5	3	0	5
Gr59c	53.8014	52.1344	0.3148	125.281	43	0	0.4065	398	9	14	1	7	2	11	4	6	6	13	1	0	2	6	0	8	9	6	9	25	1	0	0	0	6	1	7	11	5	5	11	4	18	11	5	13	8	6	3	3	6
Ugt86Dj	59.213	56.296	0.1603	84.9452	43	0.0001	0.3116	530	19	11	6	17	5	9	6	7	9	8	1	0	1	5	0	12	7	7	6	19	3	6	9	5	10	11	8	11	3	4	4	4	12	14	16	18	3	3	7	6	18
msps	56.1978	54.9707	0.1239	254.03	43	0	0.2593	2050	33	24	13	32	15	34	18	16	21	15	1	0	9	13	0	16	30	28	44	72	24	21	40	25	15	18	37	68	12	34	20	13	51	37	27	50	23	26	25	24	41
CG6254	55.6041	53.1096	0.1844	117.083	43	0	0.3345	635	9	12	6	9	4	9	5	6	7	6	1	0	9	21	0	5	10	6	3	12	2	9	11	3	8	17	17	10	2	6	9	3	11	14	9	14	5	12	23	1	16
CG18596	56.888	54.5474	0.1405	159.731	43	0	0.2858	1137	33	15	17	44	10	17	7	14	20	9	1	0	7	18	0	16	35	14	21	44	4	11	14	9	16	15	26	38	12	14	9	10	21	18	21	26	16	14	11	14	29
CG14841	56.3808	57.0098	0.2557	70.3104	43	0.0054	0.3949	275	1	2	2	4	5	4	5	3	3	1	0	1	3	4	0	0	5	3	0	8	1	0	2	1	0	2	13	10	0	0	2	2	6	4	2	10	2	3	2	0	6
Rho1	55.078	49.5678	0.4609	88.9495	43	0	0.5507	193	2	5	0	6	0	1	2	2	4	1	1	0	3	3	0	2	2	1	3	5	1	5	3	3	0	1	1	5	0	2	3	1	7	2	1	4	3	3	1	4	6
Rho1	55.078	49.5678	0.4609	88.9495	43	0	0.5507	193	2	5	0	6	0	1	2	2	4	1	1	0	3	3	0	2	2	1	3	5	1	5	3	3	0	1	1	5	0	2	3	1	7	2	1	4	3	3	1	4	6
Rho1	55.078	49.5678	0.4609	88.9495	43	0	0.5507	193	2	5	0	6	0	1	2	2	4	1	1	0	3	3	0	2	2	1	3	5	1	5	3	3	0	1	1	5	0	2	3	1	7	2	1	4	3	3	1	4	6
CG7025	59.1851	57.2501	0.1534	65.9814	43	0.0137	0.3032	430	12	4	4	6	8	3	1	9	14	9	1	0	2	1	0	9	8	5	7	10	4	8	6	1	4	5	4	7	1	3	4	2	11	12	9	7	6	9	3	3	15
Vm32E	53.9058	49.2725	0.6196	72.4954	43	0.0033	0.6809	117	2	1	0	4	2	2	1	0	3	5	0	1	1	3	0	0	0	2	0	2	1	5	6	2	0	2	3	9	0	2	1	0	2	2	0	3	0	2	1	0	1
CG6969	52.9283	52.3542	0.2171	180.373	43	0	0.3449	831	19	18	2	13	6	17	3	11	12	13	0	1	6	11	0	8	8	8	6	36	3	12	16	25	21	8	8	34	10	14	10	10	16	16	6	21	6	15	6	15	25
CG8366	52.6283	51.9018	0.2277	103.851	43	0	0.3474	456	6	15	1	6	4	4	2	4	2	12	1	0	7	9	0	5	2	8	7	13	1	12	3	3	3	11	10	9	2	7	6	3	6	12	9	18	7	6	2	7	13
CG1427	57.9979	56.8411	0.1837	82.4833	43	0.0003	0.3258	449	9	7	3	16	2	13	3	0	5	4	0	0	4	7	1	4	8	9	6	15	3	5	7	5	4	4	6	12	5	8	6	6	8	9	8	8	5	3	5	4	14
CG30166	54.3905	54.0004	0.5549	64.9223	43	0.017	0.5948	117	4	2	2	1	0	6	2	4	0	2	0	1	0	1	0	1	3	1	1	3	0	4	7	2	1	0	0	2	0	2	0	0	2	2	3	4	0	4	10	6	1
CG12558	57.8285	55.1784	0.2503	74.844	43	0.0019	0.4183	299	3	5	3	4	2	5	6	3	8	5	1	0	1	7	0	0	4	8	5	9	3	9	3	3	3	4	4	12	6	1	4	4	10	4	7	7	4	7	2	2	10
CG2790	53.9563	52.2415	0.2186	118.28	43	0	0.343	541	10	9	6	3	5	3	4	5	5	18	0	1	5	4	0	5	4	3	5	10	6	5	3	4	6	6	7	20	3	16	4	4	0	7	4	8	3	6	3	5	11
CG11608	58.6557	56.4272	0.1786	77.8537	43	0.0009	0.3328	436	11	8	3	13	5	8	6	4	5	8	1	0	3	3	0	7	8	10	7	13	2	6	6	12	11	10	4	7	2	2	3	4	13	13	12	15	7	10	3	2	10
Fak56D	58.342	56.5203	0.1065	127.894	43	0	0.2505	1201	17	17	15	33	13	18	22	22	24	14	1	0	6	18	0	12	15	10	13	29	15	13	20	12	15	16	28	25	7	6	15	8	37	17	21	30	15	20	22	17	39
Fak56D	58.342	56.5203	0.1065	127.894	43	0	0.2505	1201	17	17	15	33	13	18	22	22	24	14	1	0	6	18	0	12	15	10	13	29	15	13	20	12	15	16	28	25	7	6	15	8	37	17	21	30	15	20	22	17	39
CG12288	52.5136	47.1718	0.2903	126.559	43	0	0.4086	436	0	8	1	5	3	7	5	2	2	5	1	0	1	3	0	0	6	1	4	11	4	8	9	1	0	2	10	16	1	6	2	4	4	8	2	2	3	7	2	7	10
dmt	58.7127	58.0094	0.0845	72.5067	43	0.0032	0.2208	858	11	13	5	15	9	15	16	22	5	5	1	0	6	6	0	2	6	3	3	11	19	26	19	20	10	9	22	19	16	12	15	8	13	16	14	13	12	17	13	16	26
CG5892	57.0905	53.1121	0.2354	174.937	43	0	0.3744	743	17	17	2	24	8	14	10	9	14	23	0	1	4	12	0	17	17	13	8	36	6	12	9	7	8	4	8	16	7	4	6	4	22	20	6	16	7	14	10	7	15
CG30161	60.5278	60.3755	0.1955	49.2658	43	0.2368	0.3383	252	3	4	6	5	5	9	2	5	4	3	0	1	1	0	0	3	3	4	4	9	1	3	3	5	1	0	5	4	1	2	2	2	7	6	1	5	3	3	2	1	7
Idgf1	54.3183	50.6681	0.3198	140.72	43	0	0.4654	440	8	20	4	14	4	5	2	5	11	10	1	0	3	3	0	6	7	12	3	19	2	11	3	4	8	2	7	15	2	5	4	2	9	2	8	6	3	8	4	2	17
Ance-2	55.2685	53.0363	0.235	143.846	43	0	0.3849	612	14	16	3	28	3	9	3	4	16	12	1	0	4	3	0	13	8	8	11	27	5	9	4	9	6	7	12	24	7	7	6	4	9	5	7	13	5	14	4	4	18
CG13463	55.0675	49.2933	0.3826	81.1071	43	0.0004	0.482	212	4	0	0	2	2	8	2	1	4	3	0	1	0	0	0	3	4	1	2	4	0	3	3	1	2	2	7	10	1	1	0	0	5	7	2	3	2	2	1	4	9
CG5664	60.1882	55.2043	0.1603	114.143	43	0	0.3409	712	24	14	10	17	5	13	10	11	10	15	0	0	5	6	1	9	13	14	9	21	9	7	5	9	9	5	7	19	8	10	4	4	11	9	10	22	5	13	7	7	16
CG8924	59.235	53.2733	0.2251	115.91	43	0	0.3799	515	6	8	0	7	7	10	10	4	4	6	1	0	4	5	0	3	7	9	9	6	4	6	8	9	13	9	13	33	5	5	4	2	6	8	8	13	7	12	13	6	18
G9a	59.3099	57.0914	0.0881	144.268	43	0	0.2366	1638	32	17	21	22	21	27	20	18	12	15	0	1	19	37	0	11	17	9	20	36	17	26	18	16	13	23	29	43	11	19	18	15	28	17	18	28	19	29	38	31	57
tra2	53.2159	50.6053	0.4226	111.984	43	0	0.49	265	4	3	0	1	5	10	10	8	7	8	1	0	2	3	0	0	0	4	1	2	2	1	5	7	4	6	4	5	16	25	4	5	3	2	3	3	4	3	3	0	2
tra2	53.2159	50.6053	0.4226	111.984	43	0	0.49	265	4	3	0	1	5	10	10	8	7	8	1	0	2	3	0	0	0	4	1	2	2	1	5	7	4	6	4	5	16	25	4	5	3	2	3	3	4	3	3	0	2
MED24	55.1075	52.8448	0.2087	207.414	43	0	0.3525	994	14	19	8	22	8	23	10	11	9	16	0	0	6	23	1	12	24	21	15	52	2	10	10	16	9	12	24	33	5	11	10	9	25	18	10	23	12	14	10	14	24
CG5986	56.631	53.6449	0.3305	77.014	43	0.0011	0.4734	233	3	1	1	2	5	4	1	0	1	4	0	1	2	2	0	2	2	4	1	5	0	2	2	0	0	3	3	4	2	6	2	5	6	3	5	2	1	3	5	0	4
CG11816	53.549	46.447	0.439	152.323	43	0	0.5688	347	2	4	4	12	0	4	4	7	6	9	0	1	1	3	0	3	1	1	1	10	4	10	7	10	3	4	11	7	0	3	0	4	5	11	3	5	6	19	13	4	8
CG30401	52.8543	50.9153	0.3215	88.736	43	0.0001	0.4252	276	2	2	0	8	4	4	7	6	2	3	0	0	0	1	1	4	2	1	1	6	2	7	7	10	4	2	6	7	4	5	8	2	8	6	3	5	2	5	5	6	4
CG12868	57.0885	53.7247	0.3868	63.437	43	0.0229	0.4705	164	3	6	0	3	1	0	0	1	5	3	1	0	1	0	0	3	1	3	4	7	2	2	4	0	3	5	1	2	1	2	2	2	1	3	2	5	0	2	3	3	5
Elo68alpha	56.858	54.6127	0.2816	74.0528	43	0.0023	0.4114	263	10	14	4	2	0	4	5	3	11	5	1	0	4	2	0	12	6	3	2	13	3	2	6	4	4	4	2	8	2	4	1	3	5	7	4	12	2	7	3	3	2
CG12413	53.669	50.5105	0.3082	214.827	43	0	0.4372	697	5	11	1	6	3	4	4	3	5	6	0	1	1	4	0	4	11	14	7	29	7	10	9	5	7	10	14	16	10	12	9	7	15	18	7	11	7	12	11	6	8
CG10006	52.3682	49.4302	0.3247	168.855	43	0	0.4496	520	10	12	5	11	5	5	6	6	7	5	1	0	3	4	0	3	7	11	6	24	6	6	7	11	12	16	7	7	1	2	8	1	14	14	7	17	7	7	4	2	13
CG17283	51.4099	48.5337	0.338	157.518	43	0	0.4821	466	6	15	3	10	3	9	7	6	7	7	0	1	2	12	0	3	3	1	1	8	0	3	3	6	5	2	4	7	1	2	6	4	8	12	7	8	10	20	6	6	14
Gyk	56.3585	55.7084	0.1648	88.8333	43	0	0.3201	539	9	9	1	4	7	5	4	8	4	10	0	0	4	8	1	10	13	5	9	17	3	6	9	6	1	5	12	13	4	8	4	3	16	12	8	15	10	13	10	11	8
CG14545	44.7649	42.6855	0.6985	101.279	43	0	0.6161	145	1	1	1	7	0	2	5	6	1	2	0	1	2	0	0	0	3	1	2	5	3	0	2	5	3	1	2	2	2	2	1	1	6	3	0	8	1	0	1	2	4
CG7376	56.5416	54.1332	0.1504	191.172	43	0	0.3032	1271	24	30	9	30	11	18	14	13	15	22	1	0	13	26	0	20	19	18	18	52	6	16	14	15	19	22	31	35	15	19	8	14	37	19	18	31	9	21	15	14	25
CG13837	49.6944	49.0441	0.4331	97.0109	43	0	0.4832	224	2	3	2	9	1	10	0	2	5	10	1	0	5	11	0	1	3	0	1	5	2	3	7	0	5	2	3	4	0	2	6	5	3	2	4	6	3	4	1	2	5
CG12433	53.6275	49.5317	0.2964	112.616	43	0	0.4157	380	6	5	1	10	1	2	6	9	5	5	1	0	4	4	0	4	1	2	1	7	5	2	2	6	4	7	9	12	3	6	5	2	2	5	3	13	3	9	1	5	11
CG11970	58.3354	57.7603	0.0832	138.055	43	0	0.2148	1659	22	19	10	27	18	28	17	28	12	6	0	1	5	8	0	8	18	18	23	45	19	49	42	40	14	9	47	77	15	16	19	16	29	28	28	23	33	32	37	33	38
CG14089	57.1824	51.5519	0.2639	59.383	43	0.0493	0.3633	225	3	3	0	1	3	1	3	3	13	3	1	0	1	1	0	1	1	2	1	6	15	9	12	11	5	5	3	8	2	1	1	1	2	3	1	2	2	2	1	0	5
CG10341	55.7916	52.007	0.2174	122.803	43	0	0.3849	565	4	8	1	7	5	14	11	9	3	13	0	1	2	3	0	2	6	7	2	7	10	11	20	9	6	7	12	27	6	8	6	2	7	5	1	13	5	12	12	4	8
CG6752	55.0407	51.2974	0.2127	283.494	43	0	0.3554	1333	34	30	8	34	10	30	15	17	19	21	1	0	9	21	0	14	18	19	18	52	11	17	13	14	17	19	18	40	13	21	12	13	24	34	20	37	21	20	14	24	34
CG8353	57.3055	54.3083	0.3237	55.3549	43	0.098	0.4547	171	8	5	0	4	1	0	1	1	3	2	1	0	2	3	0	0	2	0	0	4	2	2	2	3	1	1	2	5	2	2	1	2	2	3	3	2	2	5	3	2	5
mRpL39	53.4843	47.747	0.4282	143.01	43	0	0.5	334	6	9	3	9	7	3	3	5	4	1	1	0	2	4	0	4	5	2	0	16	2	9	4	2	6	5	10	15	3	8	3	4	2	10	0	8	4	5	1	1	7
CG2217	53.4577	52.1651	0.2548	92.9962	43	0	0.3417	365	5	3	3	5	4	10	5	5	6	1	0	0	3	3	1	7	6	6	5	13	7	5	9	5	5	3	8	9	1	0	5	1	3	7	2	9	4	11	1	3	15
aub	54.4527	49.229	0.2781	241.071	43	0	0.4081	867	16	15	7	20	9	16	5	15	15	22	1	0	4	11	0	6	4	7	6	16	11	7	16	8	8	8	17	25	13	30	8	3	25	18	14	33	9	19	8	10	29
CG31886	51.6944	41.2329	0.4943	256.046	43	0	0.5726	518	7	15	1	7	3	8	6	9	7	10	0	1	3	8	0	1	8	1	3	17	3	3	5	9	16	22	5	12	4	4	3	4	13	19	12	12	4	5	9	11	29
Cyp6a9	57.1231	52.378	0.25	115.759	43	0	0.3914	463	12	24	4	5	4	4	2	6	7	8	1	0	3	4	0	4	4	5	5	14	1	8	7	3	3	5	7	10	4	8	3	3	8	17	6	17	3	11	6	6	7
Tkr	55.8412	49.9825	0.2127	222.691	43	0	0.355	1047	15	15	8	15	18	21	9	17	1	7	0	0	6	7	1	4	17	12	14	33	25	29	34	28	17	22	16	31	6	15	11	11	8	11	5	41	11	14	4	17	12
pea	54.7318	54.1048	0.1494	185.745	43	0	0.3021	1243	12	26	7	26	10	24	11	20	12	17	1	0	3	9	0	9	10	12	13	43	11	20	21	13	9	15	15	34	21	30	21	5	27	24	11	39	17	17	20	15	24
CG13550	55.0712	54.8781	0.1562	218.123	43	0	0.3001	1396	13	26	7	32	7	26	21	16	11	15	0	0	9	16	1	3	18	15	17	69	14	28	25	20	9	18	30	56	10	16	13	16	12	19	22	30	18	27	16	22	28
Nhe3	53.9799	48.7212	0.2699	202.973	43	0	0.4233	752	22	26	3	24	3	15	2	13	10	14	1	0	1	10	0	8	12	16	11	25	4	13	7	5	6	15	6	16	3	11	7	4	20	14	11	18	9	11	17	19	20
Nhe3	53.9799	48.7212	0.2699	202.973	43	0	0.4233	752	22	26	3	24	3	15	2	13	10	14	1	0	1	10	0	8	12	16	11	25	4	13	7	5	6	15	6	16	3	11	7	4	20	14	11	18	9	11	17	19	20
Nhe3	53.9799	48.7212	0.2699	202.973	43	0	0.4233	752	22	26	3	24	3	15	2	13	10	14	1	0	1	10	0	8	12	16	11	25	4	13	7	5	6	15	6	16	3	11	7	4	20	14	11	18	9	11	17	19	20
CG32834	51.5745	49.8767	0.3121	88.0081	43	0.0001	0.4651	282	1	6	2	4	1	7	2	4	3	9	0	1	2	9	0	13	2	5	1	7	1	2	1	6	2	1	2	7	3	4	0	2	8	8	6	2	5	11	6	1	7
Ssl2	59.0929	57.2456	0.1824	75.1342	43	0.0017	0.3406	412	15	9	5	16	2	8	4	5	10	4	1	0	1	3	0	5	9	5	4	17	6	10	3	4	2	6	4	5	5	2	3	4	8	5	9	3	4	3	4	4	12
RpI135	57.2231	54.3271	0.1443	163.046	43	0	0.3077	1130	25	22	10	31	8	19	11	11	18	28	0	0	5	17	1	12	13	7	8	26	12	15	21	11	16	21	20	27	11	14	14	6	31	20	17	57	16	14	9	20	23
CG32133	56.1111	53.8094	0.1328	304.687	43	0	0.3067	2295	19	14	14	38	19	19	9	19	8	25	0	1	5	16	0	12	26	14	19	51	34	51	64	61	28	33	336	381	11	21	17	14	49	37	31	70	26	21	31	32	37
Nup358	56.7894	56.0447	0.0994	267.961	43	0	0.2543	2696	68	57	20	48	29	33	39	41	24	35	1	0	12	19	0	24	47	20	16	60	41	36	57	42	22	26	76	93	24	25	29	15	35	35	24	45	43	52	32	33	67
CG8712	58.2337	55.7737	0.2005	83.8003	43	0.0002	0.3641	418	6	4	4	12	7	7	6	3	3	2	1	0	4	5	0	3	2	2	5	9	5	7	12	11	2	3	10	10	3	4	7	6	5	9	4	12	5	16	8	5	14
CG32050	55.3921	54.6937	0.1815	133.38	43	0	0.3382	735	1	9	2	15	7	12	8	14	10	6	0	0	2	3	1	6	7	11	1	18	6	20	34	20	5	10	9	40	5	7	6	7	13	14	7	12	5	11	13	12	11
CG5098	57.5192	57.1151	0.0901	111.595	43	0	0.2341	1239	13	9	5	15	17	19	25	14	6	13	0	0	8	10	1	5	9	11	11	23	34	33	35	28	21	27	37	55	6	12	12	7	7	8	11	24	11	24	18	28	47
CG5098	57.5192	57.1151	0.0901	111.595	43	0	0.2341	1239	13	9	5	15	17	19	25	14	6	13	0	0	8	10	1	5	9	11	11	23	34	33	35	28	21	27	37	55	6	12	12	7	7	8	11	24	11	24	18	28	47
CG5098	57.5192	57.1151	0.0901	111.595	43	0	0.2341	1239	13	9	5	15	17	19	25	14	6	13	0	0	8	10	1	5	9	11	11	23	34	33	35	28	21	27	37	55	6	12	12	7	7	8	11	24	11	24	18	28	47
CG4434	56.3007	51.8095	0.2541	136.2	43	0	0.3973	536	9	4	1	9	9	8	3	6	12	10	0	1	4	5	0	6	9	9	3	12	3	9	4	8	6	6	8	9	8	2	4	3	15	16	7	17	4	10	8	8	14
CG6790	56.8476	56.0333	0.1467	131.78	43	0	0.3033	898	17	33	8	27	8	17	7	11	19	15	1	0	6	10	0	21	20	24	19	42	5	12	13	9	11	14	14	20	9	10	9	5	20	21	12	28	11	15	4	11	15
CG16908	54.7171	52.8868	0.2006	216.865	43	0	0.3324	1081	19	32	7	18	4	18	10	8	9	16	1	0	9	11	0	10	27	11	25	54	3	10	12	7	19	14	21	44	7	19	12	7	18	19	24	28	14	21	12	15	16
mre11	55.5914	54.4077	0.2015	125.124	43	0	0.3533	621	8	16	5	14	7	11	1	6	8	6	0	0	1	4	1	3	11	9	5	24	5	8	5	4	7	14	6	13	9	8	8	8	11	9	1	12	8	10	7	7	15
CG5091	56.0017	51.7424	0.2835	134.959	43	0	0.4225	476	20	20	8	19	5	7	4	6	10	8	0	1	4	3	0	10	11	5	7	19	5	5	4	6	4	8	9	5	0	6	5	1	13	9	5	9	4	3	7	5	11
PGRP-SB2	50.0284	47.4706	0.4822	88.2501	43	0.0001	0.5894	183	0	6	1	5	0	3	0	3	3	1	0	1	3	3	0	3	2	6	2	3	5	5	2	4	6	1	3	10	2	4	6	0	7	8	1	5	3	1	1	2	3
CG5188	51.3923	49.0696	0.3567	113.424	43	0	0.4492	318	6	9	2	5	0	6	0	6	6	4	0	1	3	5	0	1	2	2	3	10	1	6	2	7	4	4	3	10	3	2	0	3	16	6	8	6	3	7	5	6	6
cul-2	56.1372	47.2084	0.3024	228.047	43	0	0.4651	754	17	10	14	13	8	4	7	12	15	19	0	1	4	11	0	6	9	13	10	23	2	6	6	3	10	16	19	19	9	11	4	8	16	22	17	22	9	12	8	7	17
CG10553	58.1113	53.3037	0.2209	91.6532	43	0	0.3925	415	15	5	3	7	2	5	3	3	8	14	0	1	2	2	0	7	9	6	4	12	3	6	3	2	8	2	5	10	2	6	1	2	10	4	7	9	6	7	9	2	6
fs(1)N	54.464	54.6701	0.1272	269.528	43	0	0.26	2119	37	36	17	55	19	17	10	26	13	26	0	0	1	10	1	32	50	45	40	114	20	30	34	25	28	29	51	106	23	43	20	18	37	30	10	29	24	28	15	29	44
Cad96Ca	52.8293	47.3413	0.3078	238.226	43	0	0.4391	774	10	16	3	11	2	20	8	8	12	13	0	1	1	11	0	11	3	9	8	24	6	19	8	19	5	14	11	15	6	12	10	10	17	20	17	13	7	13	18	16	26
CG9269	57.2717	51.584	0.5442	79.9922	43	0.0005	0.6054	147	4	2	2	2	0	2	1	0	16	6	1	0	0	0	0	1	1	1	1	4	1	2	1	2	0	0	3	1	2	2	1	0	3	2	1	1	0	1	1	0	3
CG15904	54.6632	52.1321	0.2281	144.367	43	0	0.3716	633	14	32	4	18	1	10	3	7	14	15	0	0	1	4	1	12	7	10	6	24	1	14	12	5	9	14	10	12	8	9	2	7	17	15	15	26	8	20	8	11	15
CG30383	57.0371	54.7147	0.2543	64.8486	43	0.0172	0.3802	255	4	7	1	4	2	6	2	4	2	5	0	1	4	4	0	2	7	3	2	8	1	1	1	2	4	3	6	7	2	4	5	1	5	7	1	9	5	6	0	2	2
CG13715	55.1091	51.2074	0.702	73.0093	43	0.0029	0.6576	104	0	0	0	1	2	1	0	0	0	1	0	0	0	0	1	1	0	0	0	2	0	0	2	4	1	0	6	4	1	1	3	2	0	2	0	1	1	3	1	2	8
CG30281	58.7056	58.216	0.1901	55.5212	43	0.0954	0.3295	292	5	8	5	6	3	6	1	3	10	8	0	0	5	2	1	6	1	3	7	5	2	2	1	3	4	4	5	6	2	1	5	1	6	6	0	10	3	2	4	1	7
CG32487	58.9197	57.8475	0.231	74.1488	43	0.0022	0.3922	321	7	6	4	10	6	5	1	2	5	5	1	0	4	6	0	2	8	2	3	6	2	4	5	3	1	3	6	11	3	1	2	0	6	11	3	13	5	3	5	3	10
CG9249	55.7927	53.8568	0.2903	90.2941	43	0	0.4282	311	5	3	5	13	5	4	2	5	3	5	0	0	3	4	1	7	2	3	3	8	1	4	1	2	5	6	4	7	2	5	3	1	4	8	5	5	3	8	1	4	13
CG11396	55.8503	50.0929	0.317	153.736	43	0	0.448	485	6	12	5	13	2	13	5	3	9	10	1	0	3	3	0	4	11	8	4	24	5	10	2	5	5	7	7	7	1	9	3	5	7	9	14	11	3	7	4	6	8
CG10996	52.169	48.0951	0.3565	140.116	43	0	0.4472	393	18	9	1	6	1	6	1	3	9	4	0	0	4	4	1	3	5	3	1	7	1	2	7	12	9	4	7	13	5	4	5	2	9	13	7	7	2	13	2	8	18
CG33476	49.7239	43.8581	0.5817	96.5639	43	0	0.4878	166	10	4	0	1	2	3	0	0	2	6	1	0	1	3	0	1	0	0	0	6	1	3	2	2	2	1	2	2	2	2	2	2	4	3	0	11	1	3	2	0	4
CG7818	55.8929	54.1746	0.2166	86.2223	43	0.0001	0.3672	398	9	10	4	10	3	12	1	7	3	4	1	0	1	7	0	6	4	1	7	12	2	7	3	9	4	5	5	7	8	9	3	4	7	13	4	4	6	9	0	2	7
Acp53C14c	61	51.6319	0.4882	61.0198	43	0.0365	0.5632	125	2	1	1	8	0	3	1	2	2	2	1	0	3	2	0	0	6	3	2	5	0	0	4	0	0	1	4	0	0	0	1	0	3	2	1	1	1	1	2	2	1
CG10803	56.7089	51.9823	0.2555	162.991	43	0	0.4112	638	16	16	6	21	5	10	9	16	7	5	0	1	3	8	0	8	13	12	12	25	7	11	8	8	7	6	10	14	9	13	11	3	11	5	5	9	4	8	4	10	21
CG5790	56.284	52.0816	0.2184	145.48	43	0	0.3675	666	10	14	4	14	5	11	4	7	10	7	0	0	3	11	1	1	7	13	8	21	3	13	6	8	16	11	16	21	6	10	6	8	15	10	10	21	9	15	4	7	18
CG11570	59.9348	57.8074	0.2439	52.4423	43	0.1532	0.38	215	3	2	2	3	3	2	3	1	9	8	0	0	6	9	1	3	2	1	0	3	9	11	10	2	3	0	4	8	1	2	2	0	4	1	4	4	3	9	2	1	9
CG13791	53.0694	42.5319	0.773	84.2548	43	0.0002	0.6933	109	0	1	0	2	0	3	2	7	1	3	1	0	0	1	0	1	0	1	2	3	0	2	1	3	3	1	2	1	1	3	1	1	3	1	3	4	1	0	3	0	1
CG4908	57.1555	53.8911	0.2341	101.131	43	0	0.3621	432	9	14	4	6	3	7	1	5	6	9	0	0	4	4	1	7	5	8	4	17	3	7	2	5	4	4	7	13	3	6	5	4	12	9	7	7	5	7	10	7	11
CG7094	55.8606	50.2734	0.3321	129.856	43	0	0.4042	391	4	9	2	6	3	10	2	2	11	9	1	0	4	7	0	2	7	5	8	16	2	3	2	5	7	5	6	12	4	11	6	7	10	5	10	10	6	3	4	4	9
CG13689	57.3589	54.8253	0.4395	58.8879	43	0.0539	0.5538	134	2	1	1	0	3	1	0	1	1	3	0	1	0	2	0	3	2	3	0	3	1	2	1	2	3	3	3	6	0	1	3	0	3	1	1	3	1	3	2	1	5
Glt	53.6185	50.8189	0.2141	219.895	43	0	0.3559	1027	6	21	4	21	8	9	5	6	23	24	1	0	2	3	0	10	16	14	13	33	18	25	22	17	8	10	46	70	21	23	23	8	12	15	1	4	5	26	10	4	20
CG5384	52.8418	45.2616	0.3786	180.237	43	0	0.485	476	12	12	2	13	3	6	4	8	5	9	1	0	1	7	0	7	3	5	2	18	3	8	5	4	2	3	7	18	3	7	2	4	8	5	3	15	10	8	6	5	14
CG2267	54.4604	53.0189	0.2542	99.3948	43	0	0.3938	391	2	3	2	9	5	5	2	5	5	2	0	0	2	2	1	3	6	2	1	15	7	6	8	9	3	5	12	20	1	6	5	2	11	8	2	15	5	12	8	4	8
CG12645	53.9619	48.6422	0.5446	90.4054	43	0	0.5126	166	2	1	3	5	2	7	1	4	3	1	1	0	0	0	0	1	2	1	1	12	2	3	3	8	3	0	5	5	1	5	3	2	1	1	1	10	0	2	1	3	3
CG12645	53.9619	48.6422	0.5446	90.4054	43	0	0.5126	166	2	1	3	5	2	7	1	4	3	1	1	0	0	0	0	1	2	1	1	12	2	3	3	8	3	0	5	5	1	5	3	2	1	1	1	10	0	2	1	3	3
CG14736	58.3721	57.6717	0.1594	76.1957	43	0.0014	0.3335	478	8	4	4	5	4	10	4	6	4	5	0	0	3	4	1	3	10	3	6	6	11	7	7	2	2	1	8	12	4	6	8	3	15	13	5	11	6	11	6	6	10
l(3)L1231	53.5511	49.4553	0.2514	301.896	43	0	0.4149	1201	9	18	11	25	8	22	19	28	2	7	1	0	4	14	0	3	12	11	6	37	16	28	27	33	12	18	36	65	11	7	5	8	19	10	12	20	15	17	21	25	38
Mst36Fa	56.7349	54.8719	0.1708	73.6256	43	0.0025	0.2983	431	6	6	5	11	2	7	6	6	4	3	0	1	1	5	0	7	10	12	4	11	2	4	4	2	5	5	14	10	4	3	10	4	6	7	10	15	0	5	3	5	11
CG14512	51.3495	50.5537	0.3802	65.3973	43	0.0154	0.4537	172	1	3	2	3	0	4	1	1	3	4	0	0	0	3	1	0	1	4	5	5	1	2	2	1	4	1	4	7	0	0	0	2	4	3	7	4	4	5	1	4	8
CG5604	56.6004	53.7703	0.1462	398.832	43	0	0.3108	2728	33	51	22	85	20	57	39	72	26	30	1	0	22	34	0	32	34	30	41	70	17	43	39	24	23	28	60	65	18	37	38	16	53	41	44	57	36	67	43	28	64
CG17917	59.0675	53.8293	0.3289	69.7326	43	0.0061	0.4515	212	5	8	1	3	0	4	1	4	0	7	0	0	1	0	1	3	3	3	1	7	0	7	3	7	5	7	3	3	2	2	1	3	0	4	4	6	3	4	2	2	4
CG32242	54.9465	52.3461	0.2306	135.109	43	0	0.3923	586	5	12	2	6	7	19	12	9	14	11	0	1	2	5	0	4	3	4	6	9	3	16	19	9	11	6	9	16	11	10	5	6	7	6	6	8	4	12	9	7	11
CG3942	55.5612	54.0115	0.1908	141.163	43	0	0.3226	740	19	14	6	10	2	8	4	7	16	16	0	0	13	13	1	10	6	10	12	30	5	14	12	12	7	12	12	22	10	9	11	7	12	18	7	22	7	13	6	6	21
CG10899	57.8932	57.3351	0.1973	55.2446	43	0.0998	0.3179	280	8	6	1	5	1	4	1	5	3	6	1	0	4	5	0	6	6	2	1	11	4	5	4	3	3	6	6	7	1	1	1	2	3	6	4	5	5	3	3	1	8
mdy	56.7512	53.999	0.1996	112.982	43	0	0.3414	566	14	16	3	18	9	12	4	5	14	8	0	1	2	10	0	14	10	9	13	16	5	7	6	5	10	5	10	11	8	7	6	3	16	10	9	15	7	7	7	1	25
mdy	56.7512	53.999	0.1996	112.982	43	0	0.3414	566	14	16	3	18	9	12	4	5	14	8	0	1	2	10	0	14	10	9	13	16	5	7	6	5	10	5	10	11	8	7	6	3	16	10	9	15	7	7	7	1	25
Gr32a	57.1007	52.4966	0.243	112.253	43	0	0.4111	462	12	19	4	13	0	9	3	9	12	13	1	0	3	6	0	4	4	8	6	13	4	5	6	7	6	4	7	16	3	7	3	4	10	15	11	9	2	15	7	10	13
CG18273	55.6819	54.4712	0.1656	228.231	43	0	0.3059	1378	24	28	14	41	8	13	11	17	16	20	0	1	5	22	0	17	41	24	23	80	10	16	12	10	19	18	33	51	19	22	8	15	23	27	13	17	17	12	18	17	30
CG13196	55.312	54.0245	0.2186	121.525	43	0	0.3622	556	10	9	3	15	5	6	1	14	7	10	0	1	6	5	0	1	5	8	9	17	11	13	14	5	10	9	12	15	4	7	6	6	8	10	7	10	9	15	2	5	8
CG32563	56.3982	54.6861	0.4355	74.475	43	0.002	0.4626	171	4	0	1	4	0	4	5	9	2	2	1	0	0	0	0	2	1	2	1	4	2	7	5	4	7	5	4	5	3	2	1	1	3	6	5	3	0	4	0	1	5
CG13474	55.021	44.117	0.6032	89.8831	43	0	0.6062	149	6	3	0	2	2	4	1	2	1	4	0	1	4	1	0	0	1	1	4	5	0	1	1	0	2	1	4	2	1	3	0	2	2	7	2	6	0	3	1	1	4
CG31787	58.8225	56.3982	0.2761	64.3238	43	0.0192	0.3942	233	14	4	1	5	1	4	0	3	4	4	1	0	0	2	0	4	4	3	1	7	0	0	1	3	2	4	5	8	4	2	5	1	6	6	5	8	7	6	1	2	4
CG4573	51.9667	50.7163	0.2989	153.051	43	0	0.375	512	12	7	6	13	2	6	2	1	5	9	0	0	0	5	1	5	3	11	12	31	2	10	5	5	12	13	12	17	6	11	7	3	7	7	6	10	3	11	4	6	11
CG31413	57.3245	56.6339	0.141	79.2206	43	0.0006	0.2818	562	19	17	8	13	6	7	6	6	14	8	1	0	7	5	0	6	16	7	7	17	1	11	14	4	9	8	8	10	3	3	7	5	9	8	12	9	4	7	2	5	19
CG15675	55.0095	50.3466	0.2804	125.641	43	0	0.4347	448	10	12	5	7	5	6	5	2	5	14	1	0	2	6	0	6	2	3	3	14	5	5	4	7	0	9	2	5	4	5	7	1	10	7	9	9	8	5	10	3	21
ida	56.1868	55.0499	0.1702	132.425	43	0	0.3289	778	14	22	6	30	5	14	4	4	15	16	0	1	6	6	0	6	9	20	18	26	11	11	6	3	10	11	12	30	7	14	6	4	13	10	8	23	5	8	6	6	15
Grip75	58.7669	56.1665	0.1785	116.212	43	0	0.3038	651	21	22	5	20	4	8	10	6	11	13	0	0	4	8	1	7	13	7	5	29	3	3	8	3	9	7	18	11	4	5	4	5	15	18	12	15	7	11	7	6	22
CG7341	56.4685	49.606	0.3508	125.576	43	0	0.4504	358	11	10	1	9	4	5	3	3	7	5	0	1	1	6	0	3	7	4	8	18	3	5	4	7	8	9	5	15	2	3	3	7	9	6	0	8	2	5	2	2	7
Timp	57.5993	50.2844	0.4272	90.148	43	0	0.5519	211	4	3	2	2	1	3	0	2	3	9	1	0	1	11	0	2	2	4	1	4	1	3	3	3	3	3	2	4	1	7	6	0	1	2	4	8	1	7	5	6	5
CG8289	51.9632	49.3104	0.3206	108.029	43	0	0.4247	337	2	1	0	0	5	13	3	10	2	1	0	0	0	3	1	3	2	1	0	6	1	5	5	4	2	2	4	5	2	11	5	3	4	6	1	3	3	8	4	2	9
CG18735	52.1371	50.4617	0.3008	109.776	43	0	0.4204	365	3	5	2	6	4	10	0	1	5	5	0	0	7	7	1	7	3	4	2	10	2	7	6	5	8	2	8	7	6	3	2	1	8	11	1	9	4	9	2	3	14
Gr28b	53.7531	49.5726	0.3338	151.22	43	0	0.441	453	13	15	2	14	3	11	2	5	10	9	0	1	4	9	0	5	4	9	8	22	2	0	0	3	7	2	8	10	1	8	9	1	17	13	10	13	5	14	7	7	15
Gr28b	53.7531	49.5726	0.3338	151.22	43	0	0.441	453	13	15	2	14	3	11	2	5	10	9	0	1	4	9	0	5	4	9	8	22	2	0	0	3	7	2	8	10	1	8	9	1	17	13	10	13	5	14	7	7	15
Gr28b	53.7531	49.5726	0.3338	151.22	43	0	0.441	453	13	15	2	14	3	11	2	5	10	9	0	1	4	9	0	5	4	9	8	22	2	0	0	3	7	2	8	10	1	8	9	1	17	13	10	13	5	14	7	7	15
Gr28b	53.7531	49.5726	0.3338	151.22	43	0	0.441	453	13	15	2	14	3	11	2	5	10	9	0	1	4	9	0	5	4	9	8	22	2	0	0	3	7	2	8	10	1	8	9	1	17	13	10	13	5	14	7	7	15
Gr28b	53.7531	49.5726	0.3338	151.22	43	0	0.441	453	13	15	2	14	3	11	2	5	10	9	0	1	4	9	0	5	4	9	8	22	2	0	0	3	7	2	8	10	1	8	9	1	17	13	10	13	5	14	7	7	15
CG11967	54.2708	48.5827	0.3981	101.919	43	0	0.5311	256	4	12	1	6	3	4	1	3	2	8	0	1	0	6	0	3	4	3	2	7	2	3	3	2	3	6	3	7	3	6	4	2	7	5	2	9	2	7	2	1	4
CG17652	51.0492	47.2028	0.4122	100.999	43	0	0.4783	245	4	3	0	2	2	5	0	4	2	4	0	1	2	5	0	1	2	3	4	10	1	7	5	0	1	6	6	9	3	2	4	2	5	4	3	4	4	6	1	0	3
CG15765	46.324	43.5065	0.4427	386.919	43	0	0.5156	874	8	11	0	12	0	12	8	15	5	4	1	0	3	8	0	7	1	4	3	32	5	16	20	19	10	15	11	29	6	15	14	1	8	20	7	24	15	22	75	26	11
CG5431	56.0031	54.0154	0.236	78.3632	43	0.0008	0.3583	332	7	11	1	6	2	8	3	3	6	6	0	0	0	2	1	7	7	8	3	14	2	6	2	5	2	10	9	5	2	2	5	3	2	6	3	8	4	3	0	5	10
CG30357	60.7265	59.5969	0.1143	51.6753	43	0.1711	0.2633	452	12	8	5	10	6	5	6	5	8	8	0	0	3	7	1	6	8	6	10	12	2	5	6	7	7	7	9	10	4	7	3	5	7	14	6	13	5	5	8	9	11
CG33334	54.2929	51.2587	0.2035	158.922	43	0	0.3584	781	13	7	3	8	4	12	9	13	5	2	0	0	1	5	1	3	3	7	4	13	1	12	12	17	12	8	32	45	11	13	10	5	13	22	8	10	8	10	11	14	28
CG3430	53.3447	52.2539	0.2571	155.821	43	0	0.3427	606	9	8	1	14	10	5	6	4	8	12	1	0	6	7	0	3	11	12	7	36	4	13	9	6	11	9	9	22	10	8	3	3	9	7	6	17	5	6	5	11	12
CG10283	53.1425	48.0014	0.3395	248.189	43	0	0.4721	731	3	5	2	11	4	14	13	16	7	10	0	0	3	6	1	1	6	6	4	24	3	13	19	18	8	22	25	57	11	6	6	6	8	8	8	13	7	9	18	4	21
CG8451	57.8243	53.8891	0.2196	132.002	43	0	0.3297	601	20	14	2	8	7	15	7	7	13	11	1	0	5	4	0	8	11	9	9	26	3	6	9	3	4	7	7	8	1	4	4	2	17	13	17	18	8	12	8	8	15
CG12525	54.4479	52.888	0.208	107.526	43	0	0.3353	517	16	16	1	15	2	6	1	11	11	10	0	0	1	0	1	16	8	8	14	16	1	8	8	7	10	1	12	16	5	4	7	5	19	17	7	17	2	12	7	6	14
smo	57.1786	55.7658	0.1254	130.036	43	0	0.2718	1037	22	26	5	16	19	21	17	12	13	16	0	1	13	19	0	16	19	19	10	22	8	14	7	9	15	16	10	24	5	9	14	4	17	20	19	26	11	20	10	13	25
CG5890	52.3245	46.7081	0.5233	108.332	43	0	0.5766	207	5	7	2	8	1	0	2	2	3	4	0	0	1	4	1	1	2	1	0	9	2	4	3	1	3	3	3	3	3	4	2	3	6	4	2	4	1	5	1	2	3
CG10481	57.4834	54.2633	0.2233	120.35	43	0	0.3656	539	26	23	2	17	2	7	4	5	6	25	1	0	4	4	0	9	9	4	7	21	1	7	6	7	4	4	7	9	4	8	5	9	6	11	13	14	7	7	2	8	14
CG11009	57.8802	52.0044	0.2243	95.9977	43	0	0.3855	428	7	9	2	2	2	10	6	8	15	12	1	0	5	0	0	4	1	4	2	4	7	10	21	25	5	7	11	19	0	3	1	1	3	6	2	7	0	5	2	4	24
CG9392	55.273	53.2088	0.1781	209.248	43	0	0.3361	1175	16	23	8	14	17	29	17	12	16	7	0	0	10	19	1	10	15	17	12	33	21	22	10	16	10	19	16	19	10	19	11	11	18	24	8	25	15	25	12	14	28
CG11313	57.5665	55.8744	0.2215	82.1736	43	0.0003	0.3631	371	3	7	2	11	4	9	2	3	4	8	1	0	3	14	0	7	4	3	1	12	7	6	4	2	5	3	5	6	5	4	6	5	4	11	5	5	6	6	4	8	8
CG31251	54.0585	49.0767	0.3297	101.221	43	0	0.4452	307	5	6	0	4	1	4	4	1	3	3	1	0	0	3	0	5	2	5	2	10	3	6	3	5	2	5	7	17	0	5	3	3	10	6	6	6	1	6	3	4	1
CG4743	53.6056	52.3938	0.3213	95.7585	43	0	0.4129	298	12	9	2	6	0	5	3	3	2	6	1	0	1	3	0	4	4	4	1	17	2	5	1	4	3	1	7	4	4	3	7	2	7	6	3	6	5	7	3	5	1
CG5524	57.4587	53.6918	0.1558	174.981	43	0	0.2863	1123	20	17	8	19	9	20	10	16	11	16	1	0	3	8	0	5	20	7	13	42	6	13	5	9	13	10	30	43	11	18	15	15	24	19	20	30	17	20	14	20	30
CG7627	52.7749	49.2087	0.29	393.302	43	0	0.4277	1356	22	45	6	33	11	27	10	27	20	29	0	0	5	8	1	13	24	21	10	61	8	12	12	11	16	9	17	30	25	24	16	9	31	37	19	52	14	34	13	18	28
CG16781	51.4164	46.9397	0.3769	144.717	43	0	0.4761	384	10	9	5	12	2	3	1	8	8	7	0	0	3	9	1	6	1	5	5	8	0	6	5	6	5	4	10	15	5	10	2	3	11	12	9	11	5	6	2	3	15
CG31771	56.9483	53.3819	0.3244	64.5565	43	0.0183	0.4402	199	0	2	4	1	0	2	3	2	0	0	0	0	1	3	1	0	1	5	0	3	0	1	2	2	1	6	5	4	4	3	1	5	2	1	5	4	1	4	11	5	5
CG34457	58.5472	56.6907	0.2054	63.4541	43	0.0228	0.3425	309	6	4	4	5	4	5	3	4	4	3	1	0	2	6	0	4	4	2	2	6	4	8	1	1	5	6	5	9	1	6	4	4	6	9	8	6	3	5	2	2	17
CG5156	52.3996	49.4451	0.4763	199.577	43	0	0.4644	419	10	9	1	9	1	12	2	4	9	9	1	0	4	6	0	16	12	10	2	37	5	8	8	0	5	5	4	7	3	8	1	4	12	10	5	15	8	10	1	3	6
CG13872	58.0749	55.9616	0.1581	97.0544	43	0	0.3298	614	10	10	4	7	4	11	9	4	3	12	0	1	9	19	0	5	4	8	6	11	10	11	21	10	6	14	11	18	5	4	10	5	7	11	4	13	9	11	4	9	4
Gr9a	51.7202	49.1645	0.3801	130.007	43	0	0.4584	342	10	11	2	10	1	8	0	6	10	6	0	1	3	7	0	5	4	8	10	24	1	5	2	1	8	2	5	11	7	2	2	2	5	13	7	10	3	4	2	4	8
CG32374	52.8821	50.1951	0.3409	102.283	43	0	0.436	300	2	2	2	2	0	5	4	2	12	8	1	0	7	7	0	5	5	1	2	10	1	4	6	2	4	2	4	12	1	1	9	4	8	5	6	5	10	4	1	3	10
CG8388	53.9714	51.744	0.2631	150.776	43	0	0.42	573	7	8	2	12	3	4	7	2	9	5	0	1	10	19	0	4	8	3	7	12	8	8	5	6	10	26	8	21	6	18	13	4	3	17	5	16	6	11	6	6	12
CG31169	58.8275	58.0739	0.0778	114.387	43	0	0.2193	1470	18	19	8	36	22	27	21	15	11	16	1	0	5	10	0	6	24	11	17	34	14	22	28	18	26	14	44	42	10	13	4	11	25	26	20	38	20	14	15	19	43
CG31169	58.8275	58.0739	0.0778	114.387	43	0	0.2193	1470	18	19	8	36	22	27	21	15	11	16	1	0	5	10	0	6	24	11	17	34	14	22	28	18	26	14	44	42	10	13	4	11	25	26	20	38	20	14	15	19	43
Sse	55.1643	51.1266	0.2622	166.483	43	0	0.3998	635	15	9	3	10	5	9	6	6	11	18	0	1	5	13	0	12	7	14	9	29	4	11	6	4	9	6	12	22	9	10	4	4	11	13	10	10	9	14	6	3	21
CG3599	54.5858	52.7647	0.2269	125.708	43	0	0.3692	554	15	17	2	18	4	12	5	15	12	9	0	1	7	6	0	7	2	10	7	9	2	10	8	9	9	7	7	11	5	6	7	2	8	17	8	5	9	15	6	10	15
Cyp4e2	51.9772	47.7458	0.4084	215.213	43	0	0.4669	527	12	22	3	7	5	15	1	3	14	8	1	0	0	3	0	6	5	9	5	30	7	7	4	5	5	11	6	10	4	12	3	2	14	10	6	14	9	12	8	4	7
Faa	52.0067	48.3614	0.3786	158.241	43	0	0.4643	418	12	12	1	9	3	7	5	3	5	3	0	1	3	3	0	8	8	3	3	20	7	13	7	5	5	8	5	15	7	3	1	0	8	11	1	7	5	8	4	4	9
CG17279	55.6273	49.604	0.5235	109.946	43	0	0.615	210	0	3	0	13	1	5	0	1	2	1	0	1	0	5	0	3	2	4	3	9	4	2	2	1	2	1	1	4	1	3	3	1	7	4	2	6	2	2	3	1	3
CG17075	53.9602	53.4463	0.2056	199.243	43	0	0.3433	969	11	14	6	22	7	24	7	25	10	11	0	1	7	18	0	8	7	14	12	47	11	19	20	11	17	28	14	35	6	15	7	13	11	20	12	12	11	28	17	15	23
Ccap	60.25	55.2304	0.358	55.8535	43	0.0904	0.4468	156	3	3	1	3	1	3	0	4	4	1	1	0	2	2	0	1	1	1	3	4	0	2	2	2	0	1	6	4	1	2	2	1	2	6	1	6	0	1	1	2	7
CG14450	54.7898	52.2912	0.2757	102.849	43	0	0.4382	373	6	4	2	10	6	6	6	4	2	7	1	0	2	4	0	3	6	9	4	9	0	7	4	7	4	7	10	16	6	7	9	1	3	10	5	11	4	6	3	6	4
CG14570	53.2082	52.9131	0.3573	81.8268	43	0.0003	0.4533	229	4	6	0	4	4	4	0	1	5	3	0	1	1	1	0	0	5	0	1	11	8	5	21	11	1	1	6	8	3	5	2	4	7	0	2	1	3	2	3	2	5
CG32750	56.1272	53.3354	0.2451	128.407	43	0	0.3943	524	13	15	2	15	3	9	1	6	13	5	0	1	5	6	0	8	6	10	8	21	3	5	5	10	3	4	12	15	4	3	6	7	6	11	10	13	9	14	5	9	13
CG31679	58.3993	57.7506	0.1717	58.0332	43	0.0626	0.3219	338	11	6	8	5	1	6	5	5	7	10	1	0	4	2	0	9	2	3	1	9	3	5	3	5	7	2	6	6	5	3	3	1	5	6	6	8	4	7	5	4	6
CG31551	56.5314	55.7905	0.1072	149.376	43	0	0.2286	1394	17	15	9	27	11	15	9	9	9	13	0	0	5	11	1	11	19	27	11	47	3	7	18	19	13	13	46	58	23	34	25	32	21	15	8	19	16	14	10	9	31
CG3860	55.8806	52.9422	0.2537	115.664	43	0	0.4296	456	12	8	3	7	4	12	3	3	3	17	0	1	4	6	0	12	5	5	4	11	6	4	8	7	5	9	4	11	1	4	5	1	7	8	4	11	7	12	4	5	7
CG8370	56.1021	55.6431	0.1236	193.742	43	0	0.2769	1568	39	36	11	24	10	21	18	31	6	18	1	0	5	10	0	20	26	21	31	49	25	21	40	37	9	18	22	68	14	22	19	13	28	25	19	21	15	25	23	38	38
CG8195	53.0846	47.1011	0.3925	176.627	43	0	0.4752	450	14	19	5	9	1	7	8	11	8	6	1	0	1	6	0	7	6	5	10	23	1	6	5	3	1	6	5	7	2	3	2	1	9	9	9	18	3	11	8	3	9
CG7557	56.9632	50.2902	0.4006	142.596	43	0	0.4605	356	7	9	2	10	2	6	3	5	5	5	1	0	3	5	0	5	7	5	7	24	2	5	2	5	3	4	6	10	7	4	5	9	1	9	1	8	3	6	5	4	12
CG14491	51.5706	45.3112	0.5602	93.5482	43	0	0.5865	167	7	8	3	1	0	4	0	2	1	1	1	0	3	2	0	2	1	0	3	6	1	4	0	3	1	1	3	3	3	3	5	0	4	4	1	7	0	1	0	3	7
CG4302	55.5738	53.5342	0.2378	126.755	43	0	0.3798	533	11	15	2	16	4	7	3	2	9	12	0	1	1	1	0	7	3	10	10	25	6	5	11	11	7	10	8	13	1	6	4	3	16	16	6	16	6	9	3	5	15
CG33552	56.2734	44.5333	0.4576	72.3009	43	0.0034	0.5521	158	1	1	3	3	1	1	2	0	1	2	1	0	1	7	0	1	1	1	2	5	0	1	1	0	2	1	4	5	2	3	4	1	8	6	3	5	0	2	2	2	4
CG31674	59.4548	57.6256	0.193	63.2985	43	0.0235	0.366	328	5	6	3	9	0	4	3	3	3	2	1	0	0	1	0	3	7	3	4	9	5	3	3	6	4	0	5	3	4	2	2	6	9	8	5	9	4	9	3	3	11
alpha-Est6	58.0269	54.0657	0.2128	121.088	43	0	0.3835	569	12	21	6	9	4	9	4	6	10	12	0	1	10	6	0	8	6	11	8	21	3	16	6	14	5	9	5	19	5	6	3	6	6	11	5	17	1	6	4	5	10
CG9451	53.9692	46.9356	0.3903	160.424	43	0	0.4942	411	5	10	2	10	4	3	4	5	11	5	0	1	3	4	0	6	4	9	3	17	5	15	4	7	5	7	9	14	2	7	3	1	8	7	6	13	8	14	1	2	8
CG8632	55.962	53.0624	0.2306	151.286	43	0	0.3829	656	14	8	4	15	15	14	2	7	7	11	1	0	3	5	0	6	4	10	8	20	9	7	8	8	5	4	7	13	6	8	11	11	19	17	7	15	5	9	8	7	14
CG14915	49.86	48.4235	0.5097	61.6771	43	0.0322	0.5418	121	1	2	0	2	3	1	3	4	2	3	0	1	1	0	0	1	6	2	0	4	0	3	4	4	0	1	0	1	1	1	1	0	3	4	2	7	0	1	1	0	2
CG32590	54.7309	51.5124	0.3969	73.0305	43	0.0029	0.5387	184	3	7	1	1	1	4	2	4	2	3	0	1	0	1	0	0	0	5	1	5	2	1	2	1	2	3	3	8	2	3	4	1	2	2	7	6	2	2	4	3	4
CG8942	58.4931	55.6446	0.1891	117.425	43	0	0.3622	621	11	6	3	5	6	6	7	10	11	15	0	1	25	53	0	5	2	4	3	3	7	15	9	10	8	7	16	10	1	3	8	1	12	8	3	11	12	12	7	3	23
CG14882	56.5986	52.7027	0.2643	120.24	43	0	0.4081	455	3	12	8	11	3	9	2	6	1	13	1	0	6	9	0	3	10	11	4	23	4	7	9	6	4	5	9	16	4	6	3	5	11	4	5	8	7	7	7	2	6
CG33278	55.9919	55.1196	0.224	89.3841	43	0	0.3718	399	6	4	1	14	6	6	3	4	4	2	1	0	2	3	0	1	5	1	1	10	7	7	14	7	2	4	14	32	1	2	8	2	6	5	5	8	7	7	8	4	13
KaiRIA	55.2398	51.2867	0.2227	201.082	43	0	0.3745	903	18	29	3	19	15	19	3	17	12	25	1	0	5	7	0	13	10	9	10	27	7	15	6	8	7	5	14	19	3	12	8	3	20	30	19	21	6	20	16	7	29
CG6034	59.0441	56.2943	0.1731	83.092	43	0.0002	0.3349	480	16	9	2	12	7	5	5	5	7	8	1	0	4	5	0	12	7	12	3	9	2	2	5	5	8	6	10	6	3	7	5	5	13	10	3	5	8	4	1	7	12
CG9044	54.246	50.1601	0.2456	316.873	43	0	0.3834	1290	30	18	6	31	17	40	11	22	11	23	0	0	7	18	1	14	21	13	20	57	11	15	13	14	14	15	25	41	10	22	8	4	15	32	18	15	19	27	15	23	35
CG33992	54.2215	53.523	0.2523	60.5475	43	0.0398	0.3719	240	1	3	1	1	1	2	1	0	0	3	0	0	4	6	1	0	1	2	0	5	3	2	6	4	3	5	6	9	3	4	3	4	1	5	1	6	4	3	1	0	5
Cg25C	49.6657	48.3981	0.325	578.527	43	0	0.4739	1780	8	21	4	27	8	19	5	11	14	18	0	1	8	13	0	10	11	11	6	38	72	89	41	28	3	12	27	40	25	35	8	4	30	23	3	22	17	13	8	17	22
CHKov2	58.655	55.9099	0.2055	84.254	43	0.0002	0.3582	410	11	14	4	9	3	2	6	1	11	8	0	1	1	5	0	5	4	10	6	16	4	4	10	4	4	8	5	14	1	1	3	4	9	5	13	12	6	3	4	2	11
CG13516	54.4781	52.9655	0.4724	79.84	43	0.0005	0.5493	169	1	3	0	3	1	2	0	2	3	2	0	0	6	5	1	0	1	3	1	2	1	5	13	6	1	3	2	2	0	2	4	0	0	3	0	6	3	2	3	5	3
CG32044	49.6052	44.232	0.5129	109.765	43	0	0.5617	214	1	4	2	5	2	7	1	2	1	4	0	0	2	1	1	4	1	4	0	8	1	2	6	4	4	6	9	15	0	0	1	3	2	7	1	2	4	2	4	4	4
CG4704	55.3908	51.5026	0.2967	105.316	43	0	0.4242	355	10	14	1	10	1	6	3	3	5	4	0	0	1	3	1	6	1	10	5	15	2	6	1	4	8	6	3	9	3	1	7	5	13	9	4	14	3	8	2	4	11
CG4757	55.4953	53.9303	0.1968	108.432	43	0	0.3416	551	15	18	4	19	4	6	5	5	15	10	1	0	3	3	0	9	7	8	10	21	6	10	6	10	7	8	11	8	8	3	11	6	11	10	3	16	1	8	6	2	16
CG34289	60.1299	58.5426	0.3502	39.5728	43	0.6207	0.4765	113	2	3	1	3	2	4	3	1	2	1	0	1	1	5	0	1	2	2	0	3	1	1	1	1	1	2	2	5	0	1	2	3	1	1	1	2	1	1	0	2	2
CG30190	52.3278	51.4817	0.2576	105.363	43	0	0.3674	409	8	3	1	11	6	11	8	7	4	3	0	0	1	0	1	0	0	1	3	12	3	13	10	7	4	4	9	14	6	7	2	3	5	5	6	11	5	3	7	6	10
CG13992	55.073	53.8664	0.164	108.231	43	0	0.3028	660	14	15	1	6	4	11	6	7	6	15	0	1	5	5	0	2	3	4	3	12	16	27	37	16	9	7	19	32	3	6	5	2	8	5	1	21	9	9	10	8	10
Hr39	55.4952	47.706	0.3053	246.971	43	0	0.4643	809	5	9	3	18	11	23	12	18	6	13	0	0	6	19	1	4	10	10	15	22	11	16	16	15	13	13	17	26	7	16	6	4	18	14	4	19	10	9	12	16	15
Hr39	55.4952	47.706	0.3053	246.971	43	0	0.4643	809	5	9	3	18	11	23	12	18	6	13	0	0	6	19	1	4	10	10	15	22	11	16	16	15	13	13	17	26	7	16	6	4	18	14	4	19	10	9	12	16	15
Hr39	55.4952	47.706	0.3053	246.971	43	0	0.4643	809	5	9	3	18	11	23	12	18	6	13	0	0	6	19	1	4	10	10	15	22	11	16	16	15	13	13	17	26	7	16	6	4	18	14	4	19	10	9	12	16	15
CG12486	57.6338	50.1183	0.4417	102.482	43	0	0.5545	232	0	4	1	5	1	11	2	8	1	2	1	0	0	0	0	1	1	1	2	1	0	7	5	11	4	1	2	4	5	2	3	1	1	6	3	8	2	7	5	4	3
CG8798	55.2789	53.3394	0.171	172.167	43	0	0.3076	1007	12	10	12	17	4	16	9	12	10	15	0	1	2	7	0	6	13	20	9	31	16	19	9	13	10	10	25	20	14	25	7	8	30	29	11	27	16	16	16	10	26
CG8798	55.2789	53.3394	0.171	172.167	43	0	0.3076	1007	12	10	12	17	4	16	9	12	10	15	0	1	2	7	0	6	13	20	9	31	16	19	9	13	10	10	25	20	14	25	7	8	30	29	11	27	16	16	16	10	26
RpL10Aa	58.6833	54.6904	0.3038	65.9252	43	0.0138	0.4305	217	2	3	1	7	3	5	2	5	3	2	0	0	2	4	1	1	3	2	6	10	4	1	4	0	6	3	1	6	1	2	1	1	3	4	6	5	1	2	1	2	4
CG10431	56.9293	54.4215	0.1653	126.131	43	0	0.3289	763	24	8	4	14	3	12	11	11	6	7	1	0	9	28	0	7	13	7	9	18	18	17	11	9	12	22	16	32	6	13	5	8	9	14	12	20	10	8	3	10	24
dgo	53.3552	51.0927	0.2114	196.215	43	0	0.3502	928	5	12	3	12	5	26	8	11	10	16	0	0	2	12	1	5	10	12	11	31	7	26	14	15	11	24	12	27	7	11	10	12	14	19	6	14	4	14	7	9	35
CheB42b	54.9659	49.1242	0.3346	65.911	43	0.0139	0.4301	197	9	3	4	4	0	4	0	1	4	1	0	1	1	3	0	5	5	4	4	2	3	4	3	2	3	2	0	6	2	4	0	1	3	5	8	3	4	6	2	1	3
CG14117	57.4082	53.8281	0.38	84.7305	43	0.0002	0.505	223	6	6	7	3	4	1	4	1	6	3	1	0	1	7	0	2	1	2	1	8	1	5	4	0	2	7	7	1	2	2	3	3	3	4	6	4	3	2	2	1	6
CG3199	52.3257	49.7887	0.4177	97.3223	43	0	0.5031	233	4	8	2	3	2	2	0	2	1	3	0	1	3	4	0	0	4	1	1	10	1	6	5	3	0	1	2	4	0	0	3	0	1	3	3	3	2	4	4	2	8
CG14891	58.416	54.8836	0.218	108.106	43	0	0.347	496	11	11	5	15	7	8	4	13	6	10	0	1	7	5	0	5	13	9	14	26	4	5	3	4	12	10	4	10	4	6	2	6	18	9	3	10	5	13	5	4	16
CG14963	54.5166	54.7965	0.3292	86.2522	43	0.0001	0.4814	262	5	5	2	10	1	5	0	4	2	3	0	1	0	0	0	9	2	10	4	14	3	4	7	4	0	1	2	20	3	2	3	1	6	8	1	2	8	5	2	2	3
CG6441	59.2142	57.8317	0.1228	68.6567	43	0.0077	0.2826	559	10	8	3	11	13	6	12	7	5	9	0	0	3	11	1	0	5	5	6	13	7	7	14	5	3	6	16	21	5	9	6	4	8	8	4	21	9	15	9	7	14
CG11404	56.1022	51.7338	0.3689	70.0881	43	0.0056	0.4485	190	5	5	2	4	2	2	0	0	4	5	1	0	1	2	0	7	7	3	3	7	3	3	2	2	1	5	1	12	0	0	2	1	7	9	3	12	0	4	2	0	4
CG16995	55.3536	53.7055	0.3838	56.4258	43	0.0823	0.4587	147	3	2	1	5	1	4	0	1	4	5	0	1	0	1	0	4	1	0	1	3	1	4	1	1	3	1	7	3	0	1	3	1	2	1	0	4	2	3	0	1	9
CG17735	55.0795	53.6807	0.1433	319.403	43	0	0.2884	2229	36	33	19	48	42	42	24	48	18	28	1	0	16	17	0	14	38	20	35	57	27	22	43	25	34	38	47	92	32	38	10	11	33	31	17	47	37	38	30	27	51
CG8932	54.9318	49.8856	0.4363	114.749	43	0	0.5078	263	9	8	0	5	6	6	4	2	2	1	1	0	1	2	0	4	8	3	1	13	2	5	3	1	4	0	6	2	2	1	2	2	11	10	2	7	1	3	1	5	5
CG31207	52.079	42.8562	0.4493	116.363	43	0	0.4636	259	8	15	1	6	1	7	1	2	2	5	1	0	0	2	0	7	1	3	3	6	0	6	2	2	1	2	3	4	0	5	1	1	10	6	10	9	0	2	3	6	12
btn	49.7195	46.8144	0.4961	78.8721	43	0.0007	0.4655	159	2	2	1	2	2	5	1	3	6	5	0	1	0	5	0	4	1	2	1	5	1	0	2	0	0	2	8	4	1	7	1	1	1	3	0	2	3	1	1	5	5
CG15324	52.9174	50.962	0.2859	178.999	43	0	0.4105	626	16	17	6	16	0	8	7	8	12	18	1	0	4	3	0	6	13	6	11	33	3	15	11	10	8	5	5	9	8	5	15	7	21	14	4	27	5	12	7	11	15
CG11828	58.9753	56.4854	0.188	77.8222	43	0.0009	0.3557	414	9	7	8	11	9	7	2	3	7	4	1	0	3	5	0	7	5	10	5	9	3	7	3	7	7	6	7	11	5	3	5	4	6	7	3	11	5	5	5	4	7
CG12133	57.9103	52.6851	0.2672	93.8045	43	0	0.3926	351	6	4	0	6	2	8	4	3	7	14	1	0	3	6	0	8	2	1	5	12	5	6	4	6	3	5	5	9	3	3	1	4	7	9	4	11	3	7	5	4	7
CG31705	55.4802	51.6747	0.2134	145.739	43	0	0.3451	683	3	3	0	9	13	16	11	10	13	17	1	0	2	1	0	2	2	4	4	11	26	25	40	18	11	18	13	12	4	2	2	1	7	11	5	4	11	20	4	10	13
CG15711	47.0351	45.8288	0.4893	91.5012	43	0	0.5856	187	0	8	3	11	2	5	2	1	7	1	1	0	2	2	0	1	1	2	4	6	2	0	5	2	2	1	3	8	0	0	4	2	3	6	1	6	0	5	1	1	4
Cyp4ae1	55.2996	54.8608	0.2044	101.568	43	0	0.3516	497	12	13	6	15	1	6	1	4	6	7	0	0	1	5	1	5	6	10	8	26	5	8	7	7	9	8	9	13	6	11	3	5	6	11	7	12	7	8	2	9	2
CG8768	52.0405	49.687	0.3566	108.056	43	0	0.4599	303	8	5	1	8	1	7	3	4	2	4	1	0	3	3	0	6	1	1	2	9	0	5	12	1	4	5	5	10	1	4	1	2	4	8	6	7	4	7	1	4	7
gpp	55.8205	51.328	0.2034	376.044	43	0	0.3789	1849	10	17	7	35	16	41	19	41	21	19	1	0	3	10	0	6	23	16	16	49	25	40	38	32	43	46	54	102	23	30	18	13	19	30	16	34	28	36	19	31	42
drosha	54.9588	55.1095	0.1383	183.684	43	0	0.3087	1328	20	28	7	27	14	28	19	20	28	42	0	0	8	21	1	7	17	15	18	43	16	18	24	29	22	35	24	40	18	30	12	11	21	20	5	26	15	16	11	4	21
CG31159	55.2952	53.6944	0.1994	147.783	43	0	0.3023	741	7	6	6	17	6	10	6	10	6	12	1	0	4	4	0	7	8	4	13	33	9	9	8	2	4	5	20	20	10	12	10	6	17	16	11	16	7	11	13	12	16
Rbsn	54.6813	51.8087	0.2746	138.95	43	0	0.4155	506	9	6	2	7	5	14	4	5	3	5	1	0	5	9	0	3	6	5	12	17	4	10	5	4	5	8	12	23	8	17	6	4	8	15	5	15	1	6	5	4	11
CG14177	50.8613	50.8718	0.5354	61.0395	43	0.0363	0.5805	114	1	1	2	1	0	3	2	1	0	1	0	1	0	2	0	0	0	0	1	3	0	2	5	3	1	0	0	1	0	1	6	3	1	2	1	2	2	2	0	1	2
CG32053	54.7449	51.5398	0.312	155.053	43	0	0.4216	497	13	18	5	7	3	8	3	7	6	8	0	0	2	6	1	9	5	13	7	30	2	6	9	3	7	5	10	14	1	7	3	4	13	13	6	12	5	9	6	7	6
CG7942	54.7581	53.2846	0.211	112.878	43	0	0.3322	535	14	7	4	11	5	10	3	0	6	15	1	0	4	6	0	4	4	3	6	23	7	14	13	4	7	8	9	11	2	6	4	4	7	6	9	5	5	12	5	6	11
CG6289	60.9423	53.7051	0.2683	111.871	43	0	0.4187	417	11	9	4	5	5	8	2	4	8	12	1	0	1	0	0	3	8	11	8	16	4	1	4	4	6	4	8	7	4	3	3	3	4	9	5	11	4	3	5	9	10
Cyp6w1	56.2353	49.9146	0.301	155.032	43	0	0.4549	515	16	17	6	7	5	7	3	4	7	11	0	0	1	4	1	5	13	5	9	10	3	4	3	15	5	7	9	10	7	11	8	5	13	15	4	17	6	10	7	5	3
CG13707	48.3425	45.7872	0.6912	87.0954	43	0.0001	0.6624	126	0	3	2	4	0	5	0	0	2	0	0	0	0	2	1	2	1	2	0	5	2	3	0	0	2	2	2	1	0	4	1	1	0	4	2	3	0	0	2	2	2
CG30087	54.7606	51.4331	0.3256	90.5234	43	0	0.4041	278	5	5	1	3	4	2	2	2	9	5	0	0	4	7	1	3	2	1	4	10	1	8	3	2	6	3	2	9	1	2	2	2	8	7	5	6	1	8	3	4	11
CG13813	56.1465	49.8039	0.3322	143.191	43	0	0.4867	431	9	14	2	11	6	11	2	3	5	14	1	0	4	5	0	2	5	5	4	13	5	8	4	5	6	3	9	14	1	5	4	8	9	11	6	14	4	5	3	4	9
CG13741	58.3268	52.9713	0.2206	81.1917	43	0.0004	0.3598	368	6	8	1	5	4	7	5	8	2	9	0	1	2	2	0	3	2	3	2	7	3	5	4	4	6	8	14	14	9	6	3	2	7	8	2	8	4	6	0	5	18
CG3437	56.2185	55.1281	0.261	89.767	43	0	0.3936	344	11	9	4	18	3	3	1	1	9	6	0	1	6	7	0	0	5	5	3	10	1	8	4	4	4	3	9	9	6	8	2	4	7	4	5	8	1	3	7	4	8
CG18397	55.7039	53.9561	0.1428	247.479	43	0	0.2994	1733	13	20	23	37	18	44	17	18	19	10	0	1	8	20	0	8	21	17	22	52	13	25	31	16	11	13	48	57	18	15	20	6	33	21	18	38	30	33	21	24	51
CG8957	57.6818	56.2436	0.2758	68.3948	43	0.0082	0.4122	248	12	3	3	11	3	3	3	1	4	2	0	0	1	2	1	0	4	4	6	9	0	5	4	2	3	0	2	6	3	1	0	1	5	4	7	10	4	3	4	2	4
Rep	53.4679	50.3113	0.2786	142.659	43	0	0.4039	512	9	16	3	19	5	8	6	9	8	11	0	1	2	14	0	3	3	5	6	17	4	8	8	4	5	6	8	12	4	9	8	4	10	7	9	12	4	10	7	3	10
PNUTS	57.7933	56.5243	0.1718	108.057	43	0	0.323	629	6	4	9	9	26	35	19	33	3	3	1	0	1	2	0	6	2	6	6	17	9	8	8	6	9	3	5	7	2	12	2	5	13	8	4	11	6	7	6	8	9
PNUTS	57.7933	56.5243	0.1718	108.057	43	0	0.323	629	6	4	9	9	26	35	19	33	3	3	1	0	1	2	0	6	2	6	6	17	9	8	8	6	9	3	5	7	2	12	2	5	13	8	4	11	6	7	6	8	9
PNUTS	57.7933	56.5243	0.1718	108.057	43	0	0.323	629	6	4	9	9	26	35	19	33	3	3	1	0	1	2	0	6	2	6	6	17	9	8	8	6	9	3	5	7	2	12	2	5	13	8	4	11	6	7	6	8	9
CG3123	56.1638	52.0438	0.2229	141.555	43	0	0.3832	635	19	17	6	15	4	9	2	9	13	21	0	0	5	10	1	7	11	11	3	21	6	9	6	3	11	13	7	12	5	10	8	4	16	14	10	21	6	16	8	12	12
CG5973	51.9487	44.5333	0.5115	159.575	43	0	0.56	312	5	9	0	14	2	3	4	2	10	8	1	0	0	6	0	3	2	4	1	15	1	7	6	3	3	6	9	3	3	4	0	2	10	8	3	12	1	2	3	0	6
CG5973	51.9487	44.5333	0.5115	159.575	43	0	0.56	312	5	9	0	14	2	3	4	2	10	8	1	0	0	6	0	3	2	4	1	15	1	7	6	3	3	6	9	3	3	4	0	2	10	8	3	12	1	2	3	0	6
CG11983	55.0456	53.2894	0.2164	91.3254	43	0	0.3567	422	7	5	4	10	2	7	2	2	6	4	1	0	1	10	0	5	5	6	5	14	5	7	10	2	7	8	7	15	9	8	1	2	8	8	6	10	6	5	7	3	11
CG34181	56.296	50.7681	0.3586	73.1494	43	0.0028	0.4479	204	8	7	3	6	1	3	1	3	4	4	0	0	6	6	1	7	2	1	2	8	1	1	1	2	1	1	5	1	0	5	3	2	4	5	5	10	2	4	3	3	4
mei-S332	51.9849	50.1996	0.2645	106.342	43	0	0.3995	402	5	3	2	6	7	12	6	6	1	2	0	1	1	6	0	1	0	2	1	12	4	5	13	6	1	1	5	11	3	9	6	6	3	8	8	9	8	9	4	5	9
Ugt35b	57.7147	54.626	0.1934	99.9998	43	0	0.3473	517	21	15	2	19	3	5	3	8	7	9	1	0	1	0	0	7	12	7	11	14	6	4	8	15	5	11	6	13	3	2	3	4	10	10	10	11	5	10	4	7	15
GstD4	46.709	41.1825	0.6246	134.905	43	0	0.6263	216	4	8	1	3	0	7	1	0	4	9	1	0	0	0	0	4	4	3	2	8	1	5	3	0	1	2	3	6	4	2	2	0	4	8	1	6	3	3	3	1	8
CG13362	56.2061	52.0881	0.3279	105.923	43	0	0.4473	323	6	6	1	4	2	12	2	4	8	5	0	1	0	2	0	2	1	3	1	6	8	6	10	10	1	2	5	22	1	4	2	2	4	4	1	5	11	15	16	4	1
CG13405	57.1686	55.1351	0.3309	63.2014	43	0.024	0.4168	191	4	3	2	0	3	1	2	4	4	4	0	1	4	1	0	0	1	5	2	1	1	2	0	0	2	1	7	6	0	1	1	0	2	1	2	5	2	2	1	1	6
nopo	56.2365	55.061	0.216	94.1935	43	0	0.3731	436	8	3	1	13	5	9	8	5	4	3	1	0	4	6	0	2	7	9	4	15	2	2	4	0	4	4	6	14	3	8	3	4	8	8	6	8	4	10	5	4	12
Sp7	56.9449	48.162	0.3475	136.226	43	0	0.5071	392	5	5	2	10	1	8	4	1	5	9	0	0	7	10	1	5	5	4	4	10	5	8	4	4	2	5	8	14	2	7	8	5	9	7	3	5	5	12	5	3	9
Sp7	56.9449	48.162	0.3475	136.226	43	0	0.5071	392	5	5	2	10	1	8	4	1	5	9	0	0	7	10	1	5	5	4	4	10	5	8	4	4	2	5	8	14	2	7	8	5	9	7	3	5	5	12	5	3	9
CG8489	55.9684	50.6392	0.5493	81.2952	43	0.0004	0.5799	148	2	2	0	3	0	0	0	0	0	5	0	0	0	2	1	1	0	3	3	4	1	1	6	5	1	3	3	11	3	2	3	2	0	1	1	8	2	2	1	1	6
Pi3K68D	53.1435	50.7076	0.2295	430.718	43	0	0.3461	1877	38	28	12	34	13	36	9	31	36	41	0	0	14	23	1	17	23	12	19	82	19	43	36	42	26	33	47	66	14	27	27	15	32	24	10	58	25	24	24	23	33
Pi3K68D	53.1435	50.7076	0.2295	430.718	43	0	0.3461	1877	38	28	12	34	13	36	9	31	36	41	0	0	14	23	1	17	23	12	19	82	19	43	36	42	26	33	47	66	14	27	27	15	32	24	10	58	25	24	24	23	33
Pi3K68D	53.1435	50.7076	0.2295	430.718	43	0	0.3461	1877	38	28	12	34	13	36	9	31	36	41	0	0	14	23	1	17	23	12	19	82	19	43	36	42	26	33	47	66	14	27	27	15	32	24	10	58	25	24	24	23	33
CG4738	57.5761	56.0038	0.1266	178.811	43	0	0.2728	1412	23	31	14	36	14	34	16	17	24	31	1	0	12	15	0	17	25	24	21	60	5	16	16	14	17	20	26	46	9	18	13	11	30	24	20	39	12	23	16	14	32
CG3568	54.3397	49.3166	0.3301	168.04	43	0	0.485	509	8	16	2	10	6	7	3	5	7	10	1	0	5	3	0	7	5	11	6	11	3	12	1	5	5	10	6	15	6	8	7	5	15	17	3	12	10	5	4	5	16
aux	56.8283	53.7076	0.16	186.548	43	0	0.3232	1166	24	25	8	16	23	16	16	14	12	21	1	0	8	15	0	9	17	22	11	33	17	26	39	27	9	14	21	34	7	16	9	10	17	22	17	32	20	19	20	17	20
CG4995	55.0112	48.7435	0.3606	144.22	43	0	0.4818	400	8	15	4	7	3	12	2	2	4	11	1	0	4	5	0	2	2	4	5	6	1	10	6	2	4	6	7	6	4	4	1	3	5	13	6	13	4	6	4	11	9
CG31104	56.2304	51.3469	0.2276	95.8367	43	0	0.3323	421	12	12	3	11	0	4	3	2	14	13	1	0	1	3	0	4	6	4	7	14	4	5	5	6	9	5	11	9	0	5	3	3	7	9	5	22	3	8	8	1	12
CG33630	54.7423	49.0777	0.3582	76.306	43	0.0013	0.4649	213	3	10	2	6	0	3	1	3	2	7	1	0	2	2	0	1	1	3	1	3	0	0	3	1	4	3	3	2	0	2	5	2	7	6	5	8	1	1	0	2	8
CG5883	51.7114	46.6739	0.3618	123.016	43	0	0.5041	340	1	8	2	8	4	5	4	3	8	14	1	0	11	19	0	1	3	1	0	5	1	5	3	3	2	4	7	6	1	6	3	1	4	6	5	5	4	6	7	5	3
CG6435	53.6963	47.1055	0.6122	100.402	43	0	0.5712	164	2	4	0	4	0	4	1	0	2	3	1	0	4	9	0	3	0	2	6	5	0	4	0	0	1	3	1	5	0	0	3	1	1	5	1	4	2	0	4	4	7
Cyp6a18	55.1632	53.0058	0.2341	118.908	43	0	0.3843	508	20	14	1	11	2	9	4	6	11	8	1	0	2	4	0	2	4	9	9	13	4	12	4	6	7	6	8	12	6	4	7	3	12	12	9	15	4	10	5	5	16
Eap	38.9065	39.4962	0.5861	147.108	43	0	0.63	251	8	9	1	3	0	3	3	5	2	7	0	0	2	5	1	6	7	3	3	12	5	4	2	3	5	4	6	5	4	2	3	4	5	8	0	7	4	1	3	1	4
Eap	38.9065	39.4962	0.5861	147.108	43	0	0.63	251	8	9	1	3	0	3	3	5	2	7	0	0	2	5	1	6	7	3	3	12	5	4	2	3	5	4	6	5	4	2	3	4	5	8	0	7	4	1	3	1	4
eap	55.9199	51.0809	0.374	108.847	43	0	0.461	291	8	9	1	3	0	3	3	5	2	7	0	0	2	5	1	6	7	3	3	12	5	4	2	3	5	4	6	5	4	2	3	4	5	8	0	7	4	1	3	1	4
eap	55.9199	51.0809	0.374	108.847	43	0	0.461	291	8	9	1	3	0	3	3	5	2	7	0	0	2	5	1	6	7	3	3	12	5	4	2	3	5	4	6	5	4	2	3	4	5	8	0	7	4	1	3	1	4
Eap	38.9065	39.4962	0.5861	147.108	43	0	0.63	251	8	9	1	3	0	3	3	5	2	7	0	0	2	5	1	6	7	3	3	12	5	4	2	3	5	4	6	5	4	2	3	4	5	8	0	7	4	1	3	1	4
Eap	38.9065	39.4962	0.5861	147.108	43	0	0.63	251	8	9	1	3	0	3	3	5	2	7	0	0	2	5	1	6	7	3	3	12	5	4	2	3	5	4	6	5	4	2	3	4	5	8	0	7	4	1	3	1	4
eap	55.9199	51.0809	0.374	108.847	43	0	0.461	291	8	9	1	3	0	3	3	5	2	7	0	0	2	5	1	6	7	3	3	12	5	4	2	3	5	4	6	5	4	2	3	4	5	8	0	7	4	1	3	1	4
eap	55.9199	51.0809	0.374	108.847	43	0	0.461	291	8	9	1	3	0	3	3	5	2	7	0	0	2	5	1	6	7	3	3	12	5	4	2	3	5	4	6	5	4	2	3	4	5	8	0	7	4	1	3	1	4
CG12301	56.9345	54.6577	0.1638	126.445	43	0	0.3359	772	8	7	5	9	3	9	5	6	1	10	0	1	0	1	0	8	13	6	12	24	7	8	10	7	4	10	14	28	10	12	6	13	11	13	11	10	6	15	8	10	21
CG5778	52.6889	51.3828	0.5042	59.4907	43	0.0483	0.6234	118	4	0	0	1	0	0	0	1	2	8	0	0	1	1	1	0	1	0	1	1	1	2	2	0	0	0	1	1	2	0	1	0	2	2	1	1	0	1	1	3	1
ninaG	54.2864	53.2028	0.2172	129.901	43	0	0.3545	598	15	14	3	15	8	16	2	13	4	9	0	0	1	6	1	7	12	14	5	25	2	14	9	10	8	11	8	15	5	6	4	7	14	15	4	12	6	7	3	1	16
CG11629	58.0045	54.9602	0.2013	93.418	43	0	0.3693	464	10	4	5	7	5	7	7	10	5	3	1	0	6	2	0	4	6	12	4	12	4	8	5	9	5	6	5	16	7	12	8	5	4	9	2	10	8	8	6	7	13
CG13725	57.511	52.7522	0.3701	74.0126	43	0.0023	0.4882	200	5	2	3	7	2	1	1	0	0	7	1	0	3	3	0	5	5	7	0	10	1	1	1	2	2	5	2	4	2	4	2	4	6	7	1	7	1	1	0	2	3
CG6683	55.8509	54.5693	0.4045	80.0929	43	0.0005	0.4567	198	0	2	1	1	0	2	2	2	1	2	0	1	1	2	0	3	5	1	1	13	1	3	3	4	7	3	2	5	2	3	4	1	5	3	2	2	2	0	2	2	7
CG33159	53.7817	53.2364	0.302	77.9279	43	0.0009	0.4115	258	3	4	1	8	2	11	1	3	4	6	0	1	6	3	0	4	4	2	5	2	4	3	2	5	3	2	4	5	2	9	2	1	4	4	2	5	3	7	1	2	6
CG33263	56.4102	54.0263	0.269	61.3309	43	0.0344	0.4107	228	6	3	0	2	10	6	7	0	5	8	0	1	4	9	0	1	0	2	2	4	8	4	6	4	3	1	4	7	0	0	2	1	4	4	0	2	8	6	7	1	2
CG12506	43.7367	42.5587	0.7214	77.9127	43	0.0009	0.6749	108	0	2	0	0	2	7	0	2	0	0	1	0	0	0	0	1	0	2	0	4	2	0	2	1	0	0	6	14	1	0	0	0	3	0	0	1	4	3	2	0	2
CG17843	56.9371	55.5675	0.1836	101.533	43	0	0.3137	553	15	16	1	11	5	4	5	10	10	7	0	1	2	9	0	6	16	10	8	24	1	10	18	3	4	5	9	16	5	5	6	5	15	11	7	5	8	6	6	6	21
CG2162	51.4925	48.2698	0.3022	162	43	0	0.3998	536	3	7	4	3	2	9	9	7	3	2	0	1	3	2	0	3	2	3	2	18	3	8	14	15	4	3	7	10	5	11	8	5	4	7	4	8	10	8	25	7	9
CG41433	54.0638	48.8203	0.375	99.3774	43	0	0.4276	265	6	8	1	4	2	3	5	4	4	4	0	0	3	3	1	4	4	3	4	5	6	8	9	0	10	6	7	5	2	5	2	9	8	4	1	4	6	5	7	4	1
CG7261	53.8362	52.7653	0.1991	236.897	43	0	0.3407	1190	19	23	8	27	11	23	9	8	19	23	0	0	6	20	1	15	14	26	21	65	5	17	12	13	15	21	16	35	6	20	4	10	20	35	16	23	14	24	10	9	13
CG7369	56.6559	51.3548	0.2609	177.652	43	0	0.4172	681	16	10	1	15	10	7	14	14	10	6	1	0	6	5	0	7	13	6	8	20	4	6	7	8	7	21	16	33	4	15	2	6	8	15	10	13	8	12	8	11	14
CG32154	57.8975	52.333	0.2898	100.286	43	0	0.42	346	11	8	2	8	4	5	4	2	10	5	1	0	4	6	0	6	6	3	2	7	1	6	3	7	7	4	7	13	3	6	3	4	5	12	0	11	5	4	1	2	5
spn-B	55.4926	52.4424	0.3344	114.354	43	0	0.4146	342	6	4	1	7	2	5	2	3	2	4	0	0	5	6	1	3	6	5	4	19	1	10	4	5	5	3	5	11	5	6	6	3	7	6	5	8	5	4	4	3	8
CG10029	54.5803	48.132	0.3452	141.887	43	0	0.5004	411	12	15	1	15	3	7	1	5	6	10	1	0	2	2	0	2	7	5	9	8	1	3	12	3	7	6	2	13	4	4	3	0	12	12	6	5	4	4	1	5	7
CG11369	55.0792	53.8021	0.1878	125.48	43	0	0.3392	668	8	2	5	14	13	8	13	11	3	3	0	1	1	1	0	4	6	5	11	9	7	13	17	19	12	6	30	22	14	17	13	7	14	17	4	13	6	14	8	2	24
CG6049	56.1812	55.3169	0.1494	83.1891	43	0.0002	0.2862	557	7	8	4	9	2	6	4	4	6	13	0	1	4	4	0	12	2	6	2	8	3	14	10	4	3	6	11	18	9	4	1	3	9	6	2	18	5	10	1	7	10
CG13616	53.9451	44.2259	0.5504	127.696	43	0	0.5911	232	7	3	1	6	2	5	6	4	6	3	0	0	2	4	1	3	1	3	2	10	1	2	3	3	5	5	3	6	3	1	6	7	2	4	0	10	2	4	2	2	2
StIP	57.1728	56.0342	0.1343	106.752	43	0	0.2717	795	12	14	6	15	9	16	9	8	15	8	0	0	5	8	1	28	14	12	9	27	5	6	8	4	14	13	20	22	6	11	7	5	20	8	10	7	14	13	12	8	17
CG18682	54.1397	50.575	0.3288	166.056	43	0	0.4407	505	14	9	2	11	6	8	4	5	7	3	0	1	4	4	0	5	6	7	4	23	8	2	8	4	8	8	5	12	1	6	8	5	8	11	7	11	5	7	2	4	13
CG41464	55.7063	54.9637	0.2652	67.8947	43	0.0091	0.424	256	5	10	2	4	3	5	3	3	5	3	0	0	3	1	1	3	5	5	2	6	1	2	8	3	4	4	8	2	5	1	5	6	4	8	1	6	4	2	6	0	4
krz	57.3858	49.4067	0.3337	157.155	43	0	0.492	471	13	4	6	9	4	6	2	8	6	6	0	1	3	3	0	1	5	6	7	11	3	6	10	8	7	6	3	12	6	3	2	8	11	4	3	9	8	4	7	5	10
CG15067	51.9789	42.4444	0.5927	91.8653	43	0	0.626	155	1	0	1	5	3	2	3	3	1	2	1	0	0	4	0	3	1	0	0	4	0	1	4	0	2	2	3	2	2	5	0	1	2	4	1	1	2	6	3	5	2
CG15539	56.6352	53.1404	0.2647	102.443	43	0	0.4101	387	9	6	4	11	4	5	3	5	9	8	1	0	4	3	0	7	9	7	2	10	2	8	3	2	2	6	7	6	1	3	4	1	13	7	3	13	5	7	9	2	11
CG34048	55.0984	51.0295	0.4923	85.1713	43	0.0001	0.5275	173	3	3	1	2	0	6	2	2	4	2	0	0	3	9	1	0	1	0	1	3	2	3	0	1	4	2	2	5	2	3	2	1	0	3	4	4	3	5	2	1	6
CG10936	54.1539	48.9604	0.2634	401.619	43	0	0.4238	1525	19	32	4	17	13	49	17	25	19	20	0	0	1	4	1	7	10	9	11	32	20	32	43	27	13	26	23	53	8	16	11	7	20	24	10	10	38	72	33	30	28
CG14837	54.9807	52.0689	0.2572	116.521	43	0	0.4192	453	4	9	2	6	6	17	4	7	1	4	1	0	2	0	0	2	2	1	2	11	8	11	5	8	3	6	8	10	1	9	2	5	7	2	5	8	15	13	7	7	5
CG11163	56.0291	53.4762	0.2353	117.419	43	0	0.3408	499	11	7	2	11	7	6	10	3	6	4	0	1	4	4	0	5	5	5	4	18	1	2	11	2	12	10	12	9	5	3	2	2	19	11	8	16	8	6	7	5	13
CG15252	51.2226	50.0865	0.2922	168.024	43	0	0.434	575	6	9	7	18	7	8	2	9	3	3	0	1	0	1	0	3	5	8	3	23	1	5	11	12	9	4	14	22	1	4	8	4	11	12	5	14	1	5	3	6	15
CG14103	55.2679	53.2849	0.2871	86.6986	43	0.0001	0.4059	302	5	4	3	5	3	7	5	1	2	6	1	0	1	2	0	2	3	3	4	14	3	6	2	3	4	9	3	13	0	1	5	0	11	7	2	4	4	3	5	1	7
CG9899	55.0382	52.3559	0.206	190.108	43	0	0.3412	923	17	14	6	27	5	8	5	8	17	22	0	1	7	12	0	10	17	17	4	33	5	11	9	2	17	11	22	26	8	8	7	6	26	17	11	28	4	15	4	5	32
CG32081	57.162	55.7781	0.1512	71.3616	43	0.0042	0.2567	472	20	11	4	10	1	8	3	9	15	9	1	0	4	5	0	6	10	11	9	11	6	5	6	6	1	3	5	3	5	2	2	2	24	14	15	16	8	12	4	3	9
CG31882	60.5558	59.9234	0.2545	31.0455	43	0.9129	0.3924	122	0	3	2	3	2	3	1	3	4	1	0	1	0	0	0	3	1	2	4	2	2	1	1	5	1	0	4	4	3	2	3	3	1	1	0	3	1	0	2	2	3
CG12636	59.3521	55.5322	0.124	146.004	43	0	0.2765	1177	31	28	17	28	8	12	12	25	32	21	0	1	8	18	0	22	11	14	17	24	6	20	17	14	19	22	18	28	15	7	11	11	37	36	28	32	15	21	21	18	30
Ugt86Dh	57.5471	53.9723	0.2243	118.194	43	0	0.3455	527	18	10	3	22	6	6	5	8	10	14	1	0	3	0	0	9	12	8	7	20	5	7	5	6	10	10	12	8	2	3	9	4	20	10	5	18	3	11	4	3	14
CG34428	52.7201	50.4511	0.4056	93.6904	43	0	0.538	231	6	3	2	10	0	4	1	2	6	5	0	0	3	1	1	3	2	5	3	8	2	8	0	3	4	3	2	4	0	1	4	1	4	1	4	4	3	8	5	2	2
CG8149	56.9315	52.5465	0.2644	81.7029	43	0.0003	0.4001	309	2	4	2	4	4	6	4	4	0	0	1	0	0	0	0	1	4	3	2	9	4	4	4	6	1	1	2	7	3	3	5	2	4	1	3	2	7	12	7	7	6
CG15927	51.945	45.3729	0.522	99.1895	43	0	0.5893	190	3	1	2	7	0	1	3	5	6	3	1	0	0	0	0	3	1	2	2	10	1	4	7	3	2	4	6	9	1	3	2	1	3	6	2	3	1	2	0	1	8
mael	55.4852	52.3547	0.2532	116.458	43	0	0.4158	460	13	13	4	7	6	12	6	5	5	11	1	0	3	6	0	4	6	3	3	8	2	10	0	4	3	10	6	11	4	5	4	3	6	9	6	15	5	16	2	3	8
CG17929	57.9794	55.3042	0.1883	89.4324	43	0	0.3583	475	15	19	5	11	2	9	9	4	8	16	0	1	5	5	0	6	9	6	9	12	2	7	6	4	3	5	8	10	2	5	1	4	13	16	10	10	4	9	5	7	7
CG7069	53.4872	52.9233	0.1695	126.305	43	0	0.3232	745	6	7	1	10	5	4	4	10	4	3	1	0	10	20	0	2	5	7	7	17	2	7	6	11	0	7	15	21	6	4	8	6	12	21	10	26	3	8	3	9	10
aft	56.7392	54.684	0.1861	130.488	43	0	0.3451	701	18	21	3	15	5	11	6	5	13	14	1	0	5	13	0	8	14	18	9	26	7	7	10	10	9	16	7	30	9	9	1	3	13	13	6	13	7	7	8	8	15
cbs	53.2522	47.0266	0.3622	221.639	43	0	0.4707	612	6	5	4	15	4	11	6	7	2	4	1	0	0	5	0	3	7	9	9	29	0	2	2	1	5	5	19	38	9	16	7	8	9	11	9	9	6	12	14	8	20
CG17032	55.9796	51.3836	0.3029	94.8004	43	0	0.4511	313	8	11	1	2	2	9	4	7	1	4	1	0	1	0	0	0	1	3	1	5	3	5	3	4	2	2	6	20	4	3	1	0	1	4	2	1	2	3	2	2	18
CG10073	52.0943	47.464	0.3537	309.118	43	0	0.48	874	22	28	4	30	4	22	5	5	19	25	1	0	4	6	0	13	9	14	10	38	3	16	16	4	11	7	16	15	8	4	11	1	30	25	15	16	14	19	9	12	27
CG10904	54.9082	52.9146	0.2893	77.2298	43	0.001	0.4141	267	1	6	2	4	5	6	0	7	4	2	0	0	2	4	1	4	3	2	4	8	5	3	6	5	0	5	7	5	2	3	5	2	1	8	5	7	1	1	1	5	4
stan	54.1531	53.0623	0.1634	584.87	43	0	0.3113	3580	51	76	15	56	32	90	42	63	55	69	0	0	42	45	1	33	40	58	34	108	48	64	42	52	39	60	71	98	35	41	55	24	71	69	29	44	34	91	33	53	92
CG9503	52.193	48.1795	0.329	206.291	43	0	0.4432	627	14	9	4	12	5	9	5	11	18	10	0	0	1	5	1	12	5	3	5	24	3	10	9	9	9	4	7	8	2	8	10	3	13	17	7	22	5	11	8	11	19
CG30099	59.5328	57.1972	0.2644	57.6423	43	0.067	0.4249	218	1	3	3	4	3	6	2	5	4	3	1	0	6	2	0	3	2	5	0	2	1	2	5	1	2	5	5	4	1	1	6	3	2	5	3	10	2	4	1	5	4
Gr98b	56.6273	51.4867	0.2882	116.429	43	0	0.4317	404	16	11	4	15	1	5	1	3	9	12	1	0	4	9	0	4	10	10	5	16	2	3	4	2	3	3	8	12	4	8	2	5	12	13	5	20	2	8	5	4	11
Gpb5	54.8717	54.0928	0.3031	51.527	43	0.1747	0.3852	170	2	1	1	5	2	3	3	4	3	4	0	1	5	5	0	4	2	0	1	1	4	0	0	2	3	4	1	6	3	0	1	1	2	4	0	5	2	2	2	4	3
CG30432	59.4089	55.7136	0.3568	62.4433	43	0.0278	0.4641	175	9	3	2	5	2	3	1	2	2	4	1	0	3	1	0	2	2	2	5	2	1	0	0	2	0	2	6	5	2	2	3	2	3	11	6	5	5	1	2	3	3
CG14860	58.4135	56.5435	0.2898	69.8441	43	0.0059	0.4461	241	7	8	1	4	2	3	2	1	1	1	0	1	4	5	0	4	6	2	1	3	2	5	5	1	2	6	5	4	0	4	2	5	7	2	4	6	1	1	4	2	10
CG12173	52.2024	50.9433	0.3692	94.8828	43	0	0.4643	257	6	4	2	6	0	4	0	3	4	6	0	1	1	0	0	3	1	3	2	12	3	2	4	4	3	3	5	14	3	2	1	0	10	1	4	2	2	3	0	4	3
Cyp313a4	52.4343	49.5677	0.3132	155.058	43	0	0.4178	495	17	15	4	8	4	8	0	3	6	12	1	0	1	6	0	10	3	11	7	29	4	12	6	6	3	8	6	13	1	3	5	5	15	13	9	15	2	12	5	9	12
CG13724	54.7198	52.6096	0.2616	144.154	43	0	0.4061	551	17	17	4	10	2	3	1	2	9	6	0	1	2	0	0	4	6	5	3	21	9	12	9	12	8	18	14	21	7	14	13	10	8	6	6	5	7	15	8	3	8
CG12970	55.5112	50.6838	0.2988	124.015	43	0	0.4458	415	14	6	6	10	3	5	5	4	3	13	1	0	0	5	0	6	3	7	7	8	0	8	4	6	3	7	6	13	1	4	2	0	8	10	6	13	3	8	5	6	14
CG9028	56.5597	53.247	0.1807	177.674	43	0	0.35	983	7	14	6	16	11	23	9	16	7	8	0	0	4	5	1	1	18	9	9	30	18	9	24	19	1	11	22	38	13	10	12	8	15	14	7	32	24	30	19	11	19
Nedd4	54.6974	49.4003	0.2546	256.674	43	0	0.3739	1008	18	23	9	10	14	12	8	17	11	21	1	0	3	2	0	17	7	3	7	34	12	16	17	16	15	17	23	36	13	25	8	14	23	17	14	21	19	16	11	17	33
Nedd4	54.6974	49.4003	0.2546	256.674	43	0	0.3739	1008	18	23	9	10	14	12	8	17	11	21	1	0	3	2	0	17	7	3	7	34	12	16	17	16	15	17	23	36	13	25	8	14	23	17	14	21	19	16	11	17	33
CG11951	55.4515	50.7588	0.2543	207.224	43	0	0.3957	815	24	21	4	19	8	18	6	12	17	18	0	0	5	6	1	19	20	7	2	29	3	11	10	12	10	10	15	27	2	4	9	4	18	22	9	15	14	16	12	11	15
mRpS11	58.4245	55.1082	0.2866	57.6025	43	0.0674	0.4386	201	2	5	2	1	2	4	2	1	0	0	1	0	1	2	0	2	4	2	1	6	2	5	1	3	1	2	2	2	1	4	3	3	8	5	4	5	3	6	5	3	2
CG11281	56.1601	53.2526	0.1974	141.163	43	0	0.3499	715	25	23	6	11	3	9	3	4	12	18	1	0	7	15	0	5	13	7	14	27	1	3	8	6	9	7	7	20	6	9	12	11	10	21	16	15	7	15	14	6	18
CG12863	53.5173	50.0267	0.2655	116.29	43	0	0.3803	438	10	11	0	10	0	8	5	3	13	10	1	0	12	21	0	3	11	3	2	15	4	12	8	2	6	14	10	13	1	6	8	2	4	4	4	8	4	9	5	7	14
CG40096	55.2854	51.5582	0.4756	96.5379	43	0	0.574	203	5	2	7	6	3	5	3	2	3	2	1	0	4	4	0	3	7	5	0	5	6	3	1	7	1	4	3	2	5	10	1	5	2	3	0	1	7	1	0	4	0
CG41456	51.879	51.0119	0.5893	63.0539	43	0.0247	0.6274	107	1	1	0	2	0	0	4	1	1	1	1	0	1	0	0	0	1	0	1	2	2	3	0	2	2	0	1	2	4	2	3	1	1	6	1	2	0	5	2	0	0
CG5018	54.6215	51.5106	0.2396	166.994	43	0	0.3676	697	10	7	6	14	9	12	10	7	9	9	1	0	2	5	0	13	8	9	12	32	1	14	5	10	11	18	10	17	7	10	8	4	20	15	13	6	9	16	6	8	21
CG11672	56.3392	50.4887	0.4832	116.451	43	0	0.5606	241	0	3	1	8	0	5	2	0	4	0	0	1	2	5	0	1	4	1	3	14	2	1	1	2	1	4	8	13	1	2	0	2	6	4	1	9	4	6	4	1	10
CG15029	53.4955	52.1193	0.249	159.39	43	0	0.3917	640	4	4	2	9	5	13	13	12	7	3	1	0	1	3	0	2	1	10	3	18	8	13	33	15	11	6	13	20	2	3	4	1	10	11	1	6	14	15	8	5	13
CG6962	55.4467	54.3896	0.1817	139.552	43	0	0.2972	768	24	24	4	20	11	12	2	14	9	16	0	1	4	7	0	9	9	11	11	36	7	12	15	13	8	18	21	21	7	14	5	6	13	21	12	21	7	9	3	12	21
CG4375	55.3148	51.8655	0.4693	79.7815	43	0.0006	0.5756	170	2	4	1	3	1	12	3	3	3	0	1	0	0	2	0	0	1	4	0	1	4	2	2	0	1	3	2	4	2	3	1	1	0	2	2	5	4	2	1	0	2
CG10014	55.0845	53.6843	0.2402	101.371	43	0	0.3899	422	1	9	1	4	3	3	3	4	3	5	0	1	6	6	0	2	2	7	6	6	4	7	19	15	2	0	1	16	5	10	2	4	3	10	4	9	7	3	8	4	3
l(3)j2D3	56.0195	53.2409	0.2544	99.7303	43	0	0.4039	392	5	6	1	9	2	4	7	7	4	4	0	1	1	0	0	3	6	3	2	11	2	4	10	8	4	6	5	10	3	3	8	3	6	8	4	12	3	4	3	6	10
CG13065	51.7567	49.6707	0.6513	91.8353	43	0	0.6967	141	0	4	1	8	1	2	0	2	6	5	1	0	0	1	0	1	3	1	1	9	7	5	0	5	2	3	0	0	0	0	0	0	2	1	0	1	2	0	1	0	0
CG30327	56.0825	55.9243	0.1876	76.5254	43	0.0012	0.3148	408	5	3	1	6	2	6	3	4	7	7	0	1	0	6	0	1	5	11	6	19	1	10	9	11	2	6	10	16	5	5	2	4	5	7	4	12	5	7	3	3	10
CG4955	57.6711	57.438	0.1404	72.7252	43	0.0031	0.2933	518	10	11	3	8	3	11	7	9	5	4	1	0	6	8	0	3	2	7	5	12	3	7	8	8	6	6	9	11	2	6	8	5	10	5	5	11	7	16	6	6	9
SIP3	49.7365	47.8904	0.4209	122.473	43	0	0.5088	291	17	19	1	15	5	10	4	7	6	11	0	1	2	6	0	5	10	6	10	27	12	13	11	9	5	6	8	16	9	13	1	6	14	12	10	23	7	18	6	13	10
SIP3	49.7365	47.8904	0.4209	122.473	43	0	0.5088	291	17	19	1	15	5	10	4	7	6	11	0	1	2	6	0	5	10	6	10	27	12	13	11	9	5	6	8	16	9	13	1	6	14	12	10	23	7	18	6	13	10
sip3	53.0693	51.1774	0.2519	157.921	43	0	0.385	627	17	19	1	15	5	10	4	7	6	11	0	1	2	6	0	5	10	6	10	27	12	13	11	9	5	6	8	16	9	13	1	6	14	12	10	23	7	18	6	13	10
sip3	53.0693	51.1774	0.2519	157.921	43	0	0.385	627	17	19	1	15	5	10	4	7	6	11	0	1	2	6	0	5	10	6	10	27	12	13	11	9	5	6	8	16	9	13	1	6	14	12	10	23	7	18	6	13	10
SIP3	49.7365	47.8904	0.4209	122.473	43	0	0.5088	291	17	19	1	15	5	10	4	7	6	11	0	1	2	6	0	5	10	6	10	27	12	13	11	9	5	6	8	16	9	13	1	6	14	12	10	23	7	18	6	13	10
SIP3	49.7365	47.8904	0.4209	122.473	43	0	0.5088	291	17	19	1	15	5	10	4	7	6	11	0	1	2	6	0	5	10	6	10	27	12	13	11	9	5	6	8	16	9	13	1	6	14	12	10	23	7	18	6	13	10
sip3	53.0693	51.1774	0.2519	157.921	43	0	0.385	627	17	19	1	15	5	10	4	7	6	11	0	1	2	6	0	5	10	6	10	27	12	13	11	9	5	6	8	16	9	13	1	6	14	12	10	23	7	18	6	13	10
sip3	53.0693	51.1774	0.2519	157.921	43	0	0.385	627	17	19	1	15	5	10	4	7	6	11	0	1	2	6	0	5	10	6	10	27	12	13	11	9	5	6	8	16	9	13	1	6	14	12	10	23	7	18	6	13	10
CG6808	54.2956	51.4022	0.2612	98.2277	43	0	0.3758	376	6	5	2	5	7	9	1	8	4	10	0	1	5	14	0	1	6	4	3	11	2	2	1	3	3	15	12	8	5	7	0	2	5	7	5	6	4	2	8	9	10
CG7179	55.1399	52.5852	0.2245	152.431	43	0	0.3764	679	19	16	7	25	3	13	5	10	16	10	0	0	5	12	1	7	7	8	5	26	10	16	18	10	10	9	32	53	6	7	5	4	7	5	5	5	7	9	5	6	10
CG15094	56.9543	54.4088	0.2381	118.55	43	0	0.379	498	9	24	2	4	3	10	6	6	2	16	1	0	5	8	0	16	10	8	10	20	4	9	8	11	4	3	6	7	4	6	4	3	13	10	6	12	7	8	11	10	16
CG5611	54.8071	51.671	0.296	96.8048	43	0	0.4428	327	4	7	3	4	5	6	1	3	2	5	0	0	2	3	1	2	5	4	4	9	1	3	5	0	2	3	7	5	4	8	1	4	6	8	5	8	7	5	6	0	11
CG12267	53.2989	49.9018	0.3028	158.388	43	0	0.3894	523	17	12	1	7	3	9	5	6	8	10	1	0	2	9	0	2	5	8	7	24	2	3	4	4	7	6	7	12	3	4	8	1	15	12	8	12	7	12	3	7	13
CG13285	50.3682	48.533	0.3483	69.3086	43	0.0067	0.4656	199	3	1	1	4	2	6	2	5	17	16	1	0	0	0	0	2	0	2	2	2	0	4	3	3	0	0	3	5	5	0	0	2	1	2	0	3	6	6	2	4	6
CG5288	53.899	50.3176	0.3076	151.023	43	0	0.48	491	5	11	2	14	1	8	0	6	5	10	0	0	3	9	1	5	3	10	5	11	2	6	6	3	6	6	9	19	3	8	5	3	13	8	7	10	8	5	1	5	7
Nhe1	56.2688	52.6005	0.1701	110.25	43	0	0.3131	648	27	19	6	13	17	14	6	10	2	10	0	1	0	7	0	6	9	10	15	19	4	5	4	6	6	13	7	13	4	10	4	4	23	18	12	20	8	13	15	5	11
CG15471	56.3052	54.2665	0.2784	52.0639	43	0.1619	0.3658	187	3	1	1	2	1	2	2	2	4	1	0	1	2	6	0	4	0	0	0	5	1	2	4	4	4	3	4	5	2	5	4	3	5	5	3	8	1	2	4	6	5
140up	45.7552	43.3376	0.5434	142.371	43	0	0.536	262	9	10	0	2	0	6	2	8	0	11	0	0	1	0	1	5	6	2	1	12	0	0	4	0	1	2	5	4	1	5	2	2	4	9	2	8	1	3	10	2	2
CG18449	61	58.8052	0.3062	48.9892	43	0.2453	0.4299	160	2	2	2	2	0	2	3	3	1	4	0	1	0	0	0	3	1	3	0	1	1	2	3	1	1	3	4	9	6	4	4	2	3	4	1	6	2	4	1	2	5
CG4892	55.4828	53.597	0.3086	58.9467	43	0.0533	0.4169	191	2	2	0	3	5	3	2	3	1	2	0	1	1	0	0	2	3	4	1	3	3	2	4	3	1	2	7	5	4	2	1	1	0	2	2	8	3	3	5	0	7
CG13676	49.4432	45.1026	0.3234	285.901	43	0	0.42	884	7	12	2	12	2	24	4	14	17	24	0	0	0	6	1	3	2	8	2	28	21	31	41	16	10	6	12	28	17	12	13	10	5	14	3	5	14	17	16	16	10
CG3165	57.8398	56.5371	0.2023	71.212	43	0.0044	0.3573	352	7	8	3	8	1	4	2	0	2	5	1	0	3	4	0	2	4	5	4	13	4	8	8	7	1	5	5	17	2	5	4	3	9	4	5	4	4	7	5	3	5
CG8517	53.8905	44.334	0.6	87.593	43	0.0001	0.6087	146	2	2	1	2	0	3	1	0	1	2	0	1	1	2	0	2	1	1	2	5	3	0	4	2	3	1	2	2	1	3	3	3	2	2	0	5	2	2	0	1	4
M(2)21AB	56.104	50.4325	0.2941	120.278	43	0	0.4448	409	3	11	1	4	4	8	6	4	5	7	0	0	3	7	1	5	5	4	3	11	4	5	3	2	5	7	7	8	5	7	2	0	10	11	4	9	6	8	6	3	4
M(2)21AB	56.104	50.4325	0.2941	120.278	43	0	0.4448	409	3	11	1	4	4	8	6	4	5	7	0	0	3	7	1	5	5	4	3	11	4	5	3	2	5	7	7	8	5	7	2	0	10	11	4	9	6	8	6	3	4
M(2)21AB	56.104	50.4325	0.2941	120.278	43	0	0.4448	409	3	11	1	4	4	8	6	4	5	7	0	0	3	7	1	5	5	4	3	11	4	5	3	2	5	7	7	8	5	7	2	0	10	11	4	9	6	8	6	3	4
CG7149	58.8393	53.4697	0.2145	89.2133	43	0	0.3725	416	18	18	4	8	2	4	6	6	10	14	0	0	2	6	1	15	3	7	4	10	3	7	5	3	4	7	3	4	3	4	6	0	11	5	11	19	6	6	5	7	9
CG13213	55.825	53.9849	0.1678	120.966	43	0	0.319	721	4	4	5	16	10	18	13	14	4	1	1	0	4	13	0	10	10	13	12	22	4	8	12	17	7	7	9	24	7	15	4	3	7	11	9	14	10	11	16	17	13
CG13213	55.825	53.9849	0.1678	120.966	43	0	0.319	721	4	4	5	16	10	18	13	14	4	1	1	0	4	13	0	10	10	13	12	22	4	8	12	17	7	7	9	24	7	15	4	3	7	11	9	14	10	11	16	17	13
CG13438	55.6264	51.6521	0.3843	84.9291	43	0.0001	0.5118	221	2	6	0	5	4	6	4	6	1	2	0	1	1	1	0	1	2	4	2	10	1	0	2	0	2	0	1	4	3	5	1	2	5	4	1	2	9	9	3	3	3
mei-W68	52.6879	48.4092	0.4248	141.046	43	0	0.498	332	9	3	2	9	0	8	1	6	6	4	0	1	2	2	0	1	2	8	8	18	3	7	2	1	4	3	3	4	3	7	6	6	7	8	6	7	4	6	3	2	10
rad50	56.1263	51.28	0.2188	285.276	43	0	0.3977	1304	11	17	17	31	7	26	9	19	14	14	1	0	8	20	0	3	27	10	19	35	3	7	7	6	13	9	29	50	11	24	10	21	26	34	27	31	13	21	13	6	25
CG11133	58.3602	55.5186	0.1516	160.689	43	0	0.2903	1060	20	18	11	22	10	19	8	6	14	16	1	0	9	18	0	11	14	13	20	42	15	8	12	18	20	20	19	46	10	16	15	7	14	15	19	29	9	13	13	9	23
ex	56.036	54.9204	0.1409	201.233	43	0	0.2934	1428	11	11	8	29	29	37	29	31	13	30	0	1	9	8	0	6	16	14	24	47	24	36	51	38	27	29	23	50	3	6	20	9	17	21	11	26	15	32	21	15	20
ref(2)P	50.2982	46.478	0.3298	197.87	43	0	0.4519	600	5	8	1	13	7	8	5	16	3	7	1	0	0	9	0	4	5	1	4	10	8	16	18	9	4	6	7	31	7	14	0	3	9	13	3	15	15	21	8	7	20
CG6885	56.6491	52.8664	0.2872	108.845	43	0	0.4095	379	14	8	5	6	3	5	0	2	4	8	1	0	5	6	0	3	5	3	1	13	3	1	5	3	7	8	10	5	2	4	10	3	8	14	4	8	4	5	6	2	8
AttB	54.5235	47.0436	0.4578	100.256	43	0	0.5675	219	3	8	2	6	1	5	2	2	0	2	1	0	0	0	0	2	4	4	0	5	0	6	3	1	4	6	3	8	3	2	0	2	2	5	0	1	4	2	5	4	13
l(1)sc	52.7102	47.0583	0.4129	106.522	43	0	0.5149	258	1	7	1	8	2	12	3	6	5	6	0	0	0	1	1	1	1	3	3	5	2	3	2	2	5	5	10	22	3	3	3	0	6	3	1	5	3	3	1	4	9
Hk	46.3845	38.1467	0.7081	388.056	43	0	0.71	548	4	8	5	15	8	18	2	5	6	9	0	1	2	8	0	3	16	10	9	39	2	5	1	4	4	2	23	29	7	13	5	6	7	9	5	15	2	10	11	7	13
Hk	46.3845	38.1467	0.7081	388.056	43	0	0.71	548	4	8	5	15	8	18	2	5	6	9	0	1	2	8	0	3	16	10	9	39	2	5	1	4	4	2	23	29	7	13	5	6	7	9	5	15	2	10	11	7	13
Hk	46.3845	38.1467	0.7081	388.056	43	0	0.71	548	4	8	5	15	8	18	2	5	6	9	0	1	2	8	0	3	16	10	9	39	2	5	1	4	4	2	23	29	7	13	5	6	7	9	5	15	2	10	11	7	13
Hk	46.3845	38.1467	0.7081	388.056	43	0	0.71	548	4	8	5	15	8	18	2	5	6	9	0	1	2	8	0	3	16	10	9	39	2	5	1	4	4	2	23	29	7	13	5	6	7	9	5	15	2	10	11	7	13
hk	53.2837	50.5802	0.278	189.023	43	0	0.3982	680	4	8	5	15	8	18	2	5	6	9	0	1	2	8	0	3	16	10	9	39	2	5	1	4	4	2	23	29	7	13	5	6	7	9	5	15	2	10	11	7	13
hk	53.2837	50.5802	0.278	189.023	43	0	0.3982	680	4	8	5	15	8	18	2	5	6	9	0	1	2	8	0	3	16	10	9	39	2	5	1	4	4	2	23	29	7	13	5	6	7	9	5	15	2	10	11	7	13
hk	53.2837	50.5802	0.278	189.023	43	0	0.3982	680	4	8	5	15	8	18	2	5	6	9	0	1	2	8	0	3	16	10	9	39	2	5	1	4	4	2	23	29	7	13	5	6	7	9	5	15	2	10	11	7	13
hk	53.2837	50.5802	0.278	189.023	43	0	0.3982	680	4	8	5	15	8	18	2	5	6	9	0	1	2	8	0	3	16	10	9	39	2	5	1	4	4	2	23	29	7	13	5	6	7	9	5	15	2	10	11	7	13
Hk	46.3845	38.1467	0.7081	388.056	43	0	0.71	548	4	8	5	15	8	18	2	5	6	9	0	1	2	8	0	3	16	10	9	39	2	5	1	4	4	2	23	29	7	13	5	6	7	9	5	15	2	10	11	7	13
Hk	46.3845	38.1467	0.7081	388.056	43	0	0.71	548	4	8	5	15	8	18	2	5	6	9	0	1	2	8	0	3	16	10	9	39	2	5	1	4	4	2	23	29	7	13	5	6	7	9	5	15	2	10	11	7	13
Hk	46.3845	38.1467	0.7081	388.056	43	0	0.71	548	4	8	5	15	8	18	2	5	6	9	0	1	2	8	0	3	16	10	9	39	2	5	1	4	4	2	23	29	7	13	5	6	7	9	5	15	2	10	11	7	13
Hk	46.3845	38.1467	0.7081	388.056	43	0	0.71	548	4	8	5	15	8	18	2	5	6	9	0	1	2	8	0	3	16	10	9	39	2	5	1	4	4	2	23	29	7	13	5	6	7	9	5	15	2	10	11	7	13
hk	53.2837	50.5802	0.278	189.023	43	0	0.3982	680	4	8	5	15	8	18	2	5	6	9	0	1	2	8	0	3	16	10	9	39	2	5	1	4	4	2	23	29	7	13	5	6	7	9	5	15	2	10	11	7	13
hk	53.2837	50.5802	0.278	189.023	43	0	0.3982	680	4	8	5	15	8	18	2	5	6	9	0	1	2	8	0	3	16	10	9	39	2	5	1	4	4	2	23	29	7	13	5	6	7	9	5	15	2	10	11	7	13
hk	53.2837	50.5802	0.278	189.023	43	0	0.3982	680	4	8	5	15	8	18	2	5	6	9	0	1	2	8	0	3	16	10	9	39	2	5	1	4	4	2	23	29	7	13	5	6	7	9	5	15	2	10	11	7	13
hk	53.2837	50.5802	0.278	189.023	43	0	0.3982	680	4	8	5	15	8	18	2	5	6	9	0	1	2	8	0	3	16	10	9	39	2	5	1	4	4	2	23	29	7	13	5	6	7	9	5	15	2	10	11	7	13
CG10663	54.318	48.3694	0.288	211.419	43	0	0.4179	734	12	11	7	4	3	8	8	8	11	18	0	1	10	16	0	17	3	9	4	11	12	16	28	17	18	19	8	24	4	21	6	14	9	14	12	15	11	15	8	9	14
ppk25	55.0349	51.4479	0.2513	113.587	43	0	0.3555	452	14	12	1	5	5	8	0	4	7	20	1	0	2	16	0	7	9	7	7	16	3	12	6	5	1	5	6	7	2	6	6	7	7	16	10	14	7	5	8	5	10
CG10979	53.6172	51.6321	0.2333	223.997	43	0	0.3504	960	13	11	2	12	14	14	13	12	6	9	1	0	9	16	0	1	9	5	8	39	11	18	14	19	10	16	12	38	20	20	15	8	14	19	13	16	13	16	13	14	15
CG11575	57.9676	57.5556	0.1195	72.1527	43	0.0035	0.2474	604	17	14	7	19	2	8	7	3	10	15	1	0	3	3	0	9	13	8	11	16	4	8	1	5	9	8	10	12	4	6	7	9	23	12	7	13	7	5	7	5	9
Cyp12a5	52.7696	45.8496	0.418	224.452	43	0	0.5087	537	12	18	2	11	4	11	0	7	4	9	1	0	0	4	0	7	4	10	5	23	2	15	9	7	3	2	3	15	6	8	4	3	11	9	7	21	6	6	7	5	12
CG31635	54.7199	50.3905	0.2144	340.052	43	0	0.3608	1586	5	12	14	17	17	34	21	43	5	15	0	1	13	18	0	6	21	24	8	58	14	29	34	32	6	21	21	34	6	24	12	12	28	30	19	24	21	40	45	38	46
CG31635	54.7199	50.3905	0.2144	340.052	43	0	0.3608	1586	5	12	14	17	17	34	21	43	5	15	0	1	13	18	0	6	21	24	8	58	14	29	34	32	6	21	21	34	6	24	12	12	28	30	19	24	21	40	45	38	46
CG13375	53.6515	43.3914	0.5161	158.438	43	0	0.6179	307	7	3	3	3	4	10	4	6	0	6	1	0	0	1	0	1	3	3	1	6	2	2	2	5	1	11	2	13	5	7	5	1	9	7	3	5	7	13	4	1	6
CG32832	59.9254	60.0216	0.3155	44.486	43	0.409	0.4489	141	5	1	1	4	4	3	2	2	1	4	0	1	0	1	0	6	2	1	3	4	2	3	5	0	1	2	2	2	2	2	0	1	3	4	2	2	2	1	1	3	6
CG12885	50.9753	48.765	0.2822	222.656	43	0	0.4425	789	10	4	2	12	2	13	6	19	15	16	0	1	0	1	0	3	3	6	3	19	7	20	24	21	8	3	23	61	1	7	1	5	4	7	4	14	9	9	20	19	19
CG4597	52.6958	49.9253	0.4053	76.5966	43	0.0012	0.4738	189	6	5	0	2	0	2	5	5	3	5	1	0	1	2	0	0	4	5	0	6	4	3	4	1	0	1	3	1	0	3	0	0	9	3	1	4	3	1	4	2	6
CG31244	57.1511	54.2898	0.243	78.2403	43	0.0008	0.3742	322	4	5	8	12	1	5	0	1	5	5	0	1	3	4	0	2	6	4	2	10	2	6	5	8	6	2	7	6	6	3	8	3	5	3	5	6	3	7	3	4	8
Tob	53.287	47.5013	0.2521	142.433	43	0	0.3952	565	6	10	3	5	10	16	11	19	14	7	0	1	0	7	0	2	2	4	7	6	5	11	11	9	11	4	12	13	5	10	1	0	6	8	4	13	7	17	4	4	23
Tob	53.287	47.5013	0.2521	142.433	43	0	0.3952	565	6	10	3	5	10	16	11	19	14	7	0	1	0	7	0	2	2	4	7	6	5	11	11	9	11	4	12	13	5	10	1	0	6	8	4	13	7	17	4	4	23
spn-D	56.3913	55.2464	0.2948	79.8983	43	0.0005	0.3909	271	8	3	4	7	2	6	1	5	2	2	0	0	0	5	1	5	4	3	2	15	1	3	4	1	10	8	10	3	2	2	3	2	6	6	3	8	3	4	0	4	5
CG13074	54.2954	50.2826	0.2977	134.543	43	0	0.4539	452	6	8	3	10	0	7	3	3	6	8	1	0	4	8	0	9	6	6	8	17	5	9	4	3	10	2	7	18	2	5	5	6	3	10	4	15	3	11	5	9	6
Cyp4ac3	57.2494	54.1191	0.1845	94.0812	43	0	0.2855	510	22	19	4	11	5	2	5	2	6	7	0	1	0	8	0	5	12	7	9	18	0	9	8	3	6	4	11	14	5	3	5	2	16	14	13	10	8	6	6	4	19
CG32773	53.3645	48.8188	0.5903	69.6611	43	0.0062	0.6268	118	1	3	0	2	1	3	0	4	0	1	1	0	4	2	0	3	3	1	0	2	3	0	1	0	0	2	0	3	3	2	4	1	3	3	0	4	2	5	1	1	1
CG2199	56.7432	53.5347	0.1929	139.889	43	0	0.3823	725	12	12	3	5	5	15	9	15	1	5	0	1	6	15	0	0	5	6	6	13	6	9	10	4	4	16	11	20	2	8	6	3	13	16	8	11	13	23	12	7	17
CG13151	53.2529	52.9492	0.2141	129.557	43	0	0.3776	605	6	12	3	15	3	14	5	6	2	8	0	0	8	19	1	10	8	11	9	25	3	13	6	7	4	6	14	26	4	7	11	12	7	7	4	14	2	9	10	7	18
mip120	54.3567	52.4966	0.171	162.593	43	0	0.3324	951	12	0	2	16	13	22	12	18	6	6	0	1	6	15	0	0	6	6	9	20	16	14	14	21	1	10	19	37	9	8	5	7	18	18	12	23	19	19	22	22	16
Or33b	52.222	49.0213	0.2967	112.731	43	0	0.4267	380	14	16	9	12	2	4	3	5	8	11	1	0	1	6	0	7	4	3	9	13	0	1	5	3	3	2	5	7	2	5	6	1	20	9	8	14	1	9	5	3	13
vap	53.4096	49.9112	0.2595	247.795	43	0	0.3444	955	14	20	6	31	8	11	7	13	16	14	1	0	12	14	0	11	10	14	16	35	7	8	19	15	16	8	24	17	14	28	8	4	19	17	13	25	5	17	12	16	23
CG6185	53.9899	49.9541	0.2837	200.016	43	0	0.4004	705	20	19	6	13	8	10	4	5	19	13	1	0	3	6	0	15	9	13	12	28	3	13	9	7	10	6	8	12	3	8	15	2	23	14	15	24	6	11	6	5	25
CycK	55.81	48.5563	0.3353	134.458	43	0	0.4908	401	8	9	1	5	4	6	1	4	4	14	0	1	5	5	0	7	4	4	5	9	7	7	20	12	4	5	9	18	4	3	2	5	10	7	2	12	3	8	3	7	2
CG13227	52.2372	48.9586	0.6055	73.2608	43	0.0027	0.607	121	6	6	1	0	2	1	0	0	1	6	1	0	0	1	0	1	0	1	0	3	1	1	9	3	0	1	0	5	1	4	1	0	2	0	2	1	1	2	1	3	1
CG8538	56.5116	54.6506	0.1401	143.169	43	0	0.2855	1022	25	17	6	16	12	23	11	16	6	10	0	0	1	3	1	7	6	8	10	22	21	25	34	29	14	9	26	37	2	4	7	3	11	15	10	17	15	19	13	19	30
CG2614	55.5568	53.4936	0.1929	129.982	43	0	0.3446	674	15	20	4	16	4	8	2	5	6	11	1	0	5	8	0	4	8	12	9	25	7	5	5	8	5	11	11	14	0	11	6	3	8	16	14	18	5	9	7	9	12
CG4372	53.9942	50.0362	0.3589	142.847	43	0	0.4585	398	3	10	0	12	2	3	3	3	5	6	0	0	5	4	1	4	2	8	2	16	3	7	4	4	7	5	8	10	2	3	9	5	7	5	3	9	1	4	4	8	12
CG15387	51.8732	49.0945	0.7148	72.1965	43	0.0035	0.6081	101	2	1	1	1	0	2	1	1	0	1	1	0	1	0	0	0	0	4	1	3	1	2	1	1	1	1	2	5	0	5	0	0	2	5	5	7	0	2	0	0	1
CG13609	57.9325	57.002	0.138	50.3765	43	0.2047	0.2513	365	4	8	3	7	1	8	4	8	2	2	1	0	4	5	0	6	5	6	5	9	6	6	6	8	3	4	10	7	0	2	7	1	10	8	8	10	3	0	6	3	8
CG32064	51.1991	46.1576	0.3887	204.062	43	0	0.4692	525	4	9	2	13	1	11	2	6	10	7	0	0	10	11	1	7	3	7	4	20	2	10	11	3	5	4	5	13	8	5	5	3	8	11	4	25	5	14	4	3	14
CG14944	56.2339	52.8041	0.6121	77.7356	43	0.0009	0.6362	127	0	4	1	4	1	2	2	5	0	1	0	1	1	1	0	0	0	0	2	2	2	6	4	2	2	1	0	3	2	2	1	2	0	3	0	2	0	3	3	4	4
CG17819	55.9783	51.7601	0.4221	78.942	43	0.0007	0.4818	187	3	4	3	5	3	7	1	2	3	1	0	0	4	1	1	5	0	1	3	10	1	1	1	1	0	1	1	5	0	3	2	2	5	6	2	5	2	1	2	3	10
CG30047	54.8372	52.7302	0.2155	189.682	43	0	0.3237	880	28	31	3	22	7	20	3	11	16	30	1	0	2	10	0	13	7	16	15	43	10	15	13	8	13	15	12	14	7	8	4	7	19	14	17	24	11	10	5	7	22
CG9117	54.4356	54.8454	0.2795	64.0136	43	0.0204	0.4072	229	3	1	0	3	5	2	3	3	2	2	1	0	2	7	0	2	3	4	2	7	1	0	3	1	3	8	5	7	2	6	2	4	1	6	2	8	3	4	4	1	3
CG13398	53.6128	48.9285	0.3191	141.363	43	0	0.4339	443	6	5	3	12	4	9	6	10	8	6	0	0	4	5	1	1	2	3	4	19	3	14	13	11	4	7	7	12	4	7	8	3	2	12	5	8	4	10	7	9	15
CG30172	59.8587	59.6189	0.4562	51.5533	43	0.1741	0.5427	113	3	0	1	1	1	1	1	1	0	2	1	0	0	4	0	1	4	2	2	7	0	0	2	1	0	0	7	3	0	1	1	0	6	2	1	3	1	2	1	0	2
CG13169	56.8139	49.247	0.3636	113.432	43	0	0.503	312	1	6	1	6	8	16	9	8	1	1	0	0	8	9	1	2	2	5	0	8	0	3	2	0	0	0	5	4	7	7	4	6	3	8	5	3	7	14	3	8	7
CG13667	56.8664	55.4931	0.1814	105.768	43	0	0.3101	583	9	17	9	11	4	13	2	4	8	6	1	0	4	4	0	12	11	11	5	23	3	7	9	5	8	6	16	20	5	5	4	5	8	8	8	14	11	9	6	2	11
CG11791	58.3594	55.1143	0.3183	57.9224	43	0.0638	0.4555	182	3	4	0	1	2	5	3	3	1	4	1	0	2	3	0	2	1	0	2	2	2	2	7	5	2	6	5	3	2	4	1	1	0	2	4	4	2	8	5	2	3
CG11791	58.3594	55.1143	0.3183	57.9224	43	0.0638	0.4555	182	3	4	0	1	2	5	3	3	1	4	1	0	2	3	0	2	1	0	2	2	2	2	7	5	2	6	5	3	2	4	1	1	0	2	4	4	2	8	5	2	3
CG11791	58.3594	55.1143	0.3183	57.9224	43	0.0638	0.4555	182	3	4	0	1	2	5	3	3	1	4	1	0	2	3	0	2	1	0	2	2	2	2	7	5	2	6	5	3	2	4	1	1	0	2	4	4	2	8	5	2	3
CG4036	54.802	52.5771	0.2629	80.1789	43	0.0005	0.349	305	7	6	0	8	2	4	1	3	2	8	0	1	3	7	0	6	5	4	4	11	4	6	4	2	4	2	11	11	3	8	2	4	1	7	7	3	3	5	3	3	4
CG6465	55.3985	53.3342	0.2275	91.4433	43	0	0.383	402	13	9	0	12	0	5	2	1	8	4	0	1	2	2	0	6	4	6	3	8	5	11	8	5	3	7	4	12	6	4	3	0	9	10	6	14	7	6	3	1	14
Osi10	55.4022	51.4138	0.266	153.507	43	0	0.4294	577	16	15	6	16	2	4	6	6	4	8	0	1	4	0	0	4	6	8	7	21	4	11	10	6	4	11	10	21	7	8	6	2	5	13	5	21	4	8	5	6	5
CG17930	51.8353	49.0013	0.331	166.501	43	0	0.4387	503	15	17	2	7	3	5	6	5	12	12	0	1	2	5	0	7	5	5	7	20	1	8	10	3	1	5	12	14	3	4	7	2	14	24	5	18	6	21	5	10	2
CG11756	55.9054	53.8913	0.2715	55.3945	43	0.0974	0.3912	204	2	2	0	4	1	6	1	7	2	3	1	0	1	1	0	3	2	1	0	5	2	6	5	6	2	1	1	3	1	4	6	2	5	5	2	3	1	1	0	4	12
CG4911	52.0856	46.0627	0.4199	189.37	43	0	0.4843	451	13	9	5	15	3	6	3	9	8	10	1	0	2	6	0	7	9	8	7	23	3	5	5	5	9	12	9	18	8	12	2	4	4	13	4	16	2	5	2	1	8
Dbp73D	57	54.0289	0.1953	134.334	43	0	0.3444	688	12	8	5	16	5	7	5	8	6	11	1	0	4	6	0	4	11	8	12	24	7	8	12	3	9	5	22	19	5	4	11	3	11	15	5	8	5	19	12	11	8
Gr77a	53.6616	48.8086	0.3835	172.589	43	0	0.4657	450	18	14	3	16	1	9	1	5	5	12	0	1	7	10	0	7	6	14	9	30	3	5	3	4	6	9	7	11	2	3	8	3	13	9	9	17	5	5	3	1	6
Stim	58.7722	51.5984	0.2507	143.151	43	0	0.4066	571	8	6	5	17	3	10	11	13	5	10	1	0	4	4	0	10	8	3	9	19	1	3	3	5	11	12	15	22	7	6	6	7	9	6	6	13	4	9	6	5	23
Stim	58.7722	51.5984	0.2507	143.151	43	0	0.4066	571	8	6	5	17	3	10	11	13	5	10	1	0	4	4	0	10	8	3	9	19	1	3	3	5	11	12	15	22	7	6	6	7	9	6	6	13	4	9	6	5	23
CG6813	53.3293	49.3077	0.4165	89.1396	43	0	0.4977	214	2	2	0	2	2	6	4	0	1	4	0	1	3	11	0	0	2	1	3	5	1	0	8	1	6	5	4	5	3	8	1	3	10	4	4	4	5	0	1	4	4
CG10597	48.0997	42.2874	0.5262	132.085	43	0	0.5907	251	1	5	2	4	3	7	0	5	4	4	1	0	0	1	0	6	2	3	0	4	0	2	1	1	1	4	2	5	3	3	2	0	3	0	1	2	2	0	0	1	4
Ulp1	59.6412	57.8699	0.0806	122.048	43	0	0.2343	1514	25	31	10	15	26	25	18	25	17	21	0	1	7	10	0	9	15	16	18	24	16	20	32	33	18	27	61	83	13	24	8	14	28	42	29	20	32	24	19	23	43
CG15233	51.4791	49.2809	0.433	66.2488	43	0.0129	0.5354	153	2	1	1	4	3	0	3	5	1	4	0	0	0	8	1	2	3	2	5	2	3	4	4	2	2	3	1	4	0	0	1	2	3	5	0	6	1	2	1	1	3
Obp18a	57.7563	49.3475	0.5608	72.3463	43	0.0034	0.6073	129	1	2	0	2	1	2	1	1	4	1	1	0	3	5	0	2	0	1	2	5	0	1	3	0	0	3	3	8	0	1	1	1	3	3	2	2	3	2	0	1	2
MESR4	57.9114	56.737	0.0926	201.029	43	0	0.2385	2172	22	30	14	30	44	34	24	38	18	20	0	0	22	38	1	11	29	20	21	53	40	52	54	41	31	36	43	71	23	16	18	11	39	18	17	36	28	25	26	26	55
MESR4	57.9114	56.737	0.0926	201.029	43	0	0.2385	2172	22	30	14	30	44	34	24	38	18	20	0	0	22	38	1	11	29	20	21	53	40	52	54	41	31	36	43	71	23	16	18	11	39	18	17	36	28	25	26	26	55
CG30010	52.5668	46.9688	0.5125	86.1016	43	0.0001	0.543	168	8	6	1	1	0	3	0	0	3	3	1	0	2	2	0	2	1	6	2	6	2	3	3	1	2	3	1	6	1	2	3	1	2	1	1	4	2	2	2	2	2
Rev1	54.1319	51.7735	0.208	207.122	43	0	0.3717	996	15	18	9	18	9	14	7	16	12	18	1	0	5	16	0	5	9	19	5	30	6	13	11	18	9	18	10	24	12	17	3	7	21	17	15	30	9	21	8	11	28
bru-3	53.8512	50.9124	0.303	128.177	43	0	0.434	423	10	17	6	5	0	5	2	4	2	5	1	0	2	4	0	0	1	2	3	14	3	15	14	11	9	3	16	20	4	3	2	1	5	5	8	17	5	6	1	6	7
CG9346	54.8299	54.5681	0.128	122.605	43	0	0.2794	958	13	22	4	23	10	29	14	20	5	20	0	1	0	7	0	11	8	9	6	20	14	21	15	18	7	12	17	15	8	21	12	11	12	18	11	21	10	15	9	7	17
DIP2	57.0574	57.6096	0.0725	128.579	43	0	0.2077	1774	5	3	1	2	5	6	1	1	4	7	1	0	2	1	0	1	5	3	1	3	0	5	2	7	4	5	7	4	0	2	2	1	6	2	3	6	5	3	2	1	5
DIP2	57.0574	57.6096	0.0725	128.579	43	0	0.2077	1774	5	3	1	2	5	6	1	1	4	7	1	0	2	1	0	1	5	3	1	3	0	5	2	7	4	5	7	4	0	2	2	1	6	2	3	6	5	3	2	1	5
Dip2	55.5296	53.8416	0.295	66.9623	43	0.0111	0.4323	227	5	3	1	2	5	6	1	1	4	7	1	0	2	1	0	1	5	3	1	3	0	5	2	7	4	5	7	4	0	2	2	1	6	2	3	6	5	3	2	1	5
Dip2	55.5296	53.8416	0.295	66.9623	43	0.0111	0.4323	227	5	3	1	2	5	6	1	1	4	7	1	0	2	1	0	1	5	3	1	3	0	5	2	7	4	5	7	4	0	2	2	1	6	2	3	6	5	3	2	1	5
DIP2	57.0574	57.6096	0.0725	128.579	43	0	0.2077	1774	5	3	1	2	5	6	1	1	4	7	1	0	2	1	0	1	5	3	1	3	0	5	2	7	4	5	7	4	0	2	2	1	6	2	3	6	5	3	2	1	5
DIP2	57.0574	57.6096	0.0725	128.579	43	0	0.2077	1774	5	3	1	2	5	6	1	1	4	7	1	0	2	1	0	1	5	3	1	3	0	5	2	7	4	5	7	4	0	2	2	1	6	2	3	6	5	3	2	1	5
Dip2	55.5296	53.8416	0.295	66.9623	43	0.0111	0.4323	227	5	3	1	2	5	6	1	1	4	7	1	0	2	1	0	1	5	3	1	3	0	5	2	7	4	5	7	4	0	2	2	1	6	2	3	6	5	3	2	1	5
Dip2	55.5296	53.8416	0.295	66.9623	43	0.0111	0.4323	227	5	3	1	2	5	6	1	1	4	7	1	0	2	1	0	1	5	3	1	3	0	5	2	7	4	5	7	4	0	2	2	1	6	2	3	6	5	3	2	1	5
CG1421	59.3309	52.5221	0.3982	75.268	43	0.0017	0.4484	189	5	4	0	3	2	5	2	1	4	7	1	0	0	2	0	2	1	1	1	6	1	3	0	0	2	0	4	3	1	2	1	1	7	3	0	4	2	3	2	1	7
p38c	56.4639	54.8575	0.1903	67.9288	43	0.009	0.2899	357	9	9	4	4	0	3	0	4	5	10	1	0	1	5	0	4	9	2	2	14	2	2	6	5	10	7	6	5	8	4	5	3	8	9	8	19	4	3	2	3	7
CG15676	57.2156	56.6795	0.3636	66.5309	43	0.0122	0.4753	183	2	7	2	7	1	1	1	1	4	2	0	1	0	0	0	1	2	2	1	6	2	1	4	2	2	2	8	4	1	1	1	0	1	6	4	5	2	4	1	1	3
nudE	54.7655	49.2022	0.3678	116.95	43	0	0.4736	318	3	3	2	5	2	3	3	6	2	4	0	1	0	2	0	4	4	9	1	11	0	3	4	3	3	4	2	14	1	4	5	3	2	6	4	11	3	4	7	5	10
nudE	54.7655	49.2022	0.3678	116.95	43	0	0.4736	318	3	3	2	5	2	3	3	6	2	4	0	1	0	2	0	4	4	9	1	11	0	3	4	3	3	4	2	14	1	4	5	3	2	6	4	11	3	4	7	5	10
nudE	54.7655	49.2022	0.3678	116.95	43	0	0.4736	318	3	3	2	5	2	3	3	6	2	4	0	1	0	2	0	4	4	9	1	11	0	3	4	3	3	4	2	14	1	4	5	3	2	6	4	11	3	4	7	5	10
CG8090	57.414	51.729	0.2469	112.586	43	0	0.3682	456	18	22	5	13	6	12	7	5	11	7	0	0	6	4	1	10	6	4	6	15	2	3	4	1	5	6	3	7	3	8	4	4	19	19	14	16	1	7	6	6	8
RabX5	55.456	56.1521	0.2393	73.2395	43	0.0027	0.3783	306	11	8	5	6	4	2	0	7	6	9	0	1	0	5	0	5	3	3	4	15	5	7	1	4	1	5	4	10	0	6	5	3	5	5	0	5	4	3	2	4	6
CG15556	57.3722	55.2753	0.1684	127.29	43	0	0.305	756	23	23	9	24	7	7	6	12	13	10	1	0	7	11	0	11	13	19	12	32	4	11	8	4	7	7	15	12	3	3	7	6	16	12	20	15	13	13	13	6	28
Cyp6a23	55.009	52.2416	0.2566	129.049	43	0	0.4014	503	18	18	3	10	2	6	1	5	10	12	0	0	0	5	1	4	11	2	6	18	2	8	3	9	4	8	4	10	6	4	8	6	15	19	3	15	5	13	7	6	10
CG13126	54.2818	51.4156	0.2859	132.676	43	0	0.3959	464	7	8	2	10	4	9	6	2	6	9	0	1	4	3	0	7	3	7	4	22	4	10	7	4	9	6	8	10	8	11	7	9	7	14	6	5	2	5	4	9	10
mRpS7	59.7292	51.1411	0.4349	95.2426	43	0	0.5552	219	2	0	1	5	1	3	2	3	6	3	1	0	0	3	0	3	6	4	2	8	1	4	1	2	4	4	6	2	2	2	5	1	3	5	4	5	1	7	3	6	4
CG7229	57.6621	56.1453	0.157	105.993	43	0	0.3232	675	8	12	5	19	15	24	9	8	3	8	1	0	5	7	0	2	4	10	6	12	5	16	9	9	6	5	10	19	6	7	6	3	8	10	5	29	9	9	6	7	27
Cyp317a1	56.0619	51.9077	0.2719	141.118	43	0	0.4191	519	8	12	2	23	1	5	1	6	13	11	1	0	1	5	0	7	5	8	11	25	4	11	7	4	10	8	10	16	6	7	7	6	14	14	10	17	2	7	5	8	7
CG13310	56.6515	52.2334	0.2861	114.992	43	0	0.4258	402	9	6	0	8	0	7	3	5	4	7	0	1	11	13	0	5	4	5	3	15	8	7	5	9	3	4	7	13	4	6	5	4	12	10	5	7	5	5	5	7	11
eas	57.227	49.7123	0.2964	147.011	43	0	0.4276	496	14	9	4	8	1	9	4	12	12	12	0	0	2	1	1	6	5	7	8	16	5	5	6	5	6	5	8	16	4	9	3	1	10	9	4	7	2	6	5	13	13
eas	57.227	49.7123	0.2964	147.011	43	0	0.4276	496	14	9	4	8	1	9	4	12	12	12	0	0	2	1	1	6	5	7	8	16	5	5	6	5	6	5	8	16	4	9	3	1	10	9	4	7	2	6	5	13	13
CG8187	54.0214	53.7251	0.2389	90.075	43	0	0.3591	377	3	2	5	8	3	4	4	4	3	2	0	1	3	2	0	2	4	5	3	13	2	4	2	0	12	5	13	10	3	4	3	1	5	11	7	8	3	10	6	0	17
CG34050	54.4772	51.626	0.4612	90.389	43	0	0.5614	196	3	2	1	8	1	3	2	2	3	3	1	0	2	9	0	0	1	1	0	9	3	2	1	1	5	13	5	12	3	3	2	2	2	3	2	7	1	0	8	3	2
CG15770	55.1683	54.9142	0.2285	68.7806	43	0.0075	0.3837	301	6	8	2	6	2	12	2	11	5	1	1	0	2	3	0	1	5	3	2	10	2	6	5	6	6	1	4	13	1	5	1	3	5	4	5	7	3	6	4	5	6
Trax	52.2913	50.727	0.3551	91.9732	43	0	0.4619	259	5	6	1	5	3	3	4	3	2	7	1	0	1	3	0	1	3	0	2	12	0	4	4	2	1	5	3	14	4	6	3	0	7	6	4	5	3	5	2	1	3
CG11915	57.4919	56.9284	0.1224	85.0779	43	0.0001	0.2614	695	8	7	2	6	5	15	4	11	5	5	0	0	1	0	1	3	6	6	15	17	8	8	8	3	4	5	21	29	11	14	15	3	5	10	4	11	5	9	6	5	8
CG32238	55.5256	53.2993	0.2332	113.787	43	0	0.3482	488	11	8	3	9	1	10	6	5	13	7	0	0	4	3	1	13	5	5	8	13	3	7	5	3	10	5	8	7	6	5	1	3	4	7	11	10	6	4	9	9	21
r2d2	54.3627	49.518	0.3419	106.683	43	0	0.4414	312	4	4	2	11	4	4	3	5	2	8	1	0	4	4	0	1	4	2	3	9	1	5	2	3	2	3	4	4	6	5	2	3	6	6	6	13	2	6	5	0	7
Oseg6	54.3469	52.682	0.2092	285.983	43	0	0.356	1367	27	18	7	32	8	20	4	17	29	35	1	0	14	24	0	14	21	25	14	63	9	22	12	12	20	21	17	48	10	12	15	7	37	38	11	30	11	22	17	14	34
lqf	54.7135	50.5639	0.2346	195.183	43	0	0.3921	832	10	9	1	14	10	14	7	20	8	10	1	0	1	2	0	15	8	8	7	23	14	23	17	21	6	5	18	29	9	4	9	0	13	16	6	19	13	12	2	10	33
lqf	54.7135	50.5639	0.2346	195.183	43	0	0.3921	832	10	9	1	14	10	14	7	20	8	10	1	0	1	2	0	15	8	8	7	23	14	23	17	21	6	5	18	29	9	4	9	0	13	16	6	19	13	12	2	10	33
lqf	54.7135	50.5639	0.2346	195.183	43	0	0.3921	832	10	9	1	14	10	14	7	20	8	10	1	0	1	2	0	15	8	8	7	23	14	23	17	21	6	5	18	29	9	4	9	0	13	16	6	19	13	12	2	10	33
CG5522	52.0341	47.9227	0.3162	222.292	43	0	0.4497	703	15	10	4	16	4	15	6	18	12	9	1	0	8	13	0	9	2	10	10	20	10	11	13	12	7	19	15	24	7	17	9	4	16	11	8	16	9	15	6	11	18
CG13970	58.0018	52.413	0.3697	76.1553	43	0.0014	0.4926	206	0	4	3	6	1	3	0	0	1	2	0	0	3	3	1	3	4	6	5	2	2	3	3	1	2	2	4	5	1	3	2	5	0	2	1	6	1	3	2	1	3
CG14519	58.9336	55.4003	0.5094	59.595	43	0.0474	0.5493	117	3	1	2	1	3	1	1	1	1	0	1	0	0	2	0	3	0	1	2	6	0	1	3	4	3	3	5	15	1	3	2	1	3	1	0	1	1	0	3	1	4
CG14893	56.8537	52.3231	0.2576	128.018	43	0	0.4075	497	9	16	4	7	3	6	5	2	10	12	1	0	3	2	0	7	10	10	10	20	3	11	8	3	5	10	4	8	5	4	7	6	13	14	8	15	3	13	3	9	10
CG4210	60.0141	56.8854	0.2997	52.4429	43	0.1532	0.4323	175	3	5	0	3	1	3	1	2	3	7	1	0	1	2	0	3	4	2	2	5	2	2	0	0	0	2	3	5	2	5	2	3	4	2	0	3	2	0	3	1	3
CG7565	55.4167	52.8089	0.2086	223.159	43	0	0.3667	1070	14	11	3	30	11	12	12	20	18	14	1	0	5	19	0	17	12	11	10	29	4	23	19	12	8	9	23	30	6	7	4	7	16	15	10	17	15	38	16	12	50
DJ-1alpha	56.901	49.6767	0.4726	103.03	43	0	0.5417	218	3	1	1	5	2	4	4	2	3	1	0	0	4	3	1	1	4	1	1	7	2	2	2	4	3	2	1	4	2	1	2	0	4	7	3	5	6	5	1	1	1
CG13446	55.3944	48.4614	0.5033	81.5397	43	0.0004	0.6179	162	2	2	4	2	0	4	0	3	3	4	1	0	1	5	0	2	0	5	0	4	0	0	1	1	4	1	3	1	2	1	1	1	1	4	3	2	2	4	4	1	8
nAcRalpha-34E	52.1569	48.6235	0.3612	206.238	43	0	0.4307	571	5	18	11	7	1	7	5	9	8	8	0	1	5	8	0	13	4	4	7	21	2	4	9	9	7	9	17	14	3	6	10	2	8	15	14	13	4	12	16	10	14
nAcRalpha-34E	52.1569	48.6235	0.3612	206.238	43	0	0.4307	571	5	18	11	7	1	7	5	9	8	8	0	1	5	8	0	13	4	4	7	21	2	4	9	9	7	9	17	14	3	6	10	2	8	15	14	13	4	12	16	10	14
CG3259	56.1971	53.7945	0.1903	112.096	43	0	0.3535	589	7	2	3	10	8	11	8	7	0	4	1	0	0	1	0	2	5	10	5	15	9	13	18	12	2	3	15	29	6	10	8	4	9	10	7	12	7	15	4	10	10
CG31110	55.9769	52.4179	0.2475	99.2551	43	0	0.3751	401	13	15	2	3	2	7	3	1	8	4	0	0	4	6	1	10	7	4	10	7	1	7	6	3	9	7	4	9	1	4	5	3	8	10	0	10	6	9	1	6	9
Galpha49B	57.7704	53.4104	0.2581	91.3568	43	0	0.4307	354	13	5	6	8	3	5	4	6	11	7	1	0	2	3	0	3	4	1	3	11	4	3	2	0	4	1	6	10	7	4	5	1	10	12	8	12	4	2	7	5	10
Galpha49B	57.7704	53.4104	0.2581	91.3568	43	0	0.4307	354	13	5	6	8	3	5	4	6	11	7	1	0	2	3	0	3	4	1	3	11	4	3	2	0	4	1	6	10	7	4	5	1	10	12	8	12	4	2	7	5	10
Galpha49B	57.7704	53.4104	0.2581	91.3568	43	0	0.4307	354	13	5	6	8	3	5	4	6	11	7	1	0	2	3	0	3	4	1	3	11	4	3	2	0	4	1	6	10	7	4	5	1	10	12	8	12	4	2	7	5	10
CG12310	44.5918	42.579	0.7235	83.2052	43	0.0002	0.7536	115	1	3	0	2	3	4	0	2	0	0	0	1	0	0	0	1	3	0	0	1	1	2	2	0	1	1	0	1	4	0	0	0	1	2	0	1	4	2	1	1	2
CG32523	56.2332	52.3189	0.3615	95.0756	43	0	0.4944	263	2	2	3	6	2	6	2	2	2	4	0	1	6	2	0	6	2	6	3	10	2	3	2	5	2	6	2	9	3	1	2	0	4	10	5	4	3	6	1	1	3
CG17196	53.5805	51.5178	0.3228	89.4198	43	0	0.4328	277	15	10	3	9	2	2	4	1	9	5	1	0	5	9	0	6	3	5	2	9	6	2	1	3	5	9	4	6	1	2	5	2	10	5	4	8	3	1	5	4	7
CG31058	53.5532	53.0798	0.2482	110.685	43	0	0.4289	446	4	6	1	1	5	10	6	5	8	5	1	0	0	0	0	1	2	4	4	8	9	18	33	25	0	2	14	48	7	8	9	1	2	2	2	17	3	13	3	4	13
CG15056	58.6414	55.9824	0.2613	104.505	43	0	0.3715	400	12	10	2	18	3	4	5	8	7	4	0	1	5	4	0	5	9	6	9	23	2	7	5	3	4	2	5	5	7	9	3	5	12	6	9	12	5	5	4	3	13
CG13251	57.5498	56.7131	0.1041	113.418	43	0	0.2633	1089	11	9	6	20	12	16	10	11	11	14	0	0	1	7	1	7	11	8	10	21	14	21	28	18	19	16	33	49	9	19	12	8	19	14	10	29	12	30	25	10	27
CG4705	57.5643	53.8745	0.178	176.244	43	0	0.3264	990	13	14	8	26	10	19	12	15	9	14	0	0	14	23	1	16	9	15	13	35	10	19	13	16	14	21	18	23	12	17	9	13	27	12	15	19	13	14	17	20	20
CG14572	52.3675	49.2739	0.4204	108.468	43	0	0.4779	258	3	2	0	2	0	12	1	3	4	2	0	0	0	2	1	5	3	2	1	8	6	9	7	6	1	1	1	12	2	3	1	4	4	4	0	1	5	12	3	5	3
CG31100	55.0062	50.243	0.3081	220.883	43	0	0.4256	717	23	25	5	14	8	13	3	9	9	4	0	0	3	3	1	10	8	14	7	36	3	12	15	14	6	7	13	18	5	10	6	5	16	20	12	20	7	20	18	10	10
Vha16-2	58.1947	50.707	0.5534	87.9957	43	0.0001	0.6248	159	0	5	1	5	1	3	1	1	3	5	0	1	0	1	0	0	3	2	1	5	0	0	3	2	1	0	0	1	0	1	1	1	7	8	2	7	2	3	1	3	2
CG10919	57.3951	45.271	0.5079	95.4856	43	0	0.5913	188	4	6	0	1	2	3	0	1	6	4	0	1	1	1	0	2	4	2	0	3	2	4	0	2	0	5	4	7	3	3	0	4	4	2	3	11	0	5	3	1	2
CG5732	53.4828	52.313	0.169	230.739	43	0	0.315	1365	22	15	7	23	15	29	24	29	26	28	1	0	3	14	0	11	5	13	11	29	15	21	45	22	19	21	18	36	17	14	13	3	14	16	25	38	20	27	37	16	39
CG10175	54.0225	51.4301	0.2644	170.546	43	0	0.3977	645	9	23	0	14	9	15	3	10	12	11	1	0	2	2	0	9	12	12	4	22	9	9	10	9	9	3	4	22	6	7	10	6	10	8	7	24	5	11	11	8	19
CG12715	56.2012	52.061	0.2688	136.014	43	0	0.4065	506	13	10	1	13	4	5	4	1	14	17	0	0	5	3	1	7	8	10	5	19	1	12	15	11	11	7	10	18	5	5	5	9	5	7	3	12	3	10	3	8	14
Dpt	43.5382	36.4715	0.7932	84.8775	43	0.0001	0.7127	107	3	2	1	2	1	0	1	0	3	3	1	0	0	2	0	2	2	1	0	1	0	2	4	4	0	3	0	7	0	1	0	0	2	1	0	4	2	5	0	0	4
CG31682	54.3108	52.2089	0.3051	97.6424	43	0	0.4093	320	11	12	3	3	4	4	6	4	4	8	0	1	0	2	0	3	1	4	4	14	2	7	3	4	4	3	3	4	0	3	7	4	11	5	2	8	4	11	3	2	8
tud	55.1874	52.6271	0.1607	404.411	43	0	0.3238	2516	52	46	20	53	20	37	26	33	41	53	0	0	15	38	1	17	23	25	34	64	30	40	36	36	25	22	57	92	26	42	24	11	70	44	22	51	30	37	29	16	58
schuy	56.4514	55.2026	0.1781	107.245	43	0	0.3277	602	7	7	5	10	3	19	10	10	5	4	0	0	11	24	1	1	3	6	2	13	8	9	14	11	6	7	31	46	1	3	6	4	8	7	6	17	9	16	3	10	22
CG6834	59.3686	55.1956	0.1598	143.158	43	0	0.3076	896	23	35	7	23	9	14	9	9	13	23	0	0	1	4	1	10	14	14	10	33	5	15	13	9	11	13	15	20	3	4	1	3	17	12	11	28	9	12	6	14	30
Rlb1	56.9573	55.8743	0.154	71.4549	43	0.0041	0.2981	464	7	7	5	7	4	6	1	2	2	1	1	0	0	1	0	4	4	3	4	11	3	8	15	8	2	2	9	21	4	7	5	4	11	8	4	6	7	7	10	4	17
CG41459	60.8409	59.0532	0.2963	39.4063	43	0.6279	0.4053	133	0	0	1	2	3	1	1	4	0	1	0	0	0	1	1	0	0	4	1	1	0	3	7	5	2	1	7	7	1	4	3	2	1	0	2	1	2	2	2	1	1
CG17912	53.5577	47.8018	0.3381	121.022	43	0	0.4395	358	3	2	0	5	3	5	2	8	5	4	1	0	0	5	0	2	1	1	1	7	6	12	13	16	6	13	7	11	3	5	1	1	5	4	3	23	2	6	4	3	8
CG17912	53.5577	47.8018	0.3381	121.022	43	0	0.4395	358	3	2	0	5	3	5	2	8	5	4	1	0	0	5	0	2	1	1	1	7	6	12	13	16	6	13	7	11	3	5	1	1	5	4	3	23	2	6	4	3	8
CG12637	56.6453	54.5003	0.2709	79.3658	43	0.0006	0.4379	293	8	5	2	6	1	4	1	7	4	2	1	0	2	5	0	3	3	7	1	7	2	7	5	7	6	10	2	7	3	3	2	4	7	3	2	10	6	4	1	2	5
CG7466	54.7584	53.7546	0.1417	410.665	43	0	0.3079	2899	46	47	12	56	9	47	22	51	49	78	1	0	72	120	0	55	39	33	22	72	16	35	39	35	56	63	54	100	21	43	40	18	49	33	30	45	31	55	33	42	87
CG18585	54.0729	52.5446	0.2895	122.461	43	0	0.4504	423	5	11	1	9	4	6	3	3	9	16	1	0	0	3	0	10	9	2	4	10	4	6	4	2	4	4	4	10	6	2	2	0	19	15	3	6	6	9	5	5	15
RpI1	55.565	53.9478	0.1543	253.452	43	0	0.3135	1643	19	39	8	39	13	19	16	20	23	34	1	0	16	9	0	7	25	20	27	51	7	24	16	21	20	24	23	41	24	27	17	7	52	30	21	47	22	21	16	24	41
CG31857	53.2627	50.8063	0.4053	89.5709	43	0	0.5193	221	4	5	0	3	1	5	2	11	5	5	1	0	1	3	0	2	1	1	0	2	1	3	8	7	6	0	2	8	3	0	4	1	4	2	5	5	1	2	3	5	6
Cpr49Ab	53.4622	50.9186	0.3354	87.1916	43	0.0001	0.4412	260	2	1	2	1	0	3	1	1	7	8	1	0	0	0	0	3	4	2	1	4	3	6	6	5	0	4	2	1	5	8	1	1	1	6	1	2	4	4	2	1	3
CG6234	53.4692	49.7588	0.219	134.268	43	0	0.3334	613	3	6	1	7	7	18	6	12	2	2	0	1	0	6	0	0	6	5	1	17	8	13	14	6	3	8	16	15	3	3	0	3	13	20	5	6	9	17	11	4	11
CG5220	58.1016	56.172	0.241	73.0151	43	0.0029	0.3944	303	8	3	3	3	2	7	3	5	4	7	1	0	3	4	0	2	2	6	5	6	5	4	1	2	2	3	4	12	4	2	2	3	8	8	5	6	3	4	4	1	5
Gr47b	52.8741	48.5012	0.3591	149.037	43	0	0.4536	415	14	13	2	14	1	9	3	5	9	16	0	0	3	10	1	7	7	5	2	19	2	4	1	2	3	10	10	9	5	8	3	3	8	10	5	19	6	12	4	4	1
CG5897	52.5383	46.4661	0.3846	154.595	43	0	0.5198	402	6	5	2	8	0	14	0	7	10	9	1	0	11	19	0	10	0	6	3	8	2	5	8	5	6	1	7	11	2	3	4	7	7	5	4	11	3	6	2	7	13
Tim17b2	57.9779	52.2972	0.3587	63.4818	43	0.0227	0.4708	177	6	7	1	0	2	1	2	2	1	1	1	0	1	3	0	2	0	3	1	3	1	2	1	4	2	1	1	5	2	4	1	2	3	6	3	5	3	1	1	0	3
Tim17b2	57.9779	52.2972	0.3587	63.4818	43	0.0227	0.4708	177	6	7	1	0	2	1	2	2	1	1	1	0	1	3	0	2	0	3	1	3	1	2	1	4	2	1	1	5	2	4	1	2	3	6	3	5	3	1	1	0	3
CG14252	56.1068	51.0702	0.2192	89.0015	43	0	0.356	406	9	11	3	8	8	9	2	5	8	3	0	1	2	3	0	9	1	0	2	7	5	6	3	7	6	6	6	11	2	3	3	1	6	11	6	8	3	5	4	4	11
CG8889	54.5994	51.1329	0.2932	104.367	43	0	0.4082	356	13	13	3	9	1	9	1	5	7	13	0	1	2	4	0	4	3	5	4	14	2	5	3	4	5	4	3	10	2	10	5	1	8	8	8	8	3	2	2	5	9
CG8889	54.5994	51.1329	0.2932	104.367	43	0	0.4082	356	13	13	3	9	1	9	1	5	7	13	0	1	2	4	0	4	3	5	4	14	2	5	3	4	5	4	3	10	2	10	5	1	8	8	8	8	3	2	2	5	9
SamDC	56.2769	50.7606	0.2885	100.405	43	0	0.4434	348	13	8	3	7	4	7	4	6	6	9	1	0	5	4	0	5	7	2	2	8	1	4	3	4	2	4	9	3	3	0	4	0	10	9	6	10	13	4	3	4	14
CG13272	57.5525	56.1498	0.1215	102.387	43	0	0.2805	843	8	3	7	14	9	12	13	8	12	15	0	1	0	0	0	4	9	11	6	13	18	24	36	14	20	14	24	28	4	6	5	3	9	12	9	28	25	36	25	19	13
CG9640	54.6791	53.1948	0.2321	113.486	43	0	0.3605	489	9	5	6	9	0	6	3	5	5	7	1	0	7	17	0	4	9	7	12	27	4	7	6	5	8	9	7	14	4	5	3	4	9	8	6	15	3	11	1	2	7
CG9601	56.0175	52.7105	0.2005	105.07	43	0	0.3595	524	16	11	2	8	7	8	7	3	2	8	1	0	5	7	0	4	6	3	8	13	2	9	5	9	4	10	10	11	1	6	6	4	8	10	10	15	5	11	4	2	12
Arp53D	55.7805	51.3216	0.3087	116.374	43	0	0.4576	377	5	8	0	6	3	6	4	3	7	4	0	1	3	5	0	4	2	9	5	12	1	4	8	5	3	11	3	5	5	2	5	2	6	11	3	16	2	10	2	6	3
Tom34	54.9213	52.3927	0.2089	198.061	43	0	0.3478	948	10	10	4	22	9	14	6	4	14	12	1	0	12	16	0	5	18	9	12	41	4	8	2	6	5	11	5	26	15	9	7	7	27	23	10	22	16	12	14	7	23
CG4580	56.3676	50.5932	0.2457	152.303	43	0	0.3817	620	23	18	6	19	4	8	6	1	6	17	0	1	4	5	0	5	10	7	10	18	5	6	8	6	10	8	13	22	8	10	8	2	18	12	7	22	8	9	5	3	22
CG15768	51.4934	44.9947	0.4941	107.211	43	0	0.556	217	1	4	2	4	0	3	2	5	4	1	0	1	1	1	0	5	1	2	6	11	0	4	5	2	0	6	5	5	2	5	5	5	2	2	2	4	2	4	2	2	8
RhoGAP100F	56.535	53.1631	0.168	309.923	43	0	0.3375	1845	20	11	12	34	23	36	36	50	15	38	0	0	4	9	1	6	25	15	13	45	19	28	38	40	26	22	25	63	15	27	23	25	21	33	12	46	21	48	19	37	33
CG1988	60.7882	59.7897	0.1813	77.7714	43	0.0009	0.357	429	3	3	2	2	3	3	1	1	0	2	1	0	9	17	0	0	5	2	2	3	4	3	10	3	0	0	9	15	0	1	5	1	2	6	6	12	0	1	0	2	5
CG12948	51.5134	48.8459	0.3299	83.4715	43	0.0002	0.4348	253	1	6	3	3	3	4	3	3	1	3	0	1	0	3	0	4	1	0	0	7	1	9	6	2	3	1	3	8	1	3	0	3	4	5	3	4	2	1	2	3	12
Ocho	53.7228	43.999	0.5117	146.355	43	0	0.5557	286	2	8	0	1	4	5	1	6	3	5	0	0	3	2	1	4	3	6	1	10	1	9	2	3	6	2	7	7	4	5	3	1	4	9	4	6	1	10	5	3	8
qua	53.9856	49.2722	0.2677	237.759	43	0	0.4193	888	20	22	4	10	4	17	8	14	18	22	0	1	4	10	0	20	9	13	10	25	5	6	11	12	10	11	16	30	5	12	8	3	16	20	5	19	4	20	9	5	31
qua	53.9856	49.2722	0.2677	237.759	43	0	0.4193	888	20	22	4	10	4	17	8	14	18	22	0	1	4	10	0	20	9	13	10	25	5	6	11	12	10	11	16	30	5	12	8	3	16	20	5	19	4	20	9	5	31
qua	53.9856	49.2722	0.2677	237.759	43	0	0.4193	888	20	22	4	10	4	17	8	14	18	22	0	1	4	10	0	20	9	13	10	25	5	6	11	12	10	11	16	30	5	12	8	3	16	20	5	19	4	20	9	5	31
cdc16	56.0383	52.5153	0.2104	151.304	43	0	0.3602	719	24	9	4	8	5	14	6	8	13	21	0	1	6	10	0	5	16	10	19	24	4	11	1	7	12	10	10	18	6	7	5	7	13	12	12	23	9	8	10	6	19
CG32355	54.3775	54.2496	0.1741	125.678	43	0	0.3395	722	6	7	4	16	7	18	8	10	4	8	0	0	1	2	1	1	5	7	10	26	8	16	16	10	8	10	17	38	13	12	12	8	9	11	2	4	8	22	5	13	9
CG31738	53.6248	47.53	0.3	424.197	43	0	0.448	1414	11	19	9	17	8	32	14	21	16	38	1	0	9	17	0	11	6	11	9	42	23	20	40	46	30	45	43	65	10	16	7	20	18	10	13	20	17	25	17	13	24
CG31738	53.6248	47.53	0.3	424.197	43	0	0.448	1414	11	19	9	17	8	32	14	21	16	38	1	0	9	17	0	11	6	11	9	42	23	20	40	46	30	45	43	65	10	16	7	20	18	10	13	20	17	25	17	13	24
dnt	54.2492	48.656	0.3534	206.758	43	0	0.4757	585	5	11	5	10	7	17	3	12	10	7	0	1	5	10	0	7	7	15	4	29	5	12	7	6	13	8	10	19	4	7	4	5	12	8	3	20	6	14	3	7	12
CG41474	59.6643	56.6326	0.1665	86.233	43	0.0001	0.3483	518	8	9	5	9	5	10	5	5	8	6	0	1	8	13	0	9	5	7	4	7	8	7	9	4	7	5	15	4	5	10	14	10	14	4	5	11	5	4	4	7	12
CG15393	54.3613	56.7372	0.4523	55.1818	43	0.1008	0.493	122	1	0	3	1	1	2	1	2	2	2	0	1	0	1	0	4	1	1	1	7	1	1	5	1	1	3	4	5	1	1	1	1	0	1	1	3	1	1	3	1	0
Or13a	57.8287	50.91	0.267	111.861	43	0	0.416	419	17	15	6	10	4	11	4	6	7	13	1	0	5	7	0	9	8	5	6	10	2	4	4	3	2	2	8	12	1	6	6	1	20	14	11	11	2	15	5	6	10
CG1308	55.1625	53.5147	0.1598	274.353	43	0	0.2797	1717	38	45	10	38	20	37	20	19	26	20	1	0	15	19	0	18	24	34	26	80	8	21	18	23	19	21	38	65	8	27	12	9	47	36	22	40	21	25	28	25	36
CG14913	59.0955	57.3122	0.1716	67.9621	43	0.009	0.317	396	7	9	1	13	4	8	7	7	5	7	0	0	2	2	1	10	5	2	5	9	3	4	10	1	7	5	2	6	2	2	3	2	5	8	4	18	10	4	15	8	8
CG14913	59.0955	57.3122	0.1716	67.9621	43	0.009	0.317	396	7	9	1	13	4	8	7	7	5	7	0	0	2	2	1	10	5	2	5	9	3	4	10	1	7	5	2	6	2	2	3	2	5	8	4	18	10	4	15	8	8
CG4161	53.9071	49.8224	0.2822	136.879	43	0	0.4062	485	11	15	4	14	2	9	2	8	7	8	1	0	3	9	0	11	6	8	3	20	3	4	7	4	3	9	2	9	6	5	5	7	8	9	9	18	10	10	5	6	12
CG12061	56.8049	48.7459	0.3447	128.245	43	0	0.4464	372	12	8	3	10	2	9	3	7	11	6	1	0	2	5	0	12	15	4	8	9	0	3	2	7	0	2	4	3	2	3	1	0	12	15	7	11	9	9	7	3	7
CG9272	55.4558	52.2007	0.2841	110.509	43	0	0.4216	389	3	7	5	7	5	6	3	4	2	2	0	1	2	6	0	5	5	4	2	8	4	9	12	2	5	4	10	3	3	7	4	0	6	1	9	11	8	11	0	3	8
CG15216	53.6532	47.7114	0.3603	158.525	43	0	0.4969	440	4	4	3	2	7	7	6	10	2	7	0	0	4	11	1	3	9	8	5	17	1	6	3	8	11	4	11	16	8	10	1	10	9	5	3	8	5	5	3	10	10
CG12448	54.5695	53.0387	0.3007	82.0828	43	0.0003	0.4038	273	6	11	3	4	4	4	2	3	9	5	0	1	2	0	0	5	4	3	2	6	1	1	3	1	5	4	2	15	4	3	8	2	7	5	4	12	5	5	1	2	4
CG12448	54.5695	53.0387	0.3007	82.0828	43	0.0003	0.4038	273	6	11	3	4	4	4	2	3	9	5	0	1	2	0	0	5	4	3	2	6	1	1	3	1	5	4	2	15	4	3	8	2	7	5	4	12	5	5	1	2	4
CG10252	57.6651	54.7896	0.3042	69.9728	43	0.0058	0.4527	230	4	5	0	4	2	1	0	4	6	10	0	1	1	0	0	0	0	1	2	3	9	8	2	10	2	3	1	4	4	5	3	1	2	2	2	10	3	3	2	3	9
CG3797	53.3833	50.0171	0.3117	198.577	43	0	0.4011	637	17	12	8	17	4	13	5	15	8	10	1	0	0	3	0	8	9	13	6	35	3	14	12	6	6	13	11	23	1	5	5	7	14	9	11	14	4	13	7	8	14
Rad17	57.0662	56.3589	0.1661	89.0556	43	0	0.3101	536	12	6	10	10	5	9	9	6	4	9	0	1	3	4	0	5	5	5	5	13	8	6	8	6	5	4	9	10	3	5	6	1	6	10	9	17	13	12	5	7	19
miple	60.8328	57.836	0.2567	47.7478	43	0.2858	0.4145	186	0	1	1	3	2	2	1	3	2	0	1	0	5	5	0	4	3	0	1	3	2	2	0	3	0	1	3	5	2	2	3	2	2	1	2	3	4	6	5	5	4
RecQ5	60.7176	56.9246	0.1479	69.6572	43	0.0062	0.2925	471	17	9	4	10	4	4	3	7	11	5	1	0	5	10	0	4	5	5	3	13	2	6	4	5	8	10	14	11	6	5	4	4	6	7	8	9	6	9	4	3	6
sd	55.5507	48.7944	0.2943	109.18	43	0	0.4029	371	9	7	3	5	3	9	2	2	8	8	0	1	0	6	0	4	3	4	7	8	1	5	6	7	2	4	13	9	3	10	3	2	7	10	7	9	3	6	5	7	4
sd	55.5507	48.7944	0.2943	109.18	43	0	0.4029	371	9	7	3	5	3	9	2	2	8	8	0	1	0	6	0	4	3	4	7	8	1	5	6	7	2	4	13	9	3	10	3	2	7	10	7	9	3	6	5	7	4
sd	55.5507	48.7944	0.2943	109.18	43	0	0.4029	371	9	7	3	5	3	9	2	2	8	8	0	1	0	6	0	4	3	4	7	8	1	5	6	7	2	4	13	9	3	10	3	2	7	10	7	9	3	6	5	7	4
Hus1-like	57.1472	53.6771	0.3294	91.9068	43	0	0.4583	279	5	4	3	4	8	5	5	6	2	3	0	1	2	3	0	2	4	5	4	11	1	3	4	5	3	3	2	13	3	2	3	1	10	4	5	8	5	3	2	1	3
CG9731	52.0327	48.2214	0.3967	104.334	43	0	0.5084	263	1	6	0	4	0	2	2	5	7	4	1	0	1	2	0	1	2	5	1	5	1	9	1	3	2	2	12	16	4	8	5	1	3	1	5	6	2	5	2	3	8
CG12376	53.7534	52.0247	0.2315	143.07	43	0	0.3643	618	24	21	3	14	5	9	5	6	5	20	0	1	4	12	0	6	8	8	11	21	2	9	8	3	6	5	3	4	1	4	1	7	16	16	16	28	7	10	4	9	13
CG3987	52.2393	45.8894	0.3849	155.866	43	0	0.4612	405	5	2	0	2	1	1	4	4	7	13	0	0	12	11	1	3	0	6	2	12	7	8	6	3	5	6	5	20	5	6	1	5	7	8	7	8	4	8	3	3	24
CG10289	54.6561	50.2352	0.2382	236.317	43	0	0.3677	992	25	17	5	17	8	14	6	14	9	9	1	0	8	6	0	10	9	10	10	40	10	13	12	10	10	13	18	34	8	9	6	4	20	19	14	18	15	18	15	22	28
CG12582	54.6703	49.9909	0.2602	236.505	43	0	0.4129	909	22	22	9	14	6	18	6	10	4	35	0	1	5	6	0	21	15	12	11	34	11	16	15	5	11	17	14	22	10	17	8	5	19	13	7	21	7	16	5	11	23
Ror	56.252	52.4197	0.2214	151.86	43	0	0.371	686	13	13	2	15	1	15	12	15	11	17	1	0	8	14	0	10	7	9	11	19	4	8	9	3	11	6	7	17	4	8	5	4	18	20	20	16	5	10	9	6	26
CG7177	56.9096	54.1068	0.1314	316.056	43	0	0.2918	2405	24	20	13	54	34	50	37	44	16	15	1	0	4	12	0	4	32	11	20	41	44	38	59	45	34	27	164	213	21	22	9	10	48	36	31	58	59	35	35	34	58
CG4377	52.6616	49.1339	0.3458	80.2282	43	0.0005	0.4292	232	4	3	1	9	6	6	5	6	2	4	1	0	9	11	0	0	2	5	1	7	0	2	1	1	0	0	9	4	1	3	0	1	4	2	2	1	1	6	0	0	6
CG18806	58.2755	54.2267	0.4393	70.2936	43	0.0054	0.5601	160	3	6	2	4	1	2	1	2	1	1	0	0	0	0	1	1	2	2	2	8	0	0	2	0	1	2	1	6	0	0	1	1	5	4	1	4	2	2	2	0	1
Gyc32E	56.699	51.5259	0.2111	245.687	43	0	0.375	1164	19	20	12	22	7	29	10	14	22	25	1	0	12	21	0	11	15	16	12	36	11	19	14	10	13	17	14	20	19	7	17	9	37	25	25	35	12	26	15	8	31
CG7166	57.9199	48.4419	0.3815	154.133	43	0	0.5333	404	6	8	2	14	7	7	5	3	11	7	0	1	2	6	0	7	2	7	3	10	5	7	7	4	4	11	4	10	2	3	3	3	7	7	10	6	3	8	8	6	6
CG6845	57.5917	53.2752	0.2259	108.656	43	0	0.3629	481	24	10	5	11	5	7	5	3	10	9	0	1	8	19	0	7	9	7	5	16	3	6	4	2	5	11	5	6	7	6	4	6	11	12	5	14	13	5	5	3	10
Ipk1	54.8287	53.6796	0.2013	125.213	43	0	0.357	622	12	4	9	14	3	9	2	7	5	3	0	1	5	7	0	4	6	6	5	26	3	8	13	13	2	7	18	18	11	9	4	5	8	5	9	14	7	4	16	17	25
Ipk1	54.8287	53.6796	0.2013	125.213	43	0	0.357	622	12	4	9	14	3	9	2	7	5	3	0	1	5	7	0	4	6	6	5	26	3	8	13	13	2	7	18	18	11	9	4	5	8	5	9	14	7	4	16	17	25
santa-maria	52.7759	47.424	0.3422	192.977	43	0	0.447	564	15	18	2	6	7	14	1	3	12	10	0	0	5	7	1	11	5	8	5	19	5	8	16	7	3	5	9	14	4	7	5	0	16	11	5	19	12	8	5	6	16
santa-maria	52.7759	47.424	0.3422	192.977	43	0	0.447	564	15	18	2	6	7	14	1	3	12	10	0	0	5	7	1	11	5	8	5	19	5	8	16	7	3	5	9	14	4	7	5	0	16	11	5	19	12	8	5	6	16
Als	56.5563	54.9522	0.154	168.336	43	0	0.3041	1093	27	26	10	49	14	13	9	15	21	15	0	1	5	10	0	5	20	16	28	48	6	10	12	5	14	17	17	30	12	11	13	8	24	25	19	17	16	27	10	8	51
TepII	55.4301	49.4239	0.2479	352.301	43	0	0.4067	1421	35	32	11	10	20	37	9	20	30	28	0	0	1	6	1	11	16	16	17	36	12	24	16	23	5	10	18	35	7	13	11	5	36	27	16	18	20	31	24	22	33
bru-2	57.2918	52.7989	0.2415	152.851	43	0	0.3982	633	6	11	5	10	5	8	7	10	5	6	1	0	3	5	0	1	4	9	7	13	3	12	11	12	5	12	13	26	3	3	1	3	8	7	7	14	6	19	23	16	21
bru-2	57.2918	52.7989	0.2415	152.851	43	0	0.3982	633	6	11	5	10	5	8	7	10	5	6	1	0	3	5	0	1	4	9	7	13	3	12	11	12	5	12	13	26	3	3	1	3	8	7	7	14	6	19	23	16	21
bru-2	57.2918	52.7989	0.2415	152.851	43	0	0.3982	633	6	11	5	10	5	8	7	10	5	6	1	0	3	5	0	1	4	9	7	13	3	12	11	12	5	12	13	26	3	3	1	3	8	7	7	14	6	19	23	16	21
bru-2	57.2918	52.7989	0.2415	152.851	43	0	0.3982	633	6	11	5	10	5	8	7	10	5	6	1	0	3	5	0	1	4	9	7	13	3	12	11	12	5	12	13	26	3	3	1	3	8	7	7	14	6	19	23	16	21
CG8508	57.5432	56.9589	0.2102	56.3443	43	0.0834	0.3752	268	6	2	4	3	2	1	4	4	2	6	1	0	0	2	0	1	2	5	4	5	2	4	2	3	3	5	7	10	1	2	1	1	7	3	6	5	7	9	1	1	9
CG14400	53.703	49.9318	0.4059	100.25	43	0	0.4787	247	3	6	2	6	2	6	0	0	6	5	1	0	1	2	0	3	6	7	0	16	1	1	1	2	5	2	8	10	3	2	3	3	4	8	2	6	1	4	3	5	2
dpr17	54.4119	49.8587	0.267	177.582	43	0	0.4271	665	7	8	3	7	1	12	15	8	5	7	0	0	2	5	1	14	4	5	9	13	2	6	15	12	3	11	11	21	2	10	9	6	10	10	11	16	9	17	27	20	7
dpr17	54.4119	49.8587	0.267	177.582	43	0	0.4271	665	7	8	3	7	1	12	15	8	5	7	0	0	2	5	1	14	4	5	9	13	2	6	15	12	3	11	11	21	2	10	9	6	10	10	11	16	9	17	27	20	7
CG12951	51.0204	45.5159	0.4276	113.755	43	0	0.5075	266	5	2	1	1	2	5	3	8	4	5	0	1	1	6	0	3	0	4	3	8	5	5	1	3	3	3	6	8	0	1	1	1	6	9	5	4	3	7	0	3	10
CG15544	53.9336	50.818	0.2523	214.982	43	0	0.4067	852	11	10	4	15	8	36	17	27	9	20	0	1	1	3	0	6	2	11	1	18	9	8	28	17	18	15	19	38	4	6	4	4	5	8	5	9	5	26	13	11	13
CG17300	59.0372	56.6193	0.3576	54.7073	43	0.1087	0.5051	153	1	2	2	3	1	5	1	4	1	3	0	1	2	1	0	2	2	1	3	2	3	3	1	2	2	2	2	0	3	1	0	0	6	7	0	3	2	4	2	0	3
CG13337	58.0675	57.3066	0.1051	71.5534	43	0.004	0.2445	681	3	4	6	5	3	7	4	3	2	5	1	0	14	35	0	3	6	5	5	9	2	3	5	7	0	0	13	10	3	4	3	4	8	7	9	21	5	2	2	3	9
UBL3	50.3693	47.2001	0.4158	144.713	43	0	0.5734	348	6	1	4	7	6	12	4	16	4	3	1	0	2	6	0	2	5	1	2	5	1	5	12	1	15	4	17	27	2	5	3	0	8	5	3	4	2	14	9	2	9
CG31778	61	59.8033	0.5309	54.6813	43	0.1091	0.5615	103	2	4	1	1	1	0	1	0	0	1	0	0	3	4	1	1	1	0	2	3	0	0	2	3	1	1	3	2	1	2	3	1	3	3	1	2	1	3	2	1	4
Sr-CII	56.2441	55.5073	0.1598	95.8902	43	0	0.3124	600	18	17	9	15	5	9	9	10	6	8	0	0	12	13	1	6	3	3	2	13	3	5	8	5	5	11	7	10	1	6	5	3	9	12	10	18	10	14	22	9	15
Scgalpha	54.5842	50.9736	0.2845	126.297	43	0	0.4133	444	16	11	5	8	6	6	5	5	6	10	0	0	3	5	1	6	3	6	6	9	1	13	8	7	3	7	4	22	1	8	7	1	7	9	4	17	4	2	6	2	17
CG14061	55.3445	51.369	0.2643	96.9969	43	0	0.4182	367	4	10	2	7	1	8	1	6	7	17	0	1	1	6	0	1	4	6	4	9	3	9	7	7	5	7	1	5	1	3	8	6	6	8	8	7	4	7	4	6	11
CG5585	55.2488	50.4773	0.2769	135.682	43	0	0.3964	490	10	7	3	9	6	8	5	4	4	7	1	0	1	10	0	9	6	5	6	13	5	8	5	4	7	5	6	9	3	6	6	2	18	7	5	7	3	11	1	5	9
CG12560	57.7748	52.3059	0.3328	88.1798	43	0.0001	0.4555	265	4	6	3	12	2	3	1	6	7	3	0	1	1	2	0	7	1	2	4	10	2	3	3	4	3	3	3	3	2	2	4	0	9	3	4	4	3	4	2	6	12
CG30488	54.209	53.9599	0.2811	74.7776	43	0.0019	0.4082	266	5	2	3	6	1	1	1	4	6	4	0	1	2	9	0	2	2	5	1	10	1	3	2	6	3	3	4	7	3	3	0	2	6	4	2	15	3	5	0	2	6
CG15653	52.7848	50.8438	0.5262	89.9799	43	0	0.5217	171	3	1	1	2	1	8	1	2	0	5	0	0	2	1	1	3	1	3	2	9	0	2	2	2	2	0	4	2	1	0	4	3	2	3	2	4	2	2	3	0	5
CG17153	54.6469	47.5517	0.3356	123.83	43	0	0.4114	369	5	10	1	3	2	12	5	6	4	5	1	0	0	6	0	6	3	4	4	12	3	3	1	1	5	7	6	9	4	10	5	4	6	8	8	16	1	6	2	7	7
CG15317	58.723	55.0098	0.4291	83.2419	43	0.0002	0.5315	194	3	4	1	11	1	8	1	5	2	3	0	1	1	3	0	1	6	1	5	12	3	2	0	2	2	3	8	9	2	2	1	1	2	0	4	1	2	5	3	3	4
CG17294	60.153	59.9994	0.2016	51.6184	43	0.1725	0.3337	256	5	5	1	8	5	2	3	1	6	4	0	1	0	3	0	1	2	2	4	8	3	2	5	5	2	2	2	5	1	1	3	2	8	3	2	5	4	3	3	1	7
lush	58.442	50.9277	0.5373	82.7475	43	0.0003	0.6084	154	3	6	0	2	4	3	0	2	0	2	1	0	3	3	0	2	3	3	2	5	2	3	1	4	3	0	3	4	0	3	1	2	0	2	0	10	1	1	2	3	0
CG10853	54.5331	49.9215	0.5434	84.7679	43	0.0002	0.5911	156	0	0	3	3	1	3	0	0	1	1	0	1	1	3	0	2	0	3	3	7	5	5	4	3	0	1	0	3	1	1	0	3	1	4	4	1	3	1	0	0	4
CG31467	57.1431	55.307	0.2075	99.8246	43	0	0.3724	481	12	12	1	7	2	9	6	8	10	20	1	0	3	3	0	6	10	10	5	9	4	5	2	5	10	12	3	13	5	12	7	6	12	16	12	14	0	4	5	5	4
Or10a	52.667	50.002	0.3307	134.608	43	0	0.4065	407	19	15	3	9	0	8	4	7	10	7	1	0	5	3	0	9	5	10	6	23	2	9	5	3	2	5	5	12	5	7	5	2	13	8	6	18	6	11	5	3	7
CG15124	59.4037	55.5089	0.3512	67.4351	43	0.0101	0.482	192	4	2	3	6	3	3	0	2	3	1	1	0	2	3	0	1	5	1	1	6	1	2	0	1	4	1	3	5	3	2	0	0	2	9	4	6	4	1	2	1	6
CG8550	57.3904	55.8531	0.169	107.142	43	0	0.3373	634	17	22	11	14	5	7	4	6	18	12	1	0	4	9	0	7	9	7	2	22	9	9	7	6	5	16	9	18	10	9	10	9	12	9	5	14	5	5	5	7	23
CG3769	56.7	54.5748	0.2452	90.4766	43	0	0.3924	369	9	8	2	11	2	3	1	4	1	3	1	0	2	4	0	4	5	4	7	13	4	4	5	6	4	5	6	18	1	6	8	5	10	7	2	11	5	4	6	8	3
CG18011	57.0823	54.3641	0.1369	134.998	43	0	0.2728	986	25	15	6	14	16	21	5	11	11	22	1	0	22	28	0	5	12	7	8	19	6	10	16	7	29	20	11	26	1	15	8	12	14	13	14	15	9	16	14	9	28
CG8853	50.9362	47.7066	0.3942	160.055	43	0	0.4607	406	2	11	6	11	0	7	0	4	4	3	1	0	0	4	0	5	1	6	5	25	1	4	5	2	5	5	14	24	3	3	2	4	6	9	3	11	4	7	3	0	12
CG32295	58.5186	57.2972	0.1842	66.1107	43	0.0133	0.3354	359	6	7	2	7	6	14	3	10	1	4	1	0	3	6	0	4	4	8	3	12	2	7	9	6	7	4	10	9	9	3	5	3	4	1	1	11	5	5	4	5	10
CG10909	57.8435	55.1842	0.2116	74.057	43	0.0023	0.3555	350	6	7	2	7	3	12	4	7	5	7	0	1	3	1	0	4	3	1	3	8	6	8	5	3	4	5	8	4	4	4	5	4	11	6	9	9	5	6	2	2	8
phr6-4	56.0484	54.5993	0.1907	103.184	43	0	0.3327	541	13	11	4	7	3	7	3	7	10	9	1	0	3	4	0	15	5	9	7	14	10	10	5	11	5	12	11	13	5	13	6	9	14	8	1	12	4	6	6	9	10
ms(3)K81	55.3588	53.2491	0.4435	82.0393	43	0.0003	0.4957	185	2	1	0	3	3	7	1	7	1	4	1	0	0	3	0	0	1	3	2	12	0	2	2	5	3	4	5	6	1	3	0	3	3	2	1	2	3	1	3	3	10
obst-H	47.9203	43.5957	0.4507	121.699	43	0	0.4671	270	6	6	0	1	2	7	2	1	5	10	1	0	7	12	0	3	0	4	1	9	0	7	9	6	2	6	4	5	0	1	1	3	3	4	8	6	0	8	2	0	8
CG12009	52.7741	51.5231	0.2057	186.391	43	0	0.3603	906	3	14	0	12	9	15	7	5	2	7	1	0	2	6	0	2	5	5	3	23	16	46	29	15	2	6	12	31	4	8	3	2	18	22	5	25	16	17	9	10	13
TepI	58.2929	56.0482	0.1202	162.923	43	0	0.262	1355	31	17	18	24	18	18	17	11	26	24	1	0	9	9	0	15	20	18	15	32	14	20	14	8	16	15	20	24	11	8	7	7	40	27	23	20	26	39	21	18	44
CG8419	56.8772	55.8977	0.1428	131.676	43	0	0.3337	922	14	7	6	19	12	26	11	14	5	11	1	0	12	23	0	4	19	14	16	21	9	22	19	8	18	8	20	30	10	13	13	5	11	23	12	13	21	22	9	8	12
CG6216	55.3755	47.5959	0.3967	141.214	43	0	0.5109	356	5	5	2	5	1	5	5	3	3	6	1	0	7	2	0	1	3	3	5	12	2	7	3	5	2	1	3	8	2	8	11	5	6	7	3	13	6	8	2	2	10
CG13160	55.0729	53.7538	0.2109	184.51	43	0	0.3584	875	19	42	4	23	6	14	5	9	17	24	0	1	7	8	0	12	14	14	12	44	7	16	9	12	15	12	4	15	7	8	8	10	20	20	11	27	10	12	7	11	22
CG14087	59.2398	58.4368	0.1045	79.4568	43	0.0006	0.26	760	22	7	6	11	6	13	10	6	5	7	1	0	5	7	0	14	13	8	12	14	9	20	21	10	7	5	16	13	8	7	6	6	25	16	13	19	6	9	8	9	31
CG13720	57.5519	56.6908	0.1579	82.2682	43	0.0003	0.302	521	7	5	4	17	1	8	9	4	7	4	0	1	1	2	0	5	5	7	9	13	12	10	8	4	5	8	21	18	5	10	9	9	7	5	8	5	6	9	13	7	18
CG30379	58.1468	53.5741	0.2559	70.3754	43	0.0053	0.3957	275	7	10	2	8	1	6	3	4	3	7	0	1	3	3	0	1	7	5	4	7	4	4	2	0	3	2	4	3	1	3	3	0	8	9	10	9	3	8	4	3	5
CG3982	53.5007	51.9515	0.3338	116.816	43	0	0.4827	350	2	1	3	3	5	4	2	2	5	2	1	0	0	3	0	0	2	1	0	3	4	9	14	13	11	1	15	53	3	8	2	2	3	2	1	10	3	8	2	3	10
CG11604	58.2161	57.6548	0.1212	65.4327	43	0.0153	0.2738	540	15	4	0	1	10	15	8	11	3	2	0	1	4	4	0	4	2	2	4	4	18	7	17	10	6	5	10	16	3	5	4	1	2	4	5	12	7	9	3	2	14
CG10254	55.3245	53.5243	0.1444	201.966	43	0	0.3041	1399	20	24	6	22	20	27	16	19	16	27	0	0	5	19	1	13	12	13	15	22	14	22	23	25	13	12	23	34	19	31	12	8	30	23	15	38	14	27	17	25	46
CG13309	56.6934	55.2756	0.2742	63.0573	43	0.0247	0.4118	230	4	3	1	3	3	7	3	5	7	7	0	1	9	16	0	0	1	3	2	4	2	4	1	1	0	0	4	2	1	1	2	1	4	5	1	1	5	15	8	6	10
CG18268	58.5177	56.1582	0.1754	62.9724	43	0.0251	0.2879	359	7	7	4	9	1	4	3	7	6	6	0	0	6	4	1	1	9	6	3	10	5	5	5	5	3	5	9	9	2	3	5	3	6	7	4	5	5	5	6	4	14
CG2678	57.7697	49.9525	0.291	126.576	43	0	0.4615	435	5	12	2	4	2	6	3	6	2	6	0	1	10	15	0	2	4	8	4	10	4	1	8	9	7	19	13	17	6	8	3	5	4	6	6	14	5	11	5	4	6
Eo	56.035	53.0134	0.228	150.017	43	0	0.3715	658	8	6	5	21	2	13	5	8	13	8	0	0	4	6	1	10	11	6	14	22	3	10	9	12	11	8	15	18	6	7	10	10	10	10	9	19	6	11	7	7	25
Edg91	50.6721	46.0957	0.5566	89.0509	43	0	0.5639	160	3	3	0	2	1	1	2	2	12	9	1	0	1	0	0	0	3	0	0	5	1	0	2	3	1	5	1	4	0	1	0	0	1	1	0	2	0	2	0	0	3
CG9791	57.5075	52.5049	0.2124	161.19	43	0	0.3631	759	16	18	4	16	4	9	10	9	10	14	0	0	3	16	1	6	16	5	14	25	9	8	11	6	9	8	11	19	9	13	14	10	14	17	16	16	14	12	9	9	17
CG9791	57.5075	52.5049	0.2124	161.19	43	0	0.3631	759	16	18	4	16	4	9	10	9	10	14	0	0	3	16	1	6	16	5	14	25	9	8	11	6	9	8	11	19	9	13	14	10	14	17	16	16	14	12	9	9	17
CG7276	50.0339	46.2341	0.6424	91.8672	43	0	0.5911	143	3	5	0	2	3	2	0	2	3	7	0	1	1	2	0	3	2	0	0	2	1	0	3	2	0	2	1	4	0	4	0	0	4	2	3	5	0	6	0	0	2
Tie	53.8746	49.4874	0.2575	317.772	43	0	0.4013	1234	17	14	8	19	7	21	22	19	7	13	0	0	8	11	1	8	9	11	10	34	8	25	26	15	14	29	13	36	4	18	21	8	20	26	15	30	30	44	40	16	32
CG33108	60.388	55.5003	0.222	59.4958	43	0.0483	0.3736	268	5	0	4	5	2	2	1	1	7	4	1	0	4	7	0	4	4	5	4	8	8	5	11	2	6	2	4	7	3	3	1	2	4	2	3	4	3	5	3	3	5
CG15473	52.0322	52.4458	0.2123	151.792	43	0	0.3713	715	8	13	5	16	4	22	5	9	17	9	0	1	2	2	0	5	2	9	3	20	6	10	23	24	16	13	16	28	4	12	8	4	7	13	3	6	15	20	18	6	14
CG31693	59.4668	55.4117	0.1492	102.781	43	0	0.2995	689	23	18	6	25	6	6	5	6	3	7	0	1	3	6	0	14	11	18	12	20	2	8	10	9	5	9	6	11	4	7	3	6	20	22	20	29	7	16	11	8	13
DNApol-delta	51.5353	50.6259	0.2323	253.927	43	0	0.3585	1093	23	19	6	28	9	19	2	11	14	29	1	0	8	18	0	7	7	11	10	43	8	22	12	13	10	13	9	40	13	19	11	4	19	22	17	34	10	19	7	11	22
CG12470	53.6922	47.0703	0.4786	93.8028	43	0	0.5861	196	3	8	0	0	3	0	0	0	5	5	1	0	4	6	0	1	5	2	3	3	2	3	6	5	1	3	3	3	2	1	2	4	8	2	0	6	1	2	1	2	7
CG5660	53.1647	51.9852	0.1894	188.419	43	0	0.3251	995	17	21	6	28	10	12	8	9	8	22	1	0	3	15	0	20	17	15	9	33	7	9	12	12	22	8	15	37	9	26	8	7	21	20	9	22	8	23	9	10	19
CG34138	57.3847	52.7477	0.3595	70.4704	43	0.0052	0.442	196	10	5	2	4	1	0	3	5	4	3	0	0	3	2	1	4	3	3	7	5	1	4	1	1	0	1	1	3	2	1	3	0	8	3	8	6	1	1	3	2	2
CG32110	55.8236	55.7297	0.1731	71.3261	43	0.0043	0.2784	412	12	8	4	7	2	4	1	2	5	7	0	1	3	5	0	5	4	6	7	17	4	4	5	5	5	5	11	8	3	8	5	3	3	13	8	16	3	6	5	3	9
Or49a	54.9499	51.1101	0.2609	103.59	43	0	0.398	397	13	14	4	17	3	10	3	2	11	16	1	0	3	5	0	6	4	6	6	10	3	5	2	0	4	3	11	6	2	6	6	0	9	6	13	22	2	7	7	5	9
Takl2	55.1131	51.2713	0.3354	86.8581	43	0.0001	0.4541	259	6	5	1	3	2	4	0	5	6	5	1	0	1	6	0	4	2	4	3	10	1	3	4	1	5	3	5	5	1	3	1	0	12	5	8	5	1	4	4	1	7
CG13287	52.3187	50.5661	0.2776	128.272	43	0	0.433	462	3	9	0	9	4	10	12	10	6	3	0	0	2	4	1	0	4	5	2	12	8	18	25	15	6	15	8	30	4	7	8	6	4	5	4	14	8	10	8	3	16
SuUR	58.3484	57.0493	0.1154	111.09	43	0	0.2678	963	18	17	4	22	13	23	16	18	3	14	0	0	5	4	1	4	8	18	11	24	10	15	24	22	7	9	27	30	11	14	14	7	11	10	11	10	16	17	19	22	25
RpL5	49.6267	48.0968	0.438	131.41	43	0	0.5597	300	7	6	0	7	6	3	0	0	7	10	1	0	0	4	0	1	3	2	3	4	4	2	1	0	4	4	2	8	11	6	2	1	3	7	2	3	7	4	6	1	2
Dab	54.1504	52.4689	0.1727	384.26	43	0	0.3379	2225	34	43	3	38	22	66	20	50	28	20	0	0	1	5	1	10	20	24	20	63	29	42	61	62	24	19	39	92	29	33	25	23	19	31	10	36	25	47	29	34	37
CG3502	56.8296	56.293	0.133	119.3	43	0	0.2802	897	25	26	7	32	11	15	7	5	17	17	0	1	4	6	0	21	12	17	13	29	8	14	8	5	10	15	12	34	3	6	7	5	11	17	14	16	9	21	7	8	26
CG10749	54.5651	52.1137	0.3596	125.151	43	0	0.4763	348	7	4	3	11	4	1	2	6	2	2	1	0	4	4	0	0	5	3	4	9	1	13	3	4	4	0	3	9	2	3	3	1	4	15	8	7	2	9	5	3	9
CG33911	56.1487	55.3794	0.1596	92.8949	43	0	0.2651	582	9	8	2	9	0	6	3	6	5	1	0	0	7	8	1	9	6	10	8	8	7	4	15	6	10	6	22	19	8	7	8	9	10	6	7	11	8	10	11	7	11
CG6067	53.8146	49.6625	0.3745	115.346	43	0	0.4597	308	5	6	1	9	1	4	3	3	2	7	1	0	2	3	0	4	5	2	5	12	4	3	4	2	8	6	5	9	4	1	3	3	11	10	2	6	5	10	2	4	7
me31B	59.5283	53.3159	0.2498	114.914	43	0	0.4221	460	6	12	9	8	3	4	3	4	5	7	1	0	3	8	0	2	10	2	8	15	4	3	8	2	7	5	8	11	4	6	7	4	16	10	12	13	6	8	11	4	15
CG5262	54.5508	50.8929	0.2533	129.185	43	0	0.3563	510	22	21	3	13	5	11	6	5	9	17	1	0	6	8	0	8	10	4	11	24	4	10	2	2	1	6	7	5	2	8	1	3	18	15	11	15	7	9	6	7	14
Cont	57.464	54.5977	0.1264	175.824	43	0	0.2889	1391	25	26	9	9	12	15	11	21	27	51	0	0	5	12	1	24	16	19	13	22	19	21	20	24	9	20	34	36	9	28	17	13	42	25	26	22	12	27	15	24	48
thoc6	52.7689	48.0893	0.3644	127.91	43	0	0.441	351	6	10	2	4	4	7	2	2	1	10	1	0	4	2	0	8	3	4	4	13	3	5	3	3	4	6	6	8	2	6	2	1	10	7	5	6	4	2	4	0	10
CG15756	49.8269	47.7343	0.4261	127.39	43	0	0.4954	299	0	5	1	4	1	2	4	2	4	6	0	0	0	0	1	3	1	3	2	12	3	5	13	5	6	4	3	11	5	4	2	0	1	2	3	5	4	12	2	6	5
CG31828	59.0996	54.0441	0.2774	84.3255	43	0.0002	0.4294	304	8	3	3	4	3	8	4	4	2	0	1	0	4	8	0	8	6	3	0	5	3	3	4	7	3	7	4	4	3	5	5	6	9	8	1	8	5	6	6	5	4
Graf	53.7854	47.6608	0.2906	295.574	43	0	0.3927	1017	17	23	4	20	6	11	13	15	19	15	0	1	5	10	0	4	7	10	12	29	3	18	8	19	17	14	19	22	10	18	15	5	24	18	17	31	12	17	21	16	37
CG4424	58.9491	57.5902	0.1797	62.1831	43	0.0292	0.3128	346	4	5	0	3	3	3	1	0	7	4	1	0	2	14	0	1	4	5	4	9	10	6	7	4	7	11	7	10	1	5	6	3	6	4	7	7	8	7	3	10	6
CG32112	53.4812	44.1733	0.4672	247.154	43	0	0.5305	529	13	15	1	8	2	17	5	4	8	4	1	0	6	7	0	10	5	6	7	22	2	9	8	4	5	8	7	14	5	5	2	3	9	10	17	14	3	10	6	12	12
CG32112	53.4812	44.1733	0.4672	247.154	43	0	0.5305	529	13	15	1	8	2	17	5	4	8	4	1	0	6	7	0	10	5	6	7	22	2	9	8	4	5	8	7	14	5	5	2	3	9	10	17	14	3	10	6	12	12
CG3509	53.5523	48.5306	0.3654	129.366	43	0	0.5174	354	1	0	2	2	2	13	4	7	1	1	0	1	0	0	0	1	2	6	4	4	3	8	5	9	2	0	4	9	0	5	4	2	3	1	3	12	4	6	6	2	7
Osi13	57.5099	50.1729	0.39	82.2831	43	0.0003	0.5076	211	3	2	3	9	3	5	2	5	2	1	0	1	0	0	0	5	4	3	2	10	1	3	3	3	3	6	1	6	1	2	2	1	5	5	2	8	0	4	3	2	1
CG5568	55.8198	54.0465	0.1832	100.049	43	0	0.3313	546	15	12	5	14	2	5	8	6	13	6	0	1	6	4	0	6	3	2	9	11	4	8	6	4	1	6	13	13	5	5	4	0	23	11	8	16	9	14	6	2	17
CG30287	58.9586	58.3042	0.1702	48.5027	43	0.2608	0.3197	285	4	4	4	4	1	5	0	6	5	6	1	0	3	7	0	4	2	6	6	6	1	6	4	1	4	6	5	7	4	2	1	2	3	8	7	5	6	6	5	4	8
CG6614	57.8537	54.2499	0.164	173.693	43	0	0.3116	1059	35	21	6	22	7	10	10	11	24	23	1	0	9	15	0	10	17	22	15	39	9	14	9	8	8	11	16	31	13	18	13	5	21	33	14	34	7	19	14	21	30
CG34244	51.5423	42.9663	0.6873	77.6633	43	0.0009	0.6459	113	2	2	1	1	2	0	3	1	3	2	0	0	3	5	1	1	2	2	0	4	2	4	0	0	1	1	1	4	2	1	0	0	2	1	0	4	1	2	0	1	4
CG9772	55.5693	52.9172	0.2179	122.032	43	0	0.3497	560	12	3	5	15	5	14	9	18	5	2	1	0	4	7	0	4	10	6	14	20	2	7	7	5	1	10	7	11	3	19	6	6	14	10	8	18	11	16	10	9	11
CG8461	54.2355	48.2483	0.3939	96.501	43	0	0.5307	245	3	3	0	2	4	5	2	0	2	2	1	0	0	0	0	1	1	5	3	6	2	2	3	0	2	6	5	8	2	5	6	2	4	1	3	6	2	6	2	0	4
CG14438	57.5275	55.6719	0.1006	333.498	43	0	0.252	3314	36	50	15	50	40	62	44	51	25	44	1	0	22	57	0	12	37	26	33	62	47	45	74	56	40	62	51	107	42	62	33	34	48	51	32	77	53	49	46	42	88
ACXB	59.194	56.5705	0.1131	126.119	43	0	0.2758	1115	35	28	15	28	16	18	18	5	26	30	1	0	14	16	0	14	18	16	14	20	5	14	11	5	11	17	15	16	8	8	12	8	37	36	20	43	9	20	16	13	23
CG14341	58.7048	59.2984	0.228	45.8286	43	0.3556	0.3737	201	0	1	2	3	0	5	2	4	0	2	0	1	0	0	0	3	2	4	0	3	1	10	9	4	7	2	5	4	0	1	2	3	2	3	2	7	4	3	2	3	1
CG32063	52.4672	47.2386	0.3947	211.536	43	0	0.4996	536	2	10	5	16	6	7	4	6	9	6	1	0	3	16	0	8	2	10	5	20	5	11	4	6	5	3	7	9	8	8	6	1	10	7	10	13	7	11	8	1	14
Rbf2	53.8896	52.7142	0.2178	170.781	43	0	0.3437	784	15	17	8	15	6	12	12	8	9	12	1	0	6	14	0	9	14	11	13	47	5	14	7	4	10	17	17	19	6	20	8	10	18	14	6	19	7	14	7	3	13
CG1387	53.1686	51.4094	0.2239	214.009	43	0	0.3886	956	7	12	4	17	10	26	14	36	9	9	0	0	2	3	1	6	3	4	3	27	2	16	17	16	8	13	18	47	16	25	14	13	6	15	7	22	15	19	11	13	31
Cyp6t3	56.8536	56.4408	0.1801	90.3896	43	0	0.326	502	15	18	2	19	4	9	5	4	8	11	0	1	2	6	0	7	2	16	7	22	0	10	8	12	6	10	9	10	5	9	6	6	8	8	8	17	5	12	3	4	10
CG16853	55.8835	53.779	0.2707	81.7394	43	0.0003	0.4072	302	5	8	1	6	3	4	5	6	5	4	1	0	6	2	0	0	6	3	1	10	3	2	7	8	4	3	9	11	3	8	4	3	7	5	2	6	2	6	4	5	10
CG12992	53.9496	48.7989	0.3087	130.875	43	0	0.4443	424	6	9	1	6	7	10	13	14	12	3	1	0	4	2	0	2	0	2	0	3	5	8	13	16	6	4	15	21	3	6	2	2	10	4	2	13	5	3	1	4	27
Cyp4ac1	54.9659	48.5798	0.3383	172.529	43	0	0.4411	510	21	13	5	11	0	4	3	3	9	9	0	0	2	7	1	4	8	5	9	21	2	5	8	8	6	6	5	18	2	5	8	0	11	13	10	14	5	9	2	9	15
CG18316	58.1541	56.9869	0.3286	52.5814	43	0.1501	0.4067	160	4	3	2	4	0	6	1	1	0	5	0	1	1	2	0	1	3	1	2	3	3	3	4	4	1	0	4	2	1	1	4	2	1	1	5	4	3	1	2	5	4
CG5070	53.4076	51.9572	0.5005	105.106	43	0	0.6092	210	3	4	0	4	4	7	1	2	16	5	0	1	0	1	0	0	5	1	1	4	2	2	5	3	0	0	0	0	0	0	0	0	0	2	1	2	3	3	2	1	1
CG13898	55.4678	55.2614	0.3482	52.9248	43	0.1427	0.4093	152	3	6	0	5	0	3	1	1	5	4	1	0	2	1	0	0	2	4	1	0	1	0	0	0	0	2	3	2	3	1	0	0	2	5	3	4	3	2	2	0	5
CG33060	54.6116	53.8399	0.4964	67.5113	43	0.0099	0.576	136	3	1	1	3	1	0	0	3	1	1	1	0	3	0	0	1	2	2	2	2	0	7	5	2	0	2	0	5	0	1	2	1	3	5	1	4	2	0	0	1	4
CG32088	56.8838	53.4614	0.1646	159.992	43	0	0.3053	972	23	19	11	36	12	14	10	10	31	14	1	0	7	11	0	6	17	16	21	32	6	11	6	12	13	10	14	31	12	8	9	5	34	18	13	28	19	14	15	7	27
CG4788	54.8103	50.2823	0.3715	93.9941	43	0	0.498	253	3	2	1	4	2	7	5	6	2	2	0	1	0	3	0	0	3	2	4	6	4	2	10	6	6	1	6	5	3	6	2	1	3	6	3	5	6	5	2	3	4
Grip71	55.7117	53.858	0.1986	128.522	43	0	0.3435	647	11	11	4	15	8	13	5	9	7	10	1	0	5	8	0	2	8	8	6	14	6	6	7	9	8	3	15	20	9	15	7	7	8	10	6	15	7	18	8	10	11
CG4712	56.8286	53.418	0.183	118.579	43	0	0.326	648	10	5	5	17	7	11	11	9	6	9	1	0	2	3	0	3	6	12	7	25	1	7	6	4	10	10	10	12	5	11	13	8	21	10	8	24	7	15	8	11	11
CG5050	57.9979	52.1717	0.2959	97.0665	43	0	0.4255	328	4	3	1	12	4	7	1	5	5	5	1	0	3	2	0	3	4	8	4	12	1	1	1	0	4	6	16	12	7	9	5	3	4	5	6	12	1	4	5	3	4
CG31068	54.4159	54.1222	0.1864	143.532	43	0	0.3171	770	13	13	3	8	6	23	8	14	11	19	0	1	7	11	0	8	10	12	4	35	6	16	12	14	7	4	12	23	2	14	14	9	12	11	7	17	4	15	8	11	18
CG15605	51.9835	51.9089	0.4204	64.3197	43	0.0192	0.5195	153	3	1	0	7	1	1	0	0	4	2	1	0	1	0	0	1	1	5	1	5	0	0	3	2	3	0	4	5	1	5	3	1	4	2	0	4	1	3	0	3	4
CG10793	55.94	55.047	0.2026	97.2412	43	0	0.3494	480	9	8	1	22	3	9	1	7	6	5	0	1	2	5	0	7	9	5	4	16	2	5	4	6	6	7	6	14	7	3	8	2	12	9	7	10	3	7	6	6	15
CG32087	55.7193	50.6782	0.4231	172.615	43	0	0.4679	408	12	12	3	13	5	5	2	4	5	6	1	0	4	7	0	7	2	6	10	31	6	5	5	5	8	3	3	11	6	4	3	3	4	6	6	13	6	5	3	4	6
CG5872	56.5241	55.8678	0.1632	80.6123	43	0.0004	0.3105	494	7	4	7	15	3	5	6	8	2	1	1	0	1	6	0	3	6	3	5	9	3	5	10	11	2	6	5	16	1	7	4	4	9	10	11	13	4	14	11	9	14
CG4567	51.1727	46.3733	0.3398	253.473	43	0	0.4766	746	12	23	2	17	1	7	5	13	4	16	0	1	2	7	0	3	6	7	8	28	4	15	9	5	6	12	14	16	1	9	4	9	18	20	3	22	5	25	7	6	16
CG6462	58.9138	57.3241	0.1894	60.6037	43	0.0394	0.3326	320	7	7	3	8	1	4	4	1	5	9	1	0	1	7	0	5	5	2	5	10	2	5	3	1	3	3	9	7	3	4	6	1	5	5	5	6	6	10	3	5	4
mthl8	58.9023	53.5965	0.2188	107.848	43	0	0.3869	493	22	17	3	9	4	8	4	4	9	19	1	0	12	10	0	13	7	11	6	13	2	6	8	3	8	11	3	6	5	4	2	4	11	15	10	12	2	5	7	6	7
CG10722	53.5266	51.7823	0.2717	163.845	43	0	0.3974	603	9	6	2	17	3	11	1	11	3	10	0	1	5	12	0	8	6	14	13	35	5	6	2	7	6	4	9	24	7	9	7	3	11	9	3	10	3	12	4	4	14
CG14647	58.7072	54.003	0.2443	88.4201	43	0.0001	0.4004	362	6	8	3	15	3	3	3	2	2	5	0	0	5	6	1	2	9	2	5	9	1	3	3	4	1	4	6	8	5	5	6	4	3	8	2	11	3	6	1	4	17
CG33700	52.6085	48.7676	0.4085	77.6239	43	0.001	0.4784	190	10	3	1	6	2	4	1	1	5	7	0	0	1	5	1	1	3	1	0	2	0	1	6	3	2	5	3	2	0	1	4	1	6	5	5	10	0	1	1	2	7
CG32055	57.5405	55.7736	0.1865	99.7519	43	0	0.3211	535	16	6	6	27	4	8	6	1	6	6	1	0	5	3	0	6	17	14	8	30	3	9	2	4	6	6	14	8	7	2	7	4	12	9	8	9	10	5	4	1	26
CG4714	55.8827	52.0178	0.2206	161.725	43	0	0.383	733	10	16	5	15	6	11	11	19	11	6	0	1	0	1	0	0	6	11	6	23	0	9	14	6	7	13	10	17	8	7	11	9	9	20	6	16	7	18	11	8	18
CG6522	54.0168	50.8614	0.2583	211.041	43	0	0.4006	817	11	15	2	18	4	12	5	6	11	6	1	0	6	31	0	9	16	6	6	30	12	17	15	20	10	11	21	32	7	16	4	3	13	17	7	18	6	9	7	7	9
CG4287	53.7596	50.265	0.3587	119.814	43	0	0.4361	334	9	11	1	7	2	5	1	1	5	6	0	0	0	2	1	6	6	1	7	16	2	4	4	5	5	2	10	10	6	6	4	4	8	7	3	11	2	8	4	1	5
CG10633	54.4869	50.2564	0.2544	218.748	43	0	0.4034	860	18	23	8	15	1	16	2	13	11	16	0	0	4	8	1	20	7	16	8	31	6	12	13	11	14	15	15	25	7	8	10	6	21	17	12	25	15	20	8	18	11
CG8613	55.1819	53.2595	0.1804	145.913	43	0	0.3197	809	19	23	3	16	2	15	6	13	18	15	0	1	6	6	0	12	12	16	12	19	4	11	13	13	11	17	9	23	8	10	12	4	15	12	8	20	7	17	9	4	13
gfA	58.4902	49.7889	0.3145	176.424	43	0	0.4461	561	10	15	4	13	6	12	7	5	8	11	1	0	7	8	0	11	10	12	5	21	3	7	14	15	7	5	7	10	4	5	6	3	17	6	14	17	4	7	11	9	18
gfA	58.4902	49.7889	0.3145	176.424	43	0	0.4461	561	10	15	4	13	6	12	7	5	8	11	1	0	7	8	0	11	10	12	5	21	3	7	14	15	7	5	7	10	4	5	6	3	17	6	14	17	4	7	11	9	18
gfA	58.4902	49.7889	0.3145	176.424	43	0	0.4461	561	10	15	4	13	6	12	7	5	8	11	1	0	7	8	0	11	10	12	5	21	3	7	14	15	7	5	7	10	4	5	6	3	17	6	14	17	4	7	11	9	18
CG9598	52.7153	49.8902	0.2838	312.46	43	0	0.414	1101	6	13	5	19	16	27	9	21	12	6	0	1	5	3	0	2	11	10	10	44	10	23	26	19	7	14	19	34	7	17	8	7	17	29	9	17	12	31	19	19	23
Ptp69D	57.0543	54.0052	0.1589	232.533	43	0	0.3192	1463	24	29	21	21	14	21	10	11	26	42	1	0	16	15	0	17	17	11	21	29	1	21	28	14	21	17	31	19	6	9	17	8	47	31	38	26	22	34	27	21	36
CG8389	54.4896	51.3829	0.2693	127.104	43	0	0.4009	472	10	15	1	9	5	9	4	5	3	8	1	0	2	6	0	5	11	11	10	21	3	6	3	5	1	7	9	9	3	8	6	2	14	14	5	17	5	7	7	7	8
CG14303	57.8966	54.224	0.1379	221.014	43	0	0.3004	1603	29	37	18	33	16	26	17	27	23	32	1	0	13	19	0	17	21	18	19	42	16	18	23	16	19	28	30	48	17	20	18	9	34	33	15	39	22	32	26	13	41
CG14683	54.4723	51.5397	0.3071	109.636	43	0	0.4285	357	4	9	2	5	1	6	2	3	2	5	1	0	1	2	0	2	7	5	5	15	2	5	6	1	5	6	4	2	3	6	7	1	6	8	6	10	4	10	3	2	2
fog	55.5854	50.8521	0.2327	170.119	43	0	0.3479	731	10	8	7	12	6	10	15	9	6	4	1	0	2	1	0	7	8	4	3	20	4	16	15	20	9	6	10	20	4	9	1	3	13	10	9	10	13	30	35	20	16
CG4004	52.8347	45.8445	0.389	124.466	43	0	0.4893	320	3	7	0	4	2	3	1	11	7	5	1	0	2	4	0	4	3	4	3	5	1	5	1	4	6	4	2	14	11	4	7	4	5	5	3	11	2	5	1	1	8
CG4004	52.8347	45.8445	0.389	124.466	43	0	0.4893	320	3	7	0	4	2	3	1	11	7	5	1	0	2	4	0	4	3	4	3	5	1	5	1	4	6	4	2	14	11	4	7	4	5	5	3	11	2	5	1	1	8
CG4004	52.8347	45.8445	0.389	124.466	43	0	0.4893	320	3	7	0	4	2	3	1	11	7	5	1	0	2	4	0	4	3	4	3	5	1	5	1	4	6	4	2	14	11	4	7	4	5	5	3	11	2	5	1	1	8
CG6640	53.2369	48.8023	0.3206	293.978	43	0	0.4248	917	32	22	6	31	5	21	10	9	23	20	1	0	7	9	0	13	20	10	12	30	7	7	24	12	3	14	23	19	5	4	6	6	18	28	13	30	7	28	8	7	19
CG6640	53.2369	48.8023	0.3206	293.978	43	0	0.4248	917	32	22	6	31	5	21	10	9	23	20	1	0	7	9	0	13	20	10	12	30	7	7	24	12	3	14	23	19	5	4	6	6	18	28	13	30	7	28	8	7	19
CG14973	52.6215	48.9631	0.3198	301.534	43	0	0.4046	943	8	5	6	8	11	36	4	22	14	16	1	0	6	14	0	4	7	12	8	43	18	21	14	12	9	7	23	38	5	6	8	2	13	12	11	21	10	27	9	23	43
CG34235	56.3656	53.6491	0.3325	56.8558	43	0.0766	0.455	171	6	6	0	5	1	2	1	5	2	7	0	0	4	2	1	3	6	5	1	6	0	1	3	2	1	1	1	1	0	1	0	1	9	8	8	4	2	3	1	0	0
CG18446	57.7886	52.9989	0.2184	106.577	43	0	0.3765	488	8	10	4	5	3	11	4	8	6	8	0	1	3	7	0	4	4	8	1	11	7	15	21	18	17	12	13	15	3	6	4	7	11	3	7	17	2	6	7	8	15
Syn2	53.7483	48.9377	0.3574	184.085	43	0	0.4375	515	8	7	2	9	1	5	5	10	7	7	1	0	6	3	0	7	8	6	7	22	4	7	6	2	8	6	11	14	6	9	3	0	10	9	10	14	4	12	7	10	12
Syn2	53.7483	48.9377	0.3574	184.085	43	0	0.4375	515	8	7	2	9	1	5	5	10	7	7	1	0	6	3	0	7	8	6	7	22	4	7	6	2	8	6	11	14	6	9	3	0	10	9	10	14	4	12	7	10	12
Syn2	53.7483	48.9377	0.3574	184.085	43	0	0.4375	515	8	7	2	9	1	5	5	10	7	7	1	0	6	3	0	7	8	6	7	22	4	7	6	2	8	6	11	14	6	9	3	0	10	9	10	14	4	12	7	10	12
Atg12	60.5	60.1524	0.4478	47.9149	43	0.2802	0.5067	107	4	2	2	1	0	0	3	0	1	3	1	0	1	2	0	3	2	2	0	3	1	2	1	1	1	1	2	3	0	0	1	0	1	6	3	1	1	3	2	1	3
ash1	56.4024	55.9879	0.1096	243.166	43	0	0.2634	2218	18	28	12	39	30	44	25	35	22	26	1	0	14	33	0	11	24	16	28	46	34	53	45	24	20	21	36	76	22	28	31	21	34	34	17	39	30	45	24	24	41
CG18609	60.3288	53.9528	0.371	97.951	43	0	0.4886	264	10	11	0	10	1	2	3	1	18	7	0	1	1	3	0	3	3	7	4	14	4	2	4	3	3	5	4	4	1	3	4	1	4	8	5	8	1	2	3	3	7
CG7744	56.2393	49.562	0.3038	206.887	43	0	0.451	681	13	17	6	18	7	21	7	11	11	16	1	0	7	14	0	8	9	7	8	27	7	5	9	11	5	6	22	29	6	9	12	7	16	8	10	16	12	12	5	10	16
CG4656	52.4866	51.2548	0.2192	176.891	43	0	0.3396	807	11	8	6	18	13	18	8	18	7	17	1	0	6	11	0	5	6	5	1	22	10	16	9	5	8	10	14	18	21	16	4	8	9	10	9	11	14	27	12	16	21
CG6279	58.255	56.5455	0.1366	103.579	43	0	0.3111	758	14	8	6	17	4	20	8	8	7	8	1	0	7	11	0	6	11	16	8	17	7	21	17	15	15	11	17	19	6	7	9	7	15	15	13	15	6	14	9	5	29
Ngp	53.6809	50.5165	0.2573	173.67	43	0	0.3849	675	9	16	6	12	7	9	6	5	5	12	1	0	1	1	0	8	9	5	9	12	10	15	5	7	5	10	11	21	7	25	5	4	11	13	4	8	9	7	7	10	9
CG14502	57.3615	51.2706	0.3441	65.0403	43	0.0166	0.4448	189	4	4	1	4	1	3	0	0	5	6	0	0	2	1	1	3	3	1	3	5	0	4	5	5	0	1	1	2	1	1	2	0	7	3	3	6	1	6	2	3	7
Or24a	58.2121	55.3426	0.2183	84.7046	43	0.0002	0.3492	388	11	14	8	12	2	10	1	6	13	7	1	0	10	2	0	6	4	6	7	16	2	4	3	2	7	4	5	3	2	5	2	4	13	7	10	10	10	6	7	2	2
CG6630	57.3547	54.8027	0.1349	271.565	43	0	0.3056	2013	45	35	22	57	13	34	29	29	48	28	1	0	19	25	0	13	32	38	30	57	20	27	25	19	28	42	49	71	15	29	25	10	36	35	24	42	25	22	27	22	71
CG10414	58.2689	57.2316	0.1092	84.6283	43	0.0002	0.2358	775	19	16	5	18	6	9	9	4	9	16	0	0	7	12	1	13	12	7	10	21	11	20	20	10	11	12	20	25	3	9	7	9	10	17	16	21	3	9	9	8	17
Cyp4d21	58.961	56.5914	0.1559	79.8193	43	0.0005	0.2873	512	13	11	6	14	4	6	2	2	10	11	0	0	2	4	1	7	12	5	9	16	7	7	8	7	5	2	5	7	3	6	6	3	16	8	13	14	7	12	7	7	12
CG6901	54.8529	52.1425	0.2497	121.375	43	0	0.4011	486	16	20	5	12	5	6	5	6	9	9	0	1	2	5	0	5	5	10	9	14	1	9	8	3	3	2	4	11	3	4	3	2	14	18	4	22	8	13	3	5	7
BBS8	51.674	49.7439	0.298	163.923	43	0	0.4108	550	7	9	3	11	6	15	4	4	4	18	1	0	7	5	0	6	8	11	4	25	5	9	4	6	5	7	16	24	3	8	11	4	6	5	5	12	6	16	1	3	13
CG7791	56.6931	53.9426	0.1876	131.331	43	0	0.3565	700	17	16	3	12	4	9	6	6	13	16	1	0	6	8	0	8	16	9	9	25	4	12	7	8	10	17	10	22	13	11	9	14	9	13	2	20	3	13	9	13	8
CG17707	59.2481	54.9691	0.133	130.095	43	0	0.2977	978	29	24	15	23	17	14	9	14	31	12	1	0	10	15	0	16	25	19	15	24	5	13	11	12	11	17	18	20	6	10	6	4	21	16	18	32	23	23	13	8	25
mRpL32	55.5627	53.58	0.3612	70.798	43	0.0048	0.4747	196	3	5	3	7	1	8	1	1	2	2	0	1	3	1	0	3	3	4	1	8	5	4	1	2	3	4	3	8	1	3	0	1	3	3	0	5	1	2	3	1	2
CG9253	57.195	50.6589	0.2863	145.44	43	0	0.4269	508	9	6	4	11	1	5	3	5	6	4	0	1	3	4	0	3	9	6	9	16	3	2	2	7	6	6	10	16	4	9	4	2	15	4	6	13	3	9	5	9	6
CG13994	58.32	57.3901	0.2783	45.6418	43	0.3629	0.3894	164	3	1	0	3	1	3	1	6	0	1	0	1	1	5	0	0	1	2	0	1	4	1	5	4	5	6	2	4	2	3	0	3	2	3	1	1	2	4	4	4	6
CG5348	60.6619	59.018	0.1181	70.9897	43	0.0046	0.2542	601	28	24	4	21	6	8	5	9	12	14	0	1	3	6	0	6	10	10	9	13	4	4	5	3	10	3	5	9	4	3	6	3	19	15	12	20	12	10	13	8	16
CG13260	51.8987	51.1843	0.2585	165.695	43	0	0.3808	641	4	1	0	22	4	4	6	9	13	5	1	0	2	5	0	3	3	0	3	10	6	11	13	8	26	7	28	56	3	3	2	2	11	13	6	6	9	13	18	5	16
SCAP	54.9674	49.428	0.261	333.356	43	0	0.4135	1277	34	27	6	27	14	23	10	21	17	26	1	0	12	23	0	23	25	15	20	44	11	25	12	23	9	22	14	51	10	24	15	8	18	36	21	35	18	21	22	24	14
CG11227	60.0362	58.0287	0.1045	78.7898	43	0.0007	0.2494	754	14	15	7	23	10	14	11	12	10	7	1	0	9	10	0	5	5	9	13	13	10	11	17	9	12	12	10	15	8	7	5	8	14	14	11	22	13	14	5	6	21
CG11227	60.0362	58.0287	0.1045	78.7898	43	0.0007	0.2494	754	14	15	7	23	10	14	11	12	10	7	1	0	9	10	0	5	5	9	13	13	10	11	17	9	12	12	10	15	8	7	5	8	14	14	11	22	13	14	5	6	21
CG31445	53.1958	48.7177	0.2877	266.957	43	0	0.415	928	16	28	6	20	4	23	12	15	21	26	1	0	2	10	0	25	17	7	6	41	8	16	10	7	8	17	17	30	7	12	8	7	16	15	14	22	11	27	11	16	29
GlcAT-S	56.2228	51.668	0.3038	99.6563	43	0	0.4092	328	7	6	2	8	3	3	1	0	7	8	0	0	0	3	1	5	6	5	2	11	1	7	7	5	3	6	5	7	3	6	6	8	6	3	4	14	1	7	2	6	15
GlcAT-S	56.2228	51.668	0.3038	99.6563	43	0	0.4092	328	7	6	2	8	3	3	1	0	7	8	0	0	0	3	1	5	6	5	2	11	1	7	7	5	3	6	5	7	3	6	6	8	6	3	4	14	1	7	2	6	15
CG5888	53.6581	48.0629	0.335	152.781	43	0	0.4767	456	7	10	5	18	0	7	1	6	7	9	1	0	3	9	0	7	9	7	7	15	2	8	8	5	4	8	9	11	0	1	3	0	11	15	6	6	3	8	3	4	21
CG11423	55.235	55.1839	0.1622	114.02	43	0	0.3153	703	17	6	10	4	15	7	3	4	7	8	1	0	8	11	0	9	8	6	5	17	12	10	18	15	6	6	12	5	7	7	10	6	22	15	8	15	15	11	4	10	19
CG11018	57.5705	55.5553	0.2321	73.8222	43	0.0024	0.3991	318	4	11	1	5	1	4	2	4	5	9	1	0	0	3	0	5	3	3	3	5	4	3	12	7	4	4	10	8	3	5	3	0	8	6	5	5	8	7	2	1	8
CG12698	56.2382	48.9907	0.2553	148.323	43	0	0.3774	581	17	13	1	6	6	8	6	6	13	4	1	0	0	9	0	5	9	8	4	15	3	7	7	6	5	3	9	15	10	8	7	5	19	8	17	21	7	11	10	7	12
sphinx2	58.8142	57.3005	0.2299	57.9392	43	0.0636	0.372	252	8	3	2	2	1	3	3	1	9	8	0	0	4	4	1	8	1	2	3	3	1	3	4	2	2	4	2	0	3	5	3	1	8	6	7	10	2	5	5	2	6
CG15253	50.6949	44.3781	0.4862	123.499	43	0	0.5251	254	5	5	1	3	0	6	1	1	14	5	0	0	2	3	1	3	3	1	2	8	0	4	1	1	5	2	5	4	2	3	0	2	10	6	6	4	1	10	2	1	12
CG15661	53.5685	48.1235	0.3674	195.088	43	0	0.4795	531	12	21	6	14	1	6	5	3	13	6	1	0	1	0	0	6	6	9	4	28	1	10	6	8	11	13	10	14	4	3	4	5	11	11	5	26	3	14	4	3	6
CG4972	57.2249	54.8024	0.1846	103.762	43	0	0.3451	562	12	15	7	20	6	13	8	5	11	13	0	1	1	3	0	3	6	8	10	16	1	11	7	7	6	9	11	2	2	2	3	4	20	10	9	12	7	11	7	8	21
CG8065	59.39	57.4144	0.2122	80.8584	43	0.0004	0.3763	381	7	9	5	9	5	6	4	6	3	3	1	0	6	6	0	1	6	6	7	16	6	5	5	1	4	4	9	9	1	1	8	5	7	7	3	7	4	8	7	2	9
CG5561	57.52	56.9537	0.183	55.9936	43	0.0884	0.3353	306	7	6	3	9	2	6	1	4	2	7	1	0	6	11	0	2	4	2	3	6	4	10	9	5	2	2	3	1	2	5	3	8	7	4	3	9	3	5	1	3	4
CG17344	56.7839	59.3222	0.3334	51.6826	43	0.1709	0.4335	155	0	1	3	3	4	3	1	6	3	7	0	0	1	0	1	2	1	3	2	2	1	2	5	2	4	1	4	2	0	0	2	1	1	8	1	5	1	2	2	2	2
CG12539	50.8608	47.6707	0.3385	212.248	43	0	0.4407	627	14	11	2	16	2	11	4	15	11	11	0	1	2	5	0	8	4	7	10	25	0	12	14	5	6	12	7	22	4	11	7	3	10	15	11	16	4	17	8	8	19
bun	51.1047	43.0901	0.3624	437.42	43	0	0.5071	1207	4	10	5	16	7	23	18	30	7	5	1	0	0	2	0	2	6	8	9	21	5	23	23	19	20	16	50	113	5	14	3	3	9	14	7	19	19	32	30	25	39
bun	51.1047	43.0901	0.3624	437.42	43	0	0.5071	1207	4	10	5	16	7	23	18	30	7	5	1	0	0	2	0	2	6	8	9	21	5	23	23	19	20	16	50	113	5	14	3	3	9	14	7	19	19	32	30	25	39
bun	51.1047	43.0901	0.3624	437.42	43	0	0.5071	1207	4	10	5	16	7	23	18	30	7	5	1	0	0	2	0	2	6	8	9	21	5	23	23	19	20	16	50	113	5	14	3	3	9	14	7	19	19	32	30	25	39
bun	51.1047	43.0901	0.3624	437.42	43	0	0.5071	1207	4	10	5	16	7	23	18	30	7	5	1	0	0	2	0	2	6	8	9	21	5	23	23	19	20	16	50	113	5	14	3	3	9	14	7	19	19	32	30	25	39
bun	51.1047	43.0901	0.3624	437.42	43	0	0.5071	1207	4	10	5	16	7	23	18	30	7	5	1	0	0	2	0	2	6	8	9	21	5	23	23	19	20	16	50	113	5	14	3	3	9	14	7	19	19	32	30	25	39
bun	51.1047	43.0901	0.3624	437.42	43	0	0.5071	1207	4	10	5	16	7	23	18	30	7	5	1	0	0	2	0	2	6	8	9	21	5	23	23	19	20	16	50	113	5	14	3	3	9	14	7	19	19	32	30	25	39
bun	51.1047	43.0901	0.3624	437.42	43	0	0.5071	1207	4	10	5	16	7	23	18	30	7	5	1	0	0	2	0	2	6	8	9	21	5	23	23	19	20	16	50	113	5	14	3	3	9	14	7	19	19	32	30	25	39
CG13048	53.5047	47.8389	0.5229	108.231	43	0	0.501	207	8	4	2	5	2	1	0	2	0	4	0	0	0	0	1	3	8	1	2	16	12	12	14	5	10	12	3	1	1	1	0	0	2	0	0	1	1	5	1	1	1
ph-d	55.1321	55.9388	0.1408	216.619	43	0	0.2973	1538	9	11	4	16	16	23	26	28	3	5	1	0	2	11	0	4	13	13	15	40	14	33	35	22	7	14	90	191	3	8	5	3	25	31	9	33	36	58	36	30	25
CG9311	55.9222	54.4251	0.1459	267.635	43	0	0.321	1834	20	19	12	34	15	46	18	34	44	37	1	0	8	12	0	13	19	20	17	46	31	30	49	28	17	21	74	114	9	13	9	5	29	21	7	34	32	46	24	16	58
CG8920	53.8852	50.6069	0.2322	204.294	43	0	0.3808	880	11	21	4	9	8	7	9	10	9	16	0	0	3	8	1	8	8	8	7	30	8	10	18	19	18	21	18	31	11	18	5	8	12	23	14	17	4	18	11	20	18
CG8920	53.8852	50.6069	0.2322	204.294	43	0	0.3808	880	11	21	4	9	8	7	9	10	9	16	0	0	3	8	1	8	8	8	7	30	8	10	18	19	18	21	18	31	11	18	5	8	12	23	14	17	4	18	11	20	18
CG8920	53.8852	50.6069	0.2322	204.294	43	0	0.3808	880	11	21	4	9	8	7	9	10	9	16	0	0	3	8	1	8	8	8	7	30	8	10	18	19	18	21	18	31	11	18	5	8	12	23	14	17	4	18	11	20	18
CG14160	56.1877	51.5246	0.3123	151.139	43	0	0.4386	484	15	16	7	13	2	8	3	4	4	8	1	0	3	8	0	12	7	7	11	27	3	3	4	1	6	9	5	11	4	4	5	2	12	8	5	19	4	11	3	2	7
rk	53.3193	48.5677	0.3139	427.231	43	0	0.4455	1361	30	26	13	47	5	33	13	25	9	15	0	0	10	23	1	19	14	27	18	71	12	28	33	21	14	13	29	45	5	20	20	11	20	26	14	41	15	30	9	18	40
rk	53.3193	48.5677	0.3139	427.231	43	0	0.4455	1361	30	26	13	47	5	33	13	25	9	15	0	0	10	23	1	19	14	27	18	71	12	28	33	21	14	13	29	45	5	20	20	11	20	26	14	41	15	30	9	18	40
CG31128	56.2729	55.9103	0.3494	58.3561	43	0.0592	0.4295	167	2	0	2	7	5	2	3	2	2	4	0	0	6	10	1	5	0	0	5	8	1	1	2	1	1	4	3	2	0	2	0	0	5	3	4	1	0	3	1	3	3
CG4448	54.0132	51.089	0.2435	181.129	43	0	0.3939	744	16	9	4	18	7	15	4	11	8	18	1	0	2	18	0	9	6	13	6	27	1	8	9	5	11	16	8	22	8	15	9	9	5	6	10	14	9	16	9	11	15
CG33681	59.7486	55.2504	0.2015	79.7924	43	0.0006	0.3697	396	6	9	5	8	4	3	5	6	4	6	0	1	5	11	0	4	5	7	2	11	5	8	12	3	4	8	8	4	3	7	4	2	9	6	8	9	3	6	7	1	6
CG32647	49.3889	46.0207	0.5204	121.766	43	0	0.5687	234	4	3	1	4	0	2	0	3	4	3	1	0	4	10	0	4	3	6	1	10	1	4	7	3	0	2	9	6	2	2	6	0	2	3	4	7	1	2	16	3	3
CG15023	50.6605	44.2835	0.3961	68.5319	43	0.0079	0.4253	173	2	3	0	2	0	0	0	2	3	7	0	0	1	0	1	0	3	1	2	5	12	14	16	9	4	1	2	0	1	0	0	0	2	0	1	1	12	17	7	6	0
CG30090	56.616	52.7761	0.2866	83.6914	43	0.0002	0.4387	292	4	5	3	3	2	7	2	1	2	6	1	0	2	9	0	5	3	6	2	4	0	4	2	3	4	4	3	10	1	4	2	2	8	14	4	7	7	6	5	2	4
CG30091	57.5092	56.3257	0.1576	83.061	43	0.0002	0.3166	527	6	13	6	13	2	5	2	5	2	16	0	1	5	10	0	9	6	8	5	15	4	8	2	7	8	6	13	8	1	4	4	2	10	16	11	14	6	10	4	11	10
CG15475	53.3314	47.5492	0.4122	96.4661	43	0	0.5137	234	5	4	0	2	1	2	4	0	1	3	1	0	1	2	0	0	1	1	2	7	3	10	5	3	2	4	3	10	0	4	2	2	1	4	1	2	4	6	2	2	7
CG18249	56.741	53.6148	0.2234	124.212	43	0	0.3773	556	9	4	11	21	6	8	4	4	1	11	0	0	2	4	1	6	15	18	10	32	4	6	8	6	10	8	10	16	5	8	3	4	9	14	3	12	6	11	4	6	23
CG10650	54.47	48.5934	0.3746	159.592	43	0	0.5502	426	2	5	2	8	4	10	5	8	5	6	1	0	12	39	0	2	3	5	4	6	1	6	2	2	1	1	5	14	4	2	3	0	7	5	2	5	9	19	4	15	30
CG7739	54.9766	50.4143	0.2677	159.839	43	0	0.4217	597	13	22	2	13	3	5	3	3	10	11	1	0	1	9	0	7	11	8	10	22	6	5	9	11	3	7	8	20	2	9	5	3	14	14	6	11	10	10	3	14	13
CG32117	59.1506	54.8526	0.3111	67.2025	43	0.0106	0.4738	216	7	1	2	3	2	4	2	5	0	2	1	0	4	2	0	2	1	4	2	5	2	2	6	3	1	4	9	8	1	5	5	3	5	10	4	2	1	4	1	5	10
kek4	57.755	54.3565	0.1853	120.421	43	0	0.3484	650	11	15	8	16	3	13	11	9	11	11	1	0	7	9	0	5	11	15	12	21	5	9	7	6	5	9	14	14	7	7	5	5	9	15	18	7	12	8	9	6	33
Ada	57.0099	54.6781	0.2201	74.3805	43	0.0021	0.3722	338	11	6	2	12	1	6	2	2	4	2	1	0	3	7	0	0	7	3	3	9	2	5	5	0	5	7	3	7	1	2	6	4	7	10	4	7	6	7	4	3	6
Pxd	51.1975	47.374	0.3584	247.65	43	0	0.4745	691	8	21	1	13	8	19	6	10	11	16	1	0	6	8	0	6	4	11	7	35	5	14	9	16	6	16	13	20	12	9	4	5	20	12	4	11	13	11	3	9	17
ppk16	52.7336	49.9862	0.2696	143.421	43	0	0.3712	532	20	18	0	10	1	9	5	8	11	10	0	1	6	12	0	8	10	9	6	14	0	6	9	8	10	7	7	13	2	11	8	7	13	13	12	16	4	19	6	11	16
CG34281	46.8566	41.2808	0.9071	97.0562	43	0	0.8083	107	3	4	0	3	4	1	1	0	7	13	0	0	0	2	1	0	1	0	1	1	0	1	3	0	0	0	2	3	0	0	0	0	0	0	0	1	0	0	0	0	0
CG10586	59.1422	56.6279	0.1965	54.2367	43	0.117	0.3495	276	7	3	2	8	0	7	4	2	4	5	1	0	3	5	0	2	2	6	3	5	2	2	1	5	4	2	3	3	6	3	2	3	9	6	4	10	3	6	2	4	5
CG31223	56.3247	51.9249	0.2918	95.9931	43	0	0.3994	329	3	9	2	7	2	2	1	2	2	5	1	0	1	2	0	4	4	3	1	13	2	4	1	3	0	3	3	11	3	4	1	3	6	7	6	7	3	8	3	4	9
tra	58.7705	59.1584	0.2653	52.5248	43	0.1514	0.4095	198	4	2	0	2	3	6	3	1	3	8	0	0	0	0	1	0	0	0	1	0	2	2	6	9	5	3	7	7	5	12	11	4	2	3	0	4	1	2	0	0	2
Ho	56.3443	53.7703	0.247	73.3704	43	0.0027	0.3778	297	10	8	2	7	3	4	3	0	5	7	1	0	1	1	0	3	4	5	3	8	2	1	1	4	3	2	1	9	5	5	0	1	5	6	2	9	1	4	5	0	7
CG11668	54.3972	52.6848	0.2418	96.4956	43	0	0.3819	399	2	6	4	10	1	8	4	6	8	9	0	0	7	9	1	7	2	6	4	12	5	6	7	9	7	14	15	10	3	7	3	4	12	3	7	9	1	4	3	6	12
CG5392	53.7026	50.8054	0.2395	256.724	43	0	0.3789	1072	13	19	8	15	11	20	14	8	15	13	1	0	47	36	0	12	10	11	13	40	9	18	21	10	18	15	26	35	6	15	16	17	7	13	16	10	21	12	9	7	33
CG31792	55.0424	51.2432	0.2179	287.417	43	0	0.345	1319	38	33	9	25	16	40	8	19	21	23	1	0	3	12	0	11	22	26	13	51	7	13	16	6	12	12	18	25	12	12	19	15	32	33	29	44	12	28	17	14	24
CG32662	54.6579	51.353	0.2658	310.729	43	0	0.4313	1169	9	5	2	12	10	18	9	14	4	3	1	0	4	7	0	1	13	25	10	45	6	19	15	21	9	10	23	34	4	6	12	6	10	20	3	16	8	18	15	17	22
mthl2	56.8806	51.6985	0.2515	130.54	43	0	0.3829	519	14	20	4	13	6	6	4	10	9	16	0	1	7	13	0	11	8	8	11	22	2	6	4	1	4	8	9	9	1	6	2	4	12	9	13	22	7	8	5	6	11
CG32040	59.0935	55.728	0.2197	68.9728	43	0.0072	0.3645	314	8	3	5	7	2	8	0	5	4	4	1	0	1	3	0	4	2	2	7	8	4	8	2	2	2	2	9	8	2	3	3	4	4	8	3	15	1	3	5	5	10
CG13541	53.7783	52.7565	0.3449	59.6709	43	0.0468	0.4273	173	2	0	1	0	1	2	1	4	1	1	0	1	0	4	0	0	2	1	0	3	4	4	0	6	5	7	4	4	3	3	1	4	3	3	0	9	1	4	2	1	4
CG7506	53.7909	46.0048	0.6152	145.807	43	0	0.5745	237	6	9	2	1	1	2	2	4	2	5	1	0	0	3	0	2	5	2	1	16	3	4	7	3	0	5	4	8	1	1	3	1	4	4	2	8	8	7	2	5	4
CG6498	54.0607	52.2908	0.184	393.665	43	0	0.3348	2140	35	13	6	51	32	53	36	71	24	16	0	1	13	20	0	8	12	21	17	72	25	47	48	42	30	36	41	64	25	24	14	17	23	32	16	44	32	53	39	35	36
CG5863	53.8944	51.1903	0.3044	120.562	43	0	0.4199	396	13	11	1	13	5	4	5	6	6	6	0	0	5	4	1	6	2	8	5	11	3	7	5	4	4	4	6	13	2	3	5	4	13	9	2	8	3	10	3	5	11
CG12402	54.5258	50.6545	0.316	200.038	43	0	0.4374	633	5	10	6	21	2	10	2	8	4	8	0	1	6	17	0	4	14	8	14	46	4	4	7	6	10	9	15	17	10	11	12	8	10	8	6	24	7	12	3	9	18
CG9216	56.8224	52.5644	0.1972	299.919	43	0	0.3777	1521	15	19	14	23	12	20	21	29	17	13	1	0	6	7	0	9	9	12	20	29	13	29	31	35	14	8	46	83	18	30	30	14	22	25	14	26	16	33	21	24	47
CG9216	56.8224	52.5644	0.1972	299.919	43	0	0.3777	1521	15	19	14	23	12	20	21	29	17	13	1	0	6	7	0	9	9	12	20	29	13	29	31	35	14	8	46	83	18	30	30	14	22	25	14	26	16	33	21	24	47
Golgin84	52.9052	51.0808	0.3	155.087	43	0	0.3979	517	4	5	1	10	2	18	9	3	2	6	1	0	0	0	0	2	8	6	8	28	0	4	5	1	6	7	19	28	8	11	9	7	3	7	2	18	6	7	9	12	9
Hira	54.9133	53.8859	0.1862	195.104	43	0	0.3172	1048	12	17	5	24	19	26	20	28	6	8	0	0	7	21	1	20	4	15	11	46	8	17	17	17	15	14	16	32	10	8	7	4	15	17	10	30	11	17	20	24	16
CG13597	56.0225	53.1488	0.239	122.855	43	0	0.382	514	13	10	3	14	8	10	13	10	6	11	1	0	1	4	0	10	2	6	4	13	10	14	14	19	5	4	10	13	5	8	10	0	10	6	3	19	4	2	4	4	22
mmd	55.0536	46.6439	0.3444	308.281	43	0	0.5045	895	13	16	5	14	3	12	16	8	13	21	0	0	14	34	1	7	6	10	7	19	2	10	12	10	14	20	16	22	7	16	10	4	20	23	8	13	9	18	13	11	24
CG31111	54.9649	50.5077	0.3301	89.1399	43	0	0.4303	270	7	8	6	3	4	6	3	3	4	4	0	0	4	2	1	1	3	4	5	5	3	8	1	3	3	4	4	8	1	4	3	3	6	2	6	8	1	2	5	3	12
clt	54.9918	53.0199	0.2287	128.778	43	0	0.3686	563	11	23	2	12	4	4	2	1	4	11	1	0	2	8	0	6	12	6	5	24	5	10	10	6	5	8	9	13	7	6	8	7	7	6	4	20	4	5	3	4	12
PH4alphaSG2	57.704	57.3222	0.145	76.5397	43	0.0012	0.2824	528	8	13	5	14	4	15	4	6	13	14	0	1	2	4	0	9	12	9	5	12	2	5	8	6	8	8	13	17	6	4	6	6	5	15	4	11	4	7	2	2	11
CG10069	51.4412	49.052	0.3361	177.786	43	0	0.4397	529	10	23	2	12	6	13	4	10	12	8	0	1	4	5	0	7	7	9	3	24	0	8	11	1	7	3	8	9	7	9	5	3	15	18	9	16	5	11	6	6	4
CG6300	52.9164	47.6105	0.3539	190.397	43	0	0.5029	538	9	11	1	12	8	8	5	4	6	17	0	0	3	7	1	6	7	6	3	12	1	4	7	5	5	8	3	14	4	4	7	6	13	20	9	20	12	15	6	4	11
CG8677	59.3096	58.0894	0.0605	166.854	43	0	0.1966	2760	17	16	15	32	61	53	41	38	17	19	1	0	19	13	0	20	38	28	23	42	61	48	67	50	27	31	55	56	35	36	27	18	48	28	29	31	42	41	50	40	59
fat2	57.5445	55.7486	0.0923	434.433	43	0	0.2403	4706	108	96	38	96	50	98	60	79	78	103	1	0	29	49	0	13	37	29	49	101	27	55	63	39	51	47	88	72	25	28	30	17	174	113	108	56	72	67	71	67	165
CG14085	52.9253	49.1529	0.3103	271.555	43	0	0.4551	875	18	14	9	26	8	25	5	11	9	20	0	0	9	13	1	15	9	24	6	37	4	14	9	6	6	12	6	33	4	7	5	5	15	22	14	29	8	20	11	5	9
CG33298	55.1999	50.4735	0.2351	351.547	43	0	0.3787	1495	28	24	12	30	13	27	15	26	24	26	1	0	5	23	0	18	13	24	19	55	12	24	25	27	17	12	18	37	12	22	23	16	36	28	33	41	14	26	28	33	41
CG6550	58.5459	56.7262	0.1441	79.7042	43	0.0006	0.3076	553	7	9	7	11	3	6	3	6	9	11	0	1	4	9	0	5	9	10	2	13	3	12	7	7	5	11	11	12	5	10	10	6	7	11	9	10	5	9	6	8	9
CG9825	56.921	52.1725	0.2855	138.751	43	0	0.4375	486	9	22	4	10	5	9	3	8	6	8	1	0	2	7	0	16	2	7	8	14	4	8	5	5	4	5	4	10	1	3	2	1	22	11	7	15	6	7	5	9	16
Parg	54.8429	53.5194	0.199	152.994	43	0	0.3443	769	19	9	4	22	3	14	14	13	13	8	0	1	5	9	0	10	11	9	7	26	2	11	12	18	10	8	18	14	10	9	8	7	13	11	9	16	4	14	7	14	15
CG7526	55.728	54.0685	0.1474	232.631	43	0	0.3333	1578	26	29	6	27	17	32	29	19	29	13	0	0	42	74	1	10	26	19	11	32	24	41	41	20	16	14	23	40	7	13	17	3	27	21	16	9	31	30	16	5	58
CG14053	59.4297	57.8583	0.2312	53.4012	43	0.1329	0.3349	231	5	4	0	5	4	3	4	7	2	3	1	0	1	3	0	4	4	1	2	9	2	4	6	3	4	0	2	7	2	4	2	1	2	3	4	3	3	1	7	3	2
CG6738	57.0379	56.477	0.1825	73.383	43	0.0026	0.3186	402	11	10	3	13	3	2	4	3	8	3	0	1	3	1	0	6	2	5	4	11	5	6	6	4	6	3	3	10	4	2	6	3	15	10	8	6	6	9	2	3	8
CG11400	55.0769	51.5981	0.3898	77.5744	43	0.001	0.4467	199	4	1	0	3	1	4	5	3	0	0	0	1	2	1	0	3	2	1	1	7	2	4	6	3	5	0	1	4	1	0	5	2	7	4	1	4	6	5	6	4	9
CG31431	54.6529	50.0103	0.3503	126.822	43	0	0.4397	362	7	6	2	8	3	3	3	5	8	8	1	0	5	10	0	9	4	7	2	18	1	4	4	5	6	4	3	13	3	5	5	5	8	4	4	6	3	6	6	4	9
CG16849	48.6632	43.5913	0.6119	94.2363	43	0	0.607	154	1	0	2	5	0	1	4	3	0	2	1	0	0	1	0	1	0	0	3	6	2	4	1	1	2	2	3	6	2	3	2	2	2	4	0	6	1	2	0	1	1
CG18516	54.0522	51.3019	0.2339	293.969	43	0	0.3794	1257	21	31	2	25	5	29	11	11	14	26	1	0	13	19	0	14	13	17	10	42	8	19	15	11	15	13	21	29	7	10	7	7	33	23	16	36	25	28	14	13	27
ind	52.3428	49.5352	0.3098	121.429	43	0	0.4595	392	2	11	3	11	7	15	6	9	6	6	0	1	1	2	0	2	3	9	3	6	4	11	12	9	3	6	10	23	3	5	3	1	0	8	3	5	2	6	4	1	8
CG8102	53.2353	51.2174	0.2791	134.526	43	0	0.4186	482	8	9	3	16	2	5	2	1	8	6	1	0	9	10	0	10	6	6	1	15	2	15	4	5	8	5	4	12	8	10	7	3	9	10	6	13	3	7	4	5	8
CG34452	54.928	52.7128	0.3188	85.7609	43	0.0001	0.3838	269	10	10	1	4	3	2	2	1	13	3	1	0	1	5	0	3	3	6	2	12	3	1	4	2	6	10	0	2	1	2	8	4	7	4	1	9	3	3	3	3	9
CG12680	46.1597	42.2801	0.6671	135.417	43	0	0.6404	203	7	3	1	6	1	3	0	1	7	3	1	0	4	7	0	0	2	6	1	13	1	0	7	2	4	4	1	4	2	3	2	2	3	8	1	9	0	5	4	3	5
Hml	55.7202	53.5736	0.1358	522.148	43	0	0.2841	3844	59	76	12	54	25	53	40	36	54	58	1	0	135	170	0	49	41	40	37	81	48	78	70	56	45	42	66	100	18	32	25	22	71	62	32	73	55	76	44	33	87
CG5945	55.5412	47.1357	0.4842	121.528	43	0	0.5833	251	6	6	0	11	1	3	1	1	4	5	0	1	1	3	0	2	1	8	1	9	3	6	3	1	1	1	4	7	1	5	3	2	4	7	3	6	5	4	1	3	9
CG11407	57.1816	54.3272	0.2054	110.685	43	0	0.3724	539	8	16	3	10	4	7	8	6	8	13	1	0	3	4	0	7	10	9	2	7	0	6	9	3	7	11	8	12	3	5	3	5	14	22	10	16	5	15	8	6	12
CG12943	53.4242	50.3778	0.2914	134.321	43	0	0.3946	461	15	17	3	14	4	9	0	4	13	9	1	0	5	6	0	4	7	11	9	25	6	6	3	6	4	1	2	9	4	3	5	4	16	17	7	19	3	6	4	7	15
Rdl	52.0092	46.3545	0.3643	221.104	43	0	0.449	607	12	12	2	6	2	5	8	15	7	13	0	1	1	6	0	7	3	6	5	20	5	19	3	13	13	9	17	8	7	8	3	3	13	17	9	21	3	9	12	8	16
CG1492	53.0963	50.5432	0.2991	177.382	43	0	0.4424	593	7	16	0	22	3	16	5	5	13	7	1	0	3	5	0	6	1	16	4	14	6	6	12	6	9	8	9	8	7	11	6	8	11	19	8	17	7	6	4	2	12
CG7294	55.691	51.4335	0.5556	71.114	43	0.0045	0.6585	128	4	6	0	0	4	5	3	2	3	3	1	0	0	0	0	0	1	1	1	2	1	2	3	1	1	0	1	0	1	1	1	0	1	0	0	1	1	0	0	0	1
CG13588	55.8441	53.2228	0.2113	91.0875	43	0	0.3758	431	8	12	1	10	4	7	4	4	5	8	1	0	0	6	0	2	3	3	5	7	5	9	6	7	2	4	2	9	2	4	4	2	12	9	6	6	6	6	2	7	18
CG6164	51.9041	46.2758	0.5427	92.8072	43	0	0.5772	171	3	3	0	6	3	3	0	0	3	5	1	0	2	5	0	3	0	1	4	4	0	5	0	1	0	3	0	4	0	2	1	1	2	6	3	5	3	2	3	2	3
Mocs1	56.1004	53.2711	0.2833	109.344	43	0	0.4213	386	6	8	1	11	2	3	1	5	4	3	0	1	2	6	0	3	4	8	6	17	1	5	5	6	3	3	5	11	3	6	8	7	9	10	5	10	3	13	3	4	9
CG13071	57.2473	54.1924	0.368	69.5591	43	0.0063	0.4778	189	5	9	0	7	1	5	4	6	3	4	0	1	2	1	0	3	2	3	1	9	2	5	4	0	4	6	6	4	1	2	1	0	3	5	1	3	2	5	0	1	1
CG1840	58.9537	57.8949	0.4587	54.5867	43	0.1107	0.5515	119	0	4	1	3	1	3	0	1	1	1	0	0	0	3	1	5	1	0	0	2	1	2	2	1	0	0	2	1	3	2	4	0	2	0	1	1	1	0	1	0	5
Est-6	54.6466	51.3567	0.2306	125.652	43	0	0.3714	545	14	17	4	11	2	3	3	11	13	12	1	0	1	6	0	8	8	3	9	16	4	6	9	9	3	5	4	19	6	4	4	5	12	6	9	7	2	9	2	4	17
CG11961	52.2374	48.7656	0.2862	255.313	43	0	0.4471	892	13	47	5	20	9	15	2	13	14	14	0	1	3	13	0	19	12	19	12	24	9	26	13	6	10	21	4	27	11	11	9	4	28	25	6	25	9	22	7	10	26
CG17681	55.8318	51.8902	0.3455	101.567	43	0	0.479	294	3	7	1	14	1	1	2	2	5	7	0	1	3	3	0	9	4	7	3	15	0	3	2	2	5	4	6	10	5	0	3	1	5	8	6	7	2	4	1	5	6
CG4641	57.9957	48.5439	0.3194	94.233	43	0	0.46	295	5	6	1	5	4	7	3	5	1	1	0	1	1	0	0	0	1	2	1	5	2	6	8	10	0	0	6	8	1	0	1	0	6	3	3	4	1	4	2	1	6
CG13190	54.9814	53.2437	0.221	85.0864	43	0.0001	0.3464	385	11	7	3	8	11	3	3	6	3	11	1	0	5	5	0	12	5	3	5	9	1	9	7	5	4	6	8	9	0	8	4	5	10	5	6	18	3	6	8	2	17
mus210	56.786	53.3227	0.1603	207.468	43	0	0.2988	1294	15	19	13	18	10	39	31	14	7	17	0	0	8	6	1	12	15	18	20	28	18	15	24	22	9	11	22	30	11	25	17	9	18	10	11	16	25	17	14	16	28
mus210	56.786	53.3227	0.1603	207.468	43	0	0.2988	1294	15	19	13	18	10	39	31	14	7	17	0	0	8	6	1	12	15	18	20	28	18	15	24	22	9	11	22	30	11	25	17	9	18	10	11	16	25	17	14	16	28
CG10799	59.5283	57.6898	0.3288	54.9157	43	0.1051	0.4545	167	0	2	0	3	5	6	2	4	3	1	1	0	1	1	0	1	1	2	5	5	1	1	3	0	0	0	1	3	3	1	2	0	6	4	2	6	3	2	0	3	6
ac	54.5314	51.4894	0.4145	83.7235	43	0.0002	0.493	202	4	2	2	8	6	2	2	2	2	3	1	0	0	3	0	2	1	2	1	3	3	2	2	1	6	4	7	14	1	4	1	4	3	3	3	2	2	1	4	1	8
CG13656	56.5123	54.0153	0.2603	95.5434	43	0	0.3849	367	16	9	4	8	7	5	5	3	9	10	0	0	0	4	1	3	5	3	10	16	3	2	1	5	8	3	2	15	3	4	5	4	4	8	2	7	7	7	6	0	8
CG9305	56.4886	55.0248	0.1598	111.216	43	0	0.3352	696	3	12	4	9	5	14	6	13	10	7	1	0	1	3	0	3	6	13	9	11	9	17	13	14	3	6	11	22	9	15	11	5	12	14	5	22	5	16	5	18	14
CG9243	57.2727	56.5579	0.1604	79.244	43	0.0006	0.3067	494	9	4	9	15	2	7	5	6	4	14	0	0	4	4	1	14	6	8	10	18	4	11	9	7	6	9	9	6	6	6	6	5	12	9	8	8	2	9	8	3	13
CG12316	55.8725	52.3587	0.1787	212.431	43	0	0.3475	1189	12	13	8	24	12	18	15	17	8	25	0	1	9	13	0	6	7	23	9	26	8	22	21	21	14	22	36	45	7	17	22	20	19	12	18	19	14	16	16	15	31
CG12316	55.8725	52.3587	0.1787	212.431	43	0	0.3475	1189	12	13	8	24	12	18	15	17	8	25	0	1	9	13	0	6	7	23	9	26	8	22	21	21	14	22	36	45	7	17	22	20	19	12	18	19	14	16	16	15	31
gol	59.4302	53.217	0.3151	90.4472	43	0	0.479	287	3	6	1	5	3	2	2	4	9	2	1	0	3	5	0	2	2	4	2	5	3	4	5	8	4	5	6	16	3	3	2	1	10	8	9	8	4	6	6	2	3
gol	59.4302	53.217	0.3151	90.4472	43	0	0.479	287	3	6	1	5	3	2	2	4	9	2	1	0	3	5	0	2	2	4	2	5	3	4	5	8	4	5	6	16	3	3	2	1	10	8	9	8	4	6	6	2	3
CG17081	54.1306	50.2118	0.2777	294.318	43	0	0.397	1060	6	10	9	29	4	13	7	8	5	7	1	0	9	14	0	2	21	15	10	57	1	6	5	1	12	10	35	58	16	28	12	17	13	11	8	23	9	28	15	14	30
Idgf3	51.9089	48.9465	0.3374	149.132	43	0	0.4414	442	6	14	0	10	6	4	1	8	12	6	1	0	1	3	0	7	5	8	5	20	4	8	6	5	4	5	7	17	7	6	4	0	4	11	2	10	5	9	2	1	15
CG7222	57.7323	53.6664	0.365	75.1962	43	0.0017	0.4767	206	7	8	1	4	0	5	3	2	1	5	0	0	3	4	1	3	2	3	3	5	1	2	5	5	3	3	5	6	3	2	2	1	1	8	3	4	2	5	2	2	8
qkr54B	53.0071	46.6705	0.3969	170.261	43	0	0.4724	429	4	3	1	4	7	9	5	3	12	10	0	0	1	1	1	0	4	3	0	13	3	10	3	8	10	9	4	9	1	9	5	3	7	8	6	10	3	5	2	3	11
Ark	59.9413	56.7971	0.1521	80.9156	43	0.0004	0.3121	532	11	12	3	19	4	4	7	7	7	14	1	0	3	6	0	9	14	7	12	14	2	8	8	5	9	8	10	13	3	5	4	7	13	14	9	15	8	7	7	6	10
Ark	59.9413	56.7971	0.1521	80.9156	43	0.0004	0.3121	532	11	12	3	19	4	4	7	7	7	14	1	0	3	6	0	9	14	7	12	14	2	8	8	5	9	8	10	13	3	5	4	7	13	14	9	15	8	7	7	6	10
CG12129	54.5454	49.8264	0.3304	116.638	43	0	0.3945	353	9	7	4	4	5	5	5	1	5	4	1	0	3	7	0	1	6	2	5	12	3	0	2	6	4	5	9	5	6	13	2	2	11	6	3	8	4	2	4	2	9
CG34134	56.4079	49.2312	0.6155	73.8564	43	0.0024	0.5732	120	0	3	0	0	0	2	1	3	3	1	0	0	1	0	1	2	1	2	0	3	3	0	5	2	0	1	3	2	2	6	2	1	2	1	1	5	1	3	2	3	4
CG15263	55.3915	50.0704	0.3766	110.351	43	0	0.5066	293	8	13	2	3	0	4	3	3	11	9	0	0	1	4	1	2	2	3	4	5	2	1	3	6	4	1	4	7	1	3	2	1	9	5	3	5	4	12	1	3	10
CG5978	53.1884	52.0441	0.2493	100.736	43	0	0.3701	404	14	9	2	9	1	4	3	6	10	3	0	1	3	3	0	6	1	10	9	15	2	9	4	4	4	5	9	10	0	8	5	1	13	6	6	10	0	4	6	1	9
CG17738	43.5264	41.5397	0.7688	85.3419	43	0.0001	0.6947	111	7	8	0	2	0	5	0	2	4	3	1	0	0	1	0	0	3	0	0	3	2	4	0	0	0	0	1	2	4	0	0	1	3	1	0	1	0	0	0	0	2
CG31731	54.0529	49.3356	0.2495	385.523	43	0	0.3792	1545	48	46	9	37	7	21	18	20	28	40	0	1	6	28	0	12	28	24	17	67	8	21	11	14	17	25	21	28	14	30	18	8	40	41	23	57	17	30	19	19	33
CG11980	55.4721	52.1352	0.2694	93.2203	43	0	0.3897	346	8	8	0	7	3	5	2	0	4	6	1	0	3	4	0	7	4	3	3	10	3	6	5	2	5	7	4	5	2	7	3	2	9	8	4	6	7	5	3	2	6
Acox57D-p	51.7399	49.5233	0.2858	193.801	43	0	0.4234	678	11	19	2	15	6	13	4	3	9	16	0	1	2	7	0	10	5	9	3	30	7	8	4	9	6	9	10	17	11	11	9	2	13	12	2	24	7	22	5	10	18
CG5559	56.5081	51.4561	0.3039	150.41	43	0	0.4388	495	10	4	3	16	9	12	8	3	9	5	0	1	2	2	0	5	5	9	6	13	2	4	9	10	5	4	12	6	7	5	3	4	7	6	6	7	6	17	3	4	13
CG31819	57.4023	55.3678	0.1819	90.586	43	0	0.3307	498	13	11	5	18	7	6	2	5	3	11	0	1	6	11	0	6	16	13	4	17	5	7	5	1	7	5	16	15	5	6	9	7	14	10	4	13	5	5	5	3	12
CG3829	55.2501	51.2659	0.2434	145.556	43	0	0.3774	598	16	15	5	7	8	11	3	8	7	14	1	0	1	5	0	6	8	10	3	23	8	9	10	6	7	9	6	17	2	10	3	6	12	17	8	17	11	14	6	10	11
Mio	58.4256	52.4956	0.1981	221.915	43	0	0.3748	1120	15	19	4	18	2	28	4	20	10	18	0	1	4	25	0	20	6	16	6	32	2	19	7	11	7	18	9	33	5	23	9	9	14	25	8	19	9	23	9	13	20
Mio	58.4256	52.4956	0.1981	221.915	43	0	0.3748	1120	15	19	4	18	2	28	4	20	10	18	0	1	4	25	0	20	6	16	6	32	2	19	7	11	7	18	9	33	5	23	9	9	14	25	8	19	9	23	9	13	20
Mio	58.4256	52.4956	0.1981	221.915	43	0	0.3748	1120	15	19	4	18	2	28	4	20	10	18	0	1	4	25	0	20	6	16	6	32	2	19	7	11	7	18	9	33	5	23	9	9	14	25	8	19	9	23	9	13	20
Mio	58.4256	52.4956	0.1981	221.915	43	0	0.3748	1120	15	19	4	18	2	28	4	20	10	18	0	1	4	25	0	20	6	16	6	32	2	19	7	11	7	18	9	33	5	23	9	9	14	25	8	19	9	23	9	13	20
mio	47.3255	45.6664	0.3612	313.519	43	0	0.4819	868	15	19	4	18	2	28	4	20	10	18	0	1	4	25	0	20	6	16	6	32	2	19	7	11	7	18	9	33	5	23	9	9	14	25	8	19	9	23	9	13	20
mio	47.3255	45.6664	0.3612	313.519	43	0	0.4819	868	15	19	4	18	2	28	4	20	10	18	0	1	4	25	0	20	6	16	6	32	2	19	7	11	7	18	9	33	5	23	9	9	14	25	8	19	9	23	9	13	20
mio	47.3255	45.6664	0.3612	313.519	43	0	0.4819	868	15	19	4	18	2	28	4	20	10	18	0	1	4	25	0	20	6	16	6	32	2	19	7	11	7	18	9	33	5	23	9	9	14	25	8	19	9	23	9	13	20
mio	47.3255	45.6664	0.3612	313.519	43	0	0.4819	868	15	19	4	18	2	28	4	20	10	18	0	1	4	25	0	20	6	16	6	32	2	19	7	11	7	18	9	33	5	23	9	9	14	25	8	19	9	23	9	13	20
Mio	58.4256	52.4956	0.1981	221.915	43	0	0.3748	1120	15	19	4	18	2	28	4	20	10	18	0	1	4	25	0	20	6	16	6	32	2	19	7	11	7	18	9	33	5	23	9	9	14	25	8	19	9	23	9	13	20
Mio	58.4256	52.4956	0.1981	221.915	43	0	0.3748	1120	15	19	4	18	2	28	4	20	10	18	0	1	4	25	0	20	6	16	6	32	2	19	7	11	7	18	9	33	5	23	9	9	14	25	8	19	9	23	9	13	20
Mio	58.4256	52.4956	0.1981	221.915	43	0	0.3748	1120	15	19	4	18	2	28	4	20	10	18	0	1	4	25	0	20	6	16	6	32	2	19	7	11	7	18	9	33	5	23	9	9	14	25	8	19	9	23	9	13	20
Mio	58.4256	52.4956	0.1981	221.915	43	0	0.3748	1120	15	19	4	18	2	28	4	20	10	18	0	1	4	25	0	20	6	16	6	32	2	19	7	11	7	18	9	33	5	23	9	9	14	25	8	19	9	23	9	13	20
mio	47.3255	45.6664	0.3612	313.519	43	0	0.4819	868	15	19	4	18	2	28	4	20	10	18	0	1	4	25	0	20	6	16	6	32	2	19	7	11	7	18	9	33	5	23	9	9	14	25	8	19	9	23	9	13	20
mio	47.3255	45.6664	0.3612	313.519	43	0	0.4819	868	15	19	4	18	2	28	4	20	10	18	0	1	4	25	0	20	6	16	6	32	2	19	7	11	7	18	9	33	5	23	9	9	14	25	8	19	9	23	9	13	20
mio	47.3255	45.6664	0.3612	313.519	43	0	0.4819	868	15	19	4	18	2	28	4	20	10	18	0	1	4	25	0	20	6	16	6	32	2	19	7	11	7	18	9	33	5	23	9	9	14	25	8	19	9	23	9	13	20
mio	47.3255	45.6664	0.3612	313.519	43	0	0.4819	868	15	19	4	18	2	28	4	20	10	18	0	1	4	25	0	20	6	16	6	32	2	19	7	11	7	18	9	33	5	23	9	9	14	25	8	19	9	23	9	13	20
CheB38c	60.2024	55.199	0.3429	68.2342	43	0.0085	0.4723	199	5	9	0	5	2	2	1	1	3	4	0	0	0	4	1	4	0	5	2	6	3	4	1	5	1	1	2	3	0	3	2	1	5	4	2	5	5	3	2	5	7
CG12898	57.5311	48.4429	0.4969	78.0147	43	0.0009	0.4891	157	4	8	0	2	1	0	1	1	4	5	1	0	2	1	0	1	1	1	0	8	2	2	4	1	1	2	2	1	2	1	2	1	4	5	3	7	0	3	1	3	4
CG31643	55.1473	54.4214	0.1586	142.707	43	0	0.2947	900	22	14	10	23	6	17	8	6	8	20	0	1	10	14	0	9	16	19	18	46	6	14	9	10	17	20	23	31	3	17	8	9	16	16	12	28	6	9	12	8	17
CG18258	52.703	48.6954	0.3436	161.15	43	0	0.4516	469	6	9	6	13	13	5	5	10	13	4	0	0	7	3	1	4	5	6	4	18	0	7	6	5	3	2	4	12	2	3	6	5	14	7	4	8	6	12	10	7	20
CG7003	53.0753	49.5847	0.2457	292.599	43	0	0.3926	1191	18	27	3	22	5	28	6	16	18	15	0	1	5	22	0	6	19	16	22	38	6	20	12	20	14	20	21	31	9	18	8	5	26	18	6	31	16	28	16	11	26
CG13101	52.3878	45.8716	0.3835	122.345	43	0	0.4823	319	10	13	2	13	3	4	5	1	14	6	1	0	3	5	0	11	1	4	4	9	2	4	5	0	8	3	3	5	1	5	2	0	8	12	6	13	4	8	1	2	12
CG11242	54.9526	48.4742	0.3556	87.134	43	0.0001	0.473	245	5	8	2	0	2	4	2	2	1	8	0	0	4	1	1	0	3	5	1	6	0	1	5	3	1	2	3	6	0	3	4	2	3	3	2	6	1	5	5	4	9
CG6431	51.6231	42.8524	0.4901	160.275	43	0	0.5849	327	5	12	3	9	0	4	1	5	5	7	1	0	4	9	0	2	5	5	4	9	3	6	5	3	2	13	5	5	3	9	3	5	5	11	8	5	6	5	3	2	12
CG8079	54.1063	50.8646	0.2527	152.124	43	0	0.3917	602	5	6	6	9	9	17	1	9	8	18	0	1	4	6	0	1	4	4	5	20	0	3	4	7	3	15	13	17	3	7	2	4	8	10	2	8	10	7	5	5	9
CG9056	57.156	55.3908	0.106	263.5	43	0	0.246	2487	26	19	16	32	44	67	62	100	16	18	0	0	11	9	1	7	21	18	19	50	36	52	75	65	38	34	45	64	16	27	23	21	46	34	30	52	32	32	36	57	84
CadN	53.9889	47.8623	0.2593	802.981	43	0	0.3927	3097	40	81	12	46	15	47	22	37	53	56	1	0	20	26	0	27	14	29	16	79	26	66	39	45	27	32	47	66	36	38	36	18	63	76	39	64	45	79	38	40	96
CadN	53.9889	47.8623	0.2593	802.981	43	0	0.3927	3097	40	81	12	46	15	47	22	37	53	56	1	0	20	26	0	27	14	29	16	79	26	66	39	45	27	32	47	66	36	38	36	18	63	76	39	64	45	79	38	40	96
CadN	53.9889	47.8623	0.2593	802.981	43	0	0.3927	3097	40	81	12	46	15	47	22	37	53	56	1	0	20	26	0	27	14	29	16	79	26	66	39	45	27	32	47	66	36	38	36	18	63	76	39	64	45	79	38	40	96
CadN	53.9889	47.8623	0.2593	802.981	43	0	0.3927	3097	40	81	12	46	15	47	22	37	53	56	1	0	20	26	0	27	14	29	16	79	26	66	39	45	27	32	47	66	36	38	36	18	63	76	39	64	45	79	38	40	96
CG10407	58.9692	55.3604	0.2921	75.9356	43	0.0014	0.4325	260	6	3	0	11	4	3	3	1	3	6	1	0	2	1	0	2	6	3	6	11	4	2	5	3	4	4	1	4	3	2	3	0	6	3	4	12	1	5	3	2	4
CG3239	51.6778	48.6876	0.3222	180.76	43	0	0.4246	561	18	14	3	18	2	15	1	6	14	9	0	1	4	2	0	10	8	7	7	19	2	9	9	5	12	11	9	22	2	9	10	5	7	8	10	14	4	7	4	5	20
CG8155	57.0766	55.2581	0.1536	168.779	43	0	0.298	1099	28	17	4	16	8	27	16	14	9	16	1	0	9	7	0	8	15	11	21	40	13	21	15	15	11	12	14	35	17	13	12	12	19	16	6	33	17	19	11	18	27
Gr97a	57.1971	53.4191	0.2635	111.725	43	0	0.4043	424	12	19	3	7	1	7	4	5	11	9	1	0	3	5	0	7	12	13	6	23	3	4	2	0	3	3	7	11	5	7	6	6	16	9	8	13	4	11	4	7	16
CG15436	55.2425	54.0607	0.263	91.2605	43	0	0.3933	347	11	10	2	2	3	9	3	3	3	4	0	0	9	15	1	1	3	8	0	4	1	4	6	1	4	20	2	11	4	4	9	4	5	4	5	8	9	5	5	2	1
CG15917	58.0736	56.1143	0.4488	53.4114	43	0.1327	0.5553	119	2	3	0	4	0	1	0	3	0	1	1	0	1	2	0	0	0	3	1	6	1	2	3	2	0	0	1	1	2	1	2	1	1	3	4	1	2	6	7	2	2
CG18067	57.2708	50.8524	0.3454	84.9711	43	0.0001	0.4447	246	1	5	1	1	2	6	1	3	4	3	0	1	0	0	0	1	2	2	2	7	0	1	1	1	4	4	4	8	2	4	1	1	10	12	4	3	1	4	3	3	13
Osi23	52.8335	52.7315	0.3773	94.7042	43	0	0.4875	251	2	4	7	10	3	4	1	3	3	6	0	1	0	2	0	3	2	1	6	8	4	4	1	2	2	7	4	2	3	3	2	1	5	5	3	10	3	5	3	0	4
CG15864	57.0971	53.7165	0.2209	86.8301	43	0.0001	0.3653	393	7	9	8	7	2	8	5	7	5	13	0	1	4	1	0	3	8	3	5	13	2	1	8	2	3	9	3	5	1	3	4	1	8	3	6	20	2	8	6	7	15
CG30470	53.1887	50.5402	0.4234	91.4478	43	0	0.5248	216	4	5	2	3	1	7	2	9	3	6	0	1	2	1	0	1	0	2	0	5	1	2	6	3	3	4	6	11	3	0	3	4	1	9	2	7	3	7	12	1	6
CG18094	59.023	58.1642	0.1555	56.1337	43	0.0863	0.2878	361	9	7	4	7	5	7	4	6	11	6	0	1	2	6	0	9	8	7	2	10	7	4	3	4	7	6	7	8	1	3	3	3	10	7	5	7	10	5	5	0	9
CG13423	57.2602	53.6096	0.2103	100.325	43	0	0.3209	477	13	9	7	11	4	11	3	6	3	11	1	0	2	14	0	12	7	8	4	17	3	8	6	8	9	6	5	11	6	2	5	2	6	6	7	18	5	9	4	4	13
Kif19A	55.3182	53.6112	0.2058	150.062	43	0	0.3527	729	2	4	3	10	3	18	9	12	7	12	0	1	2	5	0	4	9	17	8	28	8	9	6	12	8	9	11	23	11	22	10	10	9	15	8	13	6	20	6	7	9
CG7691	53.6677	50.5147	0.3262	92.6516	43	0	0.427	284	7	7	2	4	1	7	1	3	6	1	0	1	6	3	0	4	0	2	2	7	1	4	11	4	5	7	7	7	1	7	6	2	7	6	3	9	3	6	3	5	5
CG41041	59.8475	59.3431	0.1658	38.3052	43	0.6748	0.3068	231	6	3	2	2	3	3	2	3	2	1	1	0	3	2	0	4	6	4	4	3	3	2	3	2	1	3	5	0	6	6	5	6	2	3	2	2	0	3	4	1	0
CG10855	49.8476	44.4599	0.5208	164.06	43	0	0.5538	315	6	5	0	8	2	2	3	4	6	5	1	0	1	3	0	2	4	3	7	16	3	6	4	6	7	3	12	21	1	3	5	2	5	6	3	10	4	3	5	1	8
CG13339	53.116	46.5951	0.5656	86.5375	43	0.0001	0.5642	153	1	1	1	3	0	2	1	0	0	1	0	0	0	4	1	1	0	1	0	5	1	4	2	4	0	1	4	6	1	3	0	3	0	2	4	3	1	5	2	2	5
CG13091	55.5749	52.4959	0.2157	113.014	43	0	0.3646	524	17	13	3	18	4	9	3	6	11	8	1	0	1	7	0	9	12	10	5	12	6	6	5	14	5	7	7	10	6	5	3	2	18	13	9	14	3	13	6	9	13
CG6380	57.7498	54.597	0.2246	66.0253	43	0.0135	0.3579	294	9	4	1	7	6	5	7	5	2	6	0	0	2	3	1	0	1	2	1	7	7	3	7	4	5	7	8	0	4	3	3	1	1	5	5	6	3	3	4	4	6
CG30177	52.5615	49.7354	0.432	89.4287	43	0	0.4973	207	3	5	2	2	1	4	1	2	4	5	0	1	2	0	0	5	3	6	3	14	3	0	5	0	7	4	0	7	1	4	1	4	5	6	0	8	0	2	1	4	6
Crc	37.6417	33.4086	0.7462	303.723	43	0	0.7265	407	7	3	2	8	10	7	3	3	5	5	0	1	1	4	0	5	8	7	1	11	4	4	7	5	2	3	9	19	3	8	4	1	6	7	2	7	7	4	6	5	6
Crc	37.6417	33.4086	0.7462	303.723	43	0	0.7265	407	7	3	2	8	10	7	3	3	5	5	0	1	1	4	0	5	8	7	1	11	4	4	7	5	2	3	9	19	3	8	4	1	6	7	2	7	7	4	6	5	6
Crc	37.6417	33.4086	0.7462	303.723	43	0	0.7265	407	7	3	2	8	10	7	3	3	5	5	0	1	1	4	0	5	8	7	1	11	4	4	7	5	2	3	9	19	3	8	4	1	6	7	2	7	7	4	6	5	6
Crc	37.6417	33.4086	0.7462	303.723	43	0	0.7265	407	7	3	2	8	10	7	3	3	5	5	0	1	1	4	0	5	8	7	1	11	4	4	7	5	2	3	9	19	3	8	4	1	6	7	2	7	7	4	6	5	6
crc	55.2534	46.3807	0.4125	157.579	43	0	0.5275	382	7	3	2	8	10	7	3	3	5	5	0	1	1	4	0	5	8	7	1	11	4	4	7	5	2	3	9	19	3	8	4	1	6	7	2	7	7	4	6	5	6
crc	55.2534	46.3807	0.4125	157.579	43	0	0.5275	382	7	3	2	8	10	7	3	3	5	5	0	1	1	4	0	5	8	7	1	11	4	4	7	5	2	3	9	19	3	8	4	1	6	7	2	7	7	4	6	5	6
crc	55.2534	46.3807	0.4125	157.579	43	0	0.5275	382	7	3	2	8	10	7	3	3	5	5	0	1	1	4	0	5	8	7	1	11	4	4	7	5	2	3	9	19	3	8	4	1	6	7	2	7	7	4	6	5	6
crc	55.2534	46.3807	0.4125	157.579	43	0	0.5275	382	7	3	2	8	10	7	3	3	5	5	0	1	1	4	0	5	8	7	1	11	4	4	7	5	2	3	9	19	3	8	4	1	6	7	2	7	7	4	6	5	6
Crc	37.6417	33.4086	0.7462	303.723	43	0	0.7265	407	7	3	2	8	10	7	3	3	5	5	0	1	1	4	0	5	8	7	1	11	4	4	7	5	2	3	9	19	3	8	4	1	6	7	2	7	7	4	6	5	6
Crc	37.6417	33.4086	0.7462	303.723	43	0	0.7265	407	7	3	2	8	10	7	3	3	5	5	0	1	1	4	0	5	8	7	1	11	4	4	7	5	2	3	9	19	3	8	4	1	6	7	2	7	7	4	6	5	6
Crc	37.6417	33.4086	0.7462	303.723	43	0	0.7265	407	7	3	2	8	10	7	3	3	5	5	0	1	1	4	0	5	8	7	1	11	4	4	7	5	2	3	9	19	3	8	4	1	6	7	2	7	7	4	6	5	6
Crc	37.6417	33.4086	0.7462	303.723	43	0	0.7265	407	7	3	2	8	10	7	3	3	5	5	0	1	1	4	0	5	8	7	1	11	4	4	7	5	2	3	9	19	3	8	4	1	6	7	2	7	7	4	6	5	6
crc	55.2534	46.3807	0.4125	157.579	43	0	0.5275	382	7	3	2	8	10	7	3	3	5	5	0	1	1	4	0	5	8	7	1	11	4	4	7	5	2	3	9	19	3	8	4	1	6	7	2	7	7	4	6	5	6
crc	55.2534	46.3807	0.4125	157.579	43	0	0.5275	382	7	3	2	8	10	7	3	3	5	5	0	1	1	4	0	5	8	7	1	11	4	4	7	5	2	3	9	19	3	8	4	1	6	7	2	7	7	4	6	5	6
crc	55.2534	46.3807	0.4125	157.579	43	0	0.5275	382	7	3	2	8	10	7	3	3	5	5	0	1	1	4	0	5	8	7	1	11	4	4	7	5	2	3	9	19	3	8	4	1	6	7	2	7	7	4	6	5	6
crc	55.2534	46.3807	0.4125	157.579	43	0	0.5275	382	7	3	2	8	10	7	3	3	5	5	0	1	1	4	0	5	8	7	1	11	4	4	7	5	2	3	9	19	3	8	4	1	6	7	2	7	7	4	6	5	6
CG16965	55.845	53.6819	0.1778	122.878	43	0	0.3373	691	16	24	3	12	5	11	5	6	13	20	0	0	10	1	1	14	11	3	16	12	2	13	5	6	7	7	11	16	7	7	8	4	16	11	10	10	7	15	12	7	24
CG10144	55.3774	54.0659	0.1747	214.919	43	0	0.303	1230	18	19	16	31	11	32	15	21	19	14	0	1	12	20	0	15	31	20	18	61	7	11	13	8	26	22	24	31	9	14	16	8	25	21	19	22	12	22	5	17	23
PNGase	55.9263	49.7502	0.283	178.827	43	0	0.4061	632	7	18	6	10	6	9	5	5	10	13	0	0	5	9	1	12	8	6	8	25	5	7	1	4	6	8	15	22	10	17	5	7	11	10	10	9	11	17	8	6	13
[truncated: 12,254 more rows]
[truncated: 170 more columns]
