# Supplementary material for: Genome-Wide Patterns of Codon Bias Are Shaped by Natural Selection in the Purple Sea Urchin, Strongylocentrotus purpuratus
Source: G3 (Bethesda). 2013 Jul 1;3(7):1069–83. doi: 10.1534/g3.113.005769 (PMC3704236; doi:10.1534/g3.113.005769)
Supplement: Supporting Information [file supp_g3.113.005769_FileS2.txt]

Name	Nc	Ncp	ScaledChi	SumChi	df	p	B_KM	n_codons	TTT_cnt	TTC_cnt	TTA_cnt	TTG_cnt	TCT_cnt	TCC_cnt	TCA_cnt	TCG_cnt	TAT_cnt	TAC_cnt	TAA_cnt	TAG_cnt	TGT_cnt	TGC_cnt	TGA_cnt	TGG_cnt	CTT_cnt	CTC_cnt	CTA_cnt	CTG_cnt	CCT_cnt	CCC_cnt	CCA_cnt	CCG_cnt	CAT_cnt	CAC_cnt	CAA_cnt	CAG_cnt	CGT_cnt	CGC_cnt	CGA_cnt	CGG_cnt	ATT_cnt	ATC_cnt	ATA_cnt	ATG_cnt	ACT_cnt	ACC_cnt	ACA_cnt	ACG_cnt	AAT_cnt
SPU_010853	51.2964	44.72	0.456	342.461	43	0	0.5755	751	9	16	2	9	6	7	9	2	8	21	0	1	4	8	0	6	7	16	5	32	17	10	8	3	9	4	10	23	13	5	6	2	9	23	4	28	9	18	12	7	9
SPU_023829	54.3804	58.3665	0.1776	63.0524	43	0.0247	0.3507	355	12	9	9	11	2	5	5	2	9	9	0	0	5	3	1	12	14	11	4	7	6	4	4	1	8	5	6	4	0	0	1	1	5	7	10	7	3	3	6	0	5
SPU_000961	53.9299	45.5046	0.4364	254.847	43	0	0.5643	584	8	15	6	2	8	7	5	10	4	12	0	1	2	2	0	0	5	21	9	11	9	16	7	7	12	15	11	27	3	5	5	2	4	19	2	20	9	16	11	5	7
SPU_001255	55.4747	48.4986	0.2862	154.269	43	0	0.4088	539	4	7	1	5	13	1	14	7	3	10	1	0	4	8	0	3	11	13	5	4	12	13	19	19	6	13	21	14	6	4	5	5	6	12	1	13	4	15	8	10	8
SPU_005961	55.2867	50.6342	0.3147	188.476	43	0	0.5091	599	5	3	9	7	4	5	13	7	2	6	1	0	5	0	0	1	8	19	14	18	4	2	4	3	13	6	21	26	2	3	5	1	4	7	5	16	5	10	11	7	12
SPU_013046	57.125	55.6147	0.2372	71.6291	43	0.004	0.4078	302	4	12	3	7	5	5	4	3	7	5	0	0	4	1	1	4	6	4	5	4	9	1	3	1	3	0	8	6	5	1	5	3	3	6	4	8	1	4	9	5	5
SPU_026788	55.8599	55.3049	0.2105	75.9888	43	0.0014	0.3916	361	7	8	3	1	4	5	6	1	3	6	1	0	1	1	0	3	7	5	2	3	6	3	12	2	5	1	17	15	1	4	3	0	5	7	5	8	7	5	6	3	14
SPU_007567	58.8136	54.0924	0.2465	126.44	43	0	0.4122	513	8	8	4	7	11	4	13	3	8	10	0	0	7	5	1	11	8	9	8	12	5	6	5	2	2	6	5	7	6	2	4	3	10	25	8	22	15	14	15	2	9
SPU_010238	46.3708	38.3573	0.7069	121.582	43	0	0.7125	172	3	7	1	0	3	2	1	2	1	5	0	1	1	2	0	1	4	0	0	3	3	0	0	0	0	1	2	2	1	0	1	1	1	4	0	3	1	3	5	0	0
SPU_027708	56.5743	54.6733	0.1538	164.309	43	0	0.3172	1068	19	25	1	10	10	13	9	8	7	20	0	0	21	24	1	3	15	13	8	19	21	15	24	4	28	35	21	41	8	5	9	7	10	14	5	20	14	24	24	5	22
SPU_003033	48.1744	47.6448	0.4543	126.759	43	0	0.5929	279	4	10	3	3	3	4	6	0	4	8	0	0	1	2	1	5	4	8	8	3	1	3	2	1	3	4	6	4	1	0	0	0	4	8	8	9	4	4	7	1	5
SPU_011959	54.8345	56.8722	0.3047	70.0782	43	0.0056	0.4099	230	4	5	4	3	6	4	3	0	8	2	0	0	6	5	1	2	4	6	3	2	7	2	8	3	4	8	3	2	0	0	0	0	3	5	2	9	2	5	9	0	6
SPU_018810	58.2076	55.3269	0.2588	75.0584	43	0.0018	0.3904	290	10	7	0	1	1	1	3	1	1	6	0	1	3	2	0	6	2	1	2	3	11	9	22	6	1	1	17	12	3	4	1	1	3	2	2	10	3	5	3	3	9
SPU_028060	55.2648	56.6385	0.1338	96.4538	43	0	0.2883	721	16	20	8	11	13	9	13	3	12	12	1	0	6	5	0	9	17	13	6	17	11	2	20	3	7	4	18	15	2	3	3	7	15	16	8	21	10	8	13	1	10
SPU_028904	54.5486	51.1238	0.2841	133.538	43	0	0.4527	470	8	17	4	8	4	2	12	1	8	6	0	1	4	0	0	2	11	11	7	5	3	5	8	3	7	4	4	11	3	3	0	1	18	10	3	15	6	9	8	1	5
SPU_020350	54.8657	53.1563	0.2755	93.4006	43	0	0.4507	339	3	6	4	2	4	2	4	1	2	7	1	0	1	0	0	7	4	8	6	3	6	5	10	3	5	4	5	5	2	2	1	2	4	7	4	11	3	2	6	3	6
SPU_018434	43.5946	48.5288	0.4412	77.6581	43	0.0009	0.5375	176	7	4	4	6	0	0	3	0	2	2	0	0	4	0	1	8	0	3	5	5	1	0	4	0	2	2	1	4	0	0	0	0	3	0	2	4	1	3	6	1	5
SPU_021829	56.8842	50.7559	0.2976	117.541	43	0	0.4539	395	6	4	2	6	6	6	6	2	2	7	0	1	4	4	0	2	7	8	4	11	7	6	7	3	4	3	10	11	5	3	4	0	5	11	4	11	3	4	6	2	12
SPU_014564	49.675	46.3087	0.4923	139.333	43	0	0.5751	283	3	5	1	3	2	7	5	1	0	5	1	0	2	3	0	2	5	6	3	10	6	0	5	0	0	0	5	6	8	0	1	0	9	16	4	6	4	10	2	1	7
SPU_014563	47.1753	44.1429	0.5515	156.072	43	0	0.6023	283	3	5	3	1	1	8	4	2	0	5	1	0	2	3	0	2	6	6	2	12	8	0	3	0	0	0	4	7	7	0	1	2	6	16	3	7	3	11	2	1	7
SPU_010245	54.7149	42.7045	0.6924	120.486	43	0	0.6621	174	1	8	0	3	3	2	1	2	4	2	1	0	1	2	0	6	1	8	1	3	5	2	5	1	6	4	2	4	1	6	4	6	2	5	2	5	1	5	1	1	1
SPU_021986	53.8037	57.3495	0.1329	81.2245	43	0.0004	0.2986	611	10	13	8	8	21	10	20	3	14	8	0	0	11	5	1	7	10	8	9	7	21	4	10	2	19	9	21	12	5	4	8	3	5	7	7	13	10	8	16	3	22
SPU_020082	57.3303	56.0185	0.1473	93.5458	43	0	0.3218	635	16	10	6	10	8	8	6	7	12	15	0	0	3	7	1	8	16	9	10	10	10	7	14	5	14	4	10	10	11	7	9	1	9	15	3	16	7	9	11	0	16
SPU_017910	55.2773	45.5836	0.4459	152.054	43	0	0.5703	341	3	6	1	3	6	8	4	5	2	2	0	0	6	9	1	17	5	5	1	7	4	2	0	4	4	6	6	11	0	3	3	1	4	10	2	2	3	11	5	5	3
SPU_021516	48.2995	43.4091	0.7579	92.4629	43	0	0.7689	122	1	0	0	1	0	3	0	2	0	1	1	0	0	2	0	1	0	1	2	0	0	0	1	0	1	1	0	5	3	1	0	0	2	4	2	8	0	1	4	0	3
SPU_024278	55.4996	50.6353	0.3368	118.539	43	0	0.477	352	9	9	2	5	5	2	5	1	12	7	0	1	2	6	0	5	6	6	3	5	5	3	5	0	7	4	1	5	7	3	2	1	1	12	6	12	3	3	8	1	7
SPU_018216	51.6037	45.6071	0.6756	137.137	43	0	0.6989	203	4	10	1	2	2	1	4	0	1	3	0	0	1	3	1	5	7	3	2	4	3	0	2	3	0	2	3	5	0	0	0	0	1	16	1	5	1	8	3	5	1
SPU_008803	55.496	49.4048	0.3881	199.858	43	0	0.5236	515	15	20	3	7	12	7	8	3	5	16	1	0	8	6	0	10	15	21	9	10	6	5	9	1	2	6	4	6	0	2	2	5	13	33	9	13	7	10	7	2	5
SPU_009131	48.5577	48.0618	0.3682	88.7377	43	0.0001	0.4629	241	2	10	0	3	1	4	3	1	5	4	0	0	1	0	1	5	2	1	0	5	6	4	1	0	3	2	4	6	3	1	0	0	7	3	2	6	3	2	8	0	9
SPU_009130	56.8475	53.1927	0.2693	98.2956	43	0	0.4054	365	6	6	3	6	4	7	3	3	8	5	0	0	1	2	1	4	5	3	2	10	5	3	10	2	3	3	8	7	2	0	1	5	5	8	2	11	6	7	9	5	7
SPU_008899	55.4526	54.66	0.1504	132.2	43	0	0.3115	879	7	8	6	14	21	14	23	6	3	9	0	0	11	7	1	7	8	11	8	18	19	6	28	9	13	8	12	23	4	4	6	4	4	13	7	13	14	12	19	10	13
SPU_021060	49.1392	44.5393	0.551	205.506	43	0	0.6272	373	5	14	0	3	0	5	3	0	6	9	1	0	1	9	0	4	9	8	2	11	5	5	8	4	5	2	0	10	3	1	0	1	2	19	2	11	3	3	11	2	6
SPU_012675	52.033	39.3322	0.828	159.801	43	0	0.7545	193	4	7	0	5	1	5	3	2	2	7	0	1	2	0	0	3	3	6	0	7	3	5	0	2	0	2	1	3	0	2	2	4	1	7	1	6	2	7	3	4	3
SPU_027912	56.1041	58.4863	0.1101	71.1257	43	0.0045	0.2593	646	10	7	6	11	12	7	12	5	5	5	0	0	15	8	1	7	12	8	2	10	13	6	16	3	13	18	14	18	4	2	3	3	7	14	5	18	7	5	11	1	10
SPU_016096	46.9985	35.426	0.99	121.771	43	0	0.881	123	0	3	2	0	0	0	1	1	1	4	1	0	1	1	0	3	0	2	0	4	0	3	2	1	0	2	2	0	0	0	1	0	0	5	0	3	2	5	3	2	1
SPU_016302	60.6523	57.0508	0.164	62.1642	43	0.0294	0.3113	379	9	9	2	2	5	4	4	3	6	13	0	0	3	4	1	7	5	3	1	7	7	4	6	2	5	3	13	10	5	2	2	3	7	6	5	4	2	5	3	5	7
SPU_026497	53.22	52.4672	0.2191	276.324	43	0	0.4127	1261	11	19	13	24	27	3	17	1	10	8	0	1	7	6	0	6	31	32	20	30	23	12	23	7	21	9	18	40	10	3	10	6	23	26	10	39	13	19	33	6	13
SPU_026496	54.064	55.2515	0.1612	95.7351	43	0	0.2865	594	10	9	4	6	23	6	19	4	11	6	0	0	6	4	1	5	6	10	3	7	6	8	19	4	11	6	15	8	3	3	4	4	5	15	7	12	7	10	20	3	11
SPU_012630	50.257	44.7283	0.4968	287.652	43	0	0.6114	579	14	28	2	11	7	8	13	4	8	24	0	1	6	6	0	12	12	20	6	14	13	3	19	2	4	2	6	13	4	3	3	2	6	18	0	12	4	18	16	3	3
SPU_012626	35.5307	26.6216	1.5444	191.502	43	0	1.0988	124	1	1	0	1	2	5	0	0	0	5	1	0	0	0	0	0	1	3	0	1	1	2	0	0	1	1	0	3	3	1	2	0	0	7	0	3	1	7	1	0	1
SPU_016478	53.4326	51.3047	0.2151	358.641	43	0	0.3764	1667	19	25	6	22	40	33	29	8	19	17	0	1	20	10	0	33	22	21	15	38	35	17	43	13	19	12	16	44	9	9	5	4	25	41	13	38	22	30	36	9	39
SPU_024343	38.318	28.7063	1.3765	170.685	43	0	1.0508	124	0	2	0	0	1	6	0	0	0	5	1	0	0	0	0	0	1	3	0	2	3	2	1	0	0	3	1	2	3	2	2	0	0	6	0	3	1	7	0	0	0
SPU_022588	51.8976	49.142	0.3165	169.319	43	0	0.5002	535	17	13	3	11	8	4	6	0	14	11	1	0	3	3	0	5	7	7	2	12	6	7	9	0	2	5	9	10	7	3	1	0	12	19	10	7	8	6	16	1	10
SPU_008116	52.2291	52.2791	0.2174	117.405	43	0	0.3696	540	5	8	2	8	9	6	13	4	9	3	0	0	3	2	1	3	5	10	6	9	7	3	12	2	4	3	17	11	3	1	3	1	6	10	7	11	5	8	13	1	11
SPU_008115	51.9177	50.0351	0.3828	175.302	43	0	0.533	458	2	6	1	7	3	3	10	2	6	6	1	0	1	3	0	0	13	9	6	6	6	6	5	0	4	4	6	11	2	1	2	1	8	26	5	15	3	6	18	4	6
SPU_016370	54.9688	48.7322	0.3291	321.829	43	0	0.4924	978	12	25	6	14	12	23	26	2	13	11	0	1	7	12	0	7	18	34	14	22	24	16	18	2	10	13	17	39	8	6	7	3	10	29	7	29	13	16	14	7	18
SPU_000080	56.527	55.0925	0.2894	66.2664	43	0.0129	0.4627	229	5	5	2	8	4	3	3	1	3	8	0	0	2	0	1	2	8	5	4	3	6	3	4	1	4	5	5	4	3	1	0	1	5	7	5	5	2	4	1	0	7
SPU_000076	57.3723	52.3455	0.3065	175.641	43	0	0.4351	573	12	28	9	9	11	8	7	2	14	19	1	0	8	5	0	18	12	13	6	6	8	8	11	5	1	0	8	6	2	4	3	0	12	37	6	14	3	6	15	7	12
SPU_006561	56.4807	51.2096	0.3456	220.504	43	0	0.5142	638	8	35	7	13	5	8	7	2	12	17	1	0	5	9	0	21	10	14	7	10	9	10	10	2	1	0	6	12	3	1	3	1	14	29	10	18	6	9	7	11	12
SPU_004595	53.6065	46.7178	0.3842	182.893	43	0	0.5055	476	3	7	3	2	9	8	17	3	1	7	1	0	6	11	0	4	4	16	6	10	7	12	11	0	8	6	5	19	2	4	4	3	5	15	8	9	3	11	11	4	7
SPU_011242	58.6034	52.5609	0.2347	148.551	43	0	0.4035	633	6	18	6	5	10	8	14	4	4	7	0	0	2	2	1	14	14	17	11	12	5	4	7	7	8	8	18	25	4	3	2	2	3	6	4	19	7	5	12	5	12
SPU_028525	47.4989	45.1816	0.4087	109.126	43	0	0.4981	267	0	4	1	2	2	10	3	2	4	7	0	1	0	0	0	0	1	5	0	2	7	22	12	4	5	2	11	17	1	0	1	0	1	4	0	23	1	8	2	0	3
SPU_011190	56.8448	51.2879	0.2642	162.242	43	0	0.4377	614	6	11	8	7	6	14	8	3	5	10	0	1	2	4	0	4	1	11	6	5	11	29	21	7	8	2	16	26	2	1	2	2	4	12	2	32	4	12	14	5	15
SPU_002888	55.7977	57.605	0.1546	57.1983	43	0.0723	0.301	370	8	6	5	5	4	2	9	6	2	5	0	0	6	3	1	4	14	4	6	7	3	0	8	2	4	4	8	6	5	4	7	1	10	8	5	9	5	4	10	5	10
SPU_013863	56.3871	51.613	0.3413	76.1126	43	0.0014	0.4868	223	6	7	1	1	2	5	0	1	3	3	0	0	2	4	1	2	2	4	1	4	5	0	3	0	0	0	3	4	1	3	1	1	3	4	2	4	4	3	6	3	5
SPU_023201	55.8442	51.2799	0.2916	111.389	43	0	0.4445	382	4	5	1	3	4	6	6	2	3	7	0	0	3	0	1	13	4	9	1	9	11	6	8	3	3	3	7	11	2	4	5	0	1	7	5	7	8	9	11	3	14
SPU_019287	55.2716	52.2464	0.1984	235.701	43	0	0.3649	1188	12	17	6	13	25	17	30	9	17	21	0	0	9	5	1	14	12	29	11	19	26	15	28	4	16	7	12	33	9	4	9	4	9	15	12	22	19	20	20	9	41
SPU_019286	53.51	44.6623	0.4531	328.054	43	0	0.597	724	9	15	1	11	15	11	9	7	6	14	1	0	6	7	0	1	10	17	3	27	9	8	10	3	6	11	4	18	8	6	6	1	15	24	9	26	10	16	17	6	10
SPU_028771	53.8051	54.3071	0.2602	90.2879	43	0	0.4312	347	3	9	2	10	3	4	4	0	8	4	0	0	1	0	1	3	9	5	0	7	3	4	4	1	1	4	6	9	2	0	4	1	5	8	5	9	1	3	8	3	8
SPU_028770	51.4586	52.8994	0.502	53.2117	43	0.1368	0.5896	106	1	0	2	2	0	1	2	1	3	1	0	1	0	0	0	0	4	3	0	1	1	1	3	0	2	0	1	2	0	0	1	1	4	1	2	4	3	1	2	0	2
SPU_028183	44.48	46.1632	0.4678	116.476	43	0	0.5502	249	6	8	4	2	1	0	4	0	8	3	0	0	2	1	1	2	5	1	2	5	2	1	6	1	9	3	6	7	0	0	1	0	1	6	1	6	1	9	4	1	4
SPU_028181	58.5412	55.6631	0.1654	100.902	43	0	0.3402	610	12	7	4	5	7	13	14	9	11	14	0	0	4	2	1	7	5	12	1	7	7	5	12	6	12	6	7	12	4	6	9	2	10	16	4	9	4	7	6	7	17
SPU_008663	55.7196	53.2782	0.1705	252.378	43	0	0.3435	1480	14	13	12	7	26	27	42	5	11	32	0	1	11	13	0	17	22	16	14	26	42	39	56	7	33	17	34	47	13	7	7	9	16	36	13	31	22	29	39	14	40
SPU_024473	53.2046	48.2465	0.38	266.376	43	0	0.5298	701	11	23	1	9	17	14	11	3	7	20	0	1	5	2	0	5	10	22	6	18	15	11	12	3	14	10	2	16	8	5	1	5	9	20	7	22	5	13	5	3	14
SPU_025374	51.9652	54.8703	0.1569	126.312	43	0	0.3205	805	14	12	11	12	18	10	23	7	15	18	0	1	19	7	0	6	19	12	7	14	17	8	12	3	7	7	15	23	1	0	3	0	16	23	9	8	25	16	38	3	25
SPU_016747	54.247	47.9167	0.4658	122.035	43	0	0.5343	262	3	7	4	5	1	2	2	3	0	5	1	0	3	1	0	2	2	9	1	0	3	4	3	4	3	5	4	5	2	2	4	2	6	11	2	10	1	2	7	1	5
SPU_016746	40.5485	34.4371	0.8695	393.004	43	0	0.7869	452	1	20	1	5	3	10	2	0	1	17	1	0	4	9	0	4	3	11	2	9	8	5	5	2	5	10	5	12	10	5	1	3	2	25	0	11	2	22	3	2	3
SPU_020031	58.572	51.3157	0.2465	182.623	43	0	0.413	741	9	21	4	4	11	7	11	8	14	14	0	0	5	5	1	12	9	12	8	9	14	9	19	9	12	11	12	21	5	5	1	2	10	19	6	10	7	22	13	10	18
SPU_027560	59.112	53.9809	0.2338	71.5353	43	0.0041	0.4065	306	5	7	8	9	2	3	2	5	2	6	1	0	4	3	0	4	7	9	6	2	2	3	8	4	3	5	4	4	3	0	2	3	6	3	5	8	2	3	2	5	5
SPU_028054	57.2138	50.7573	0.3681	83.5512	43	0.0002	0.493	227	2	4	4	3	0	5	2	4	4	7	0	0	2	0	1	2	3	2	3	7	3	3	6	4	1	1	3	4	1	3	3	2	1	8	3	6	0	3	4	1	2
SPU_021537	51.8919	47.9168	0.3844	172.983	43	0	0.5086	450	8	15	7	5	7	3	5	1	2	12	0	0	7	6	1	11	3	13	7	12	6	3	10	2	4	2	4	21	3	1	3	1	4	11	5	9	7	8	9	4	10
SPU_022066	53.0433	54.5299	0.2307	119.759	43	0	0.3939	519	8	15	6	6	4	3	9	1	9	9	1	0	5	1	0	2	13	10	8	9	11	3	5	5	6	4	7	5	9	0	2	1	6	12	1	16	9	3	15	5	16
SPU_024016	58.3887	50.0839	0.2711	187.074	43	0	0.4521	690	15	18	6	8	11	8	8	7	9	14	0	0	7	8	1	2	8	14	6	9	6	8	9	9	21	12	3	18	10	8	5	3	4	10	12	24	10	12	11	2	9
SPU_001769	59.7635	55.1455	0.247	71.1493	43	0.0044	0.4102	288	11	7	2	5	5	2	5	7	6	8	0	1	2	8	0	4	3	6	2	5	6	2	5	2	2	3	5	10	2	0	1	1	2	7	4	4	3	4	7	6	8
SPU_015453	51.5959	46.3369	0.3914	162.421	43	0	0.511	415	4	17	3	0	7	9	12	7	4	6	0	1	0	1	0	2	3	7	1	11	33	24	23	4	3	2	9	6	3	6	2	0	1	7	1	11	2	4	4	2	4
SPU_003985	58.3755	52.0496	0.349	67.3509	43	0.0102	0.4799	193	2	7	0	2	2	4	2	3	7	4	1	0	0	0	0	5	4	6	2	2	0	1	3	1	2	2	4	7	2	0	0	1	3	4	1	2	3	3	3	2	5
SPU_008042	51.2623	50.7452	0.5019	59.2289	43	0.0507	0.5372	118	1	4	1	2	0	1	0	1	3	0	1	0	0	1	0	1	1	0	0	4	2	3	5	0	0	0	2	4	0	0	1	0	1	3	2	6	2	2	2	2	1
SPU_014197	55.2382	52.941	0.2118	148.473	43	0	0.3913	701	6	13	8	4	8	11	24	4	4	12	1	0	12	9	0	3	6	8	6	7	30	14	16	7	25	17	8	24	3	6	6	3	14	13	3	20	4	12	12	9	15
SPU_021022	56.1859	53.2419	0.269	107.857	43	0	0.4011	401	5	9	4	2	4	4	2	2	1	4	1	0	4	7	0	3	9	7	10	16	6	6	6	3	15	7	7	10	1	2	3	2	7	10	5	14	3	10	5	4	3
SPU_027914	58.9105	54.3451	0.3689	82.2745	43	0.0003	0.5249	223	3	5	6	3	5	1	3	0	3	9	0	1	4	2	0	3	4	6	4	3	1	6	4	1	4	0	2	7	1	0	1	3	2	9	3	4	1	2	5	1	4
SPU_009262	56.2959	53.4348	0.2864	88.2202	43	0.0001	0.4511	308	2	3	3	4	4	6	6	9	1	0	0	0	1	1	1	2	0	7	3	9	6	5	5	7	0	5	5	14	2	4	1	0	3	13	3	10	5	11	10	8	4
SPU_002061	54.5233	44.9521	0.532	113.855	43	0	0.6188	214	3	6	1	5	0	9	5	1	4	7	0	0	2	4	1	4	3	0	2	5	5	4	5	1	0	1	4	8	0	0	0	0	1	6	3	8	5	4	1	0	3
SPU_003930	57.7235	51.0782	0.2139	215.15	43	0	0.362	1006	13	18	2	8	12	7	12	12	4	16	0	0	26	32	1	19	16	8	10	23	4	9	12	7	21	17	12	25	10	7	8	10	14	21	8	14	6	15	11	10	12
SPU_024584	59.2824	60.8074	0.1695	35.7565	43	0.7754	0.3182	211	3	2	0	2	6	1	4	1	0	1	0	0	10	5	1	1	2	2	0	1	5	1	6	2	3	3	6	3	1	1	1	1	7	1	3	5	7	5	4	0	6
SPU_023134	57.9065	57.3878	0.1615	63.3095	43	0.0235	0.313	392	12	10	8	4	3	5	3	5	6	4	0	0	4	6	1	2	4	7	4	5	3	1	10	2	10	3	8	5	4	2	4	4	5	10	11	11	5	4	5	9	9
SPU_022236	56.8926	57.7742	0.2025	53.4687	43	0.1316	0.3636	264	5	11	1	1	0	1	4	0	5	3	1	0	0	1	0	2	2	3	1	2	4	2	9	0	5	2	6	0	2	1	3	1	5	5	2	7	3	2	7	2	5
SPU_027423	55.562	48.1438	0.3451	399.328	43	0	0.4954	1157	11	23	6	10	14	25	18	17	6	9	0	0	24	20	1	11	15	26	15	36	13	9	21	13	15	24	14	25	4	5	9	10	6	35	9	39	10	16	15	14	14
SPU_014869	53.6554	45.1102	0.7269	133.018	43	0	0.7121	183	4	9	1	0	1	4	2	0	3	2	1	0	3	2	0	3	6	7	2	2	4	3	1	0	4	1	4	2	3	0	0	1	1	12	1	3	3	4	4	0	1
SPU_005358	58.3971	55.4191	0.2628	85.1569	43	0.0001	0.4755	324	1	2	5	6	3	4	9	4	1	4	1	0	2	2	0	0	2	6	2	4	5	4	6	3	1	3	10	18	1	1	4	3	6	8	4	9	5	5	5	5	4
SPU_010488	52.9669	48.1172	0.3271	240.445	43	0	0.4845	735	11	16	5	13	10	15	13	4	3	12	1	0	5	10	0	5	17	21	7	15	10	5	12	4	16	5	16	35	3	0	4	6	6	20	1	20	4	11	13	7	18
SPU_014157	54.1965	47.921	0.324	125.697	43	0	0.4624	388	2	9	1	1	5	8	8	4	2	10	1	0	5	10	0	2	4	10	5	2	7	8	5	1	4	6	12	10	0	4	3	3	2	7	1	19	2	6	4	8	5
SPU_022072	56.4707	47.8435	0.681	70.8217	43	0.0048	0.6444	104	1	1	0	2	1	1	0	0	1	3	0	1	0	1	0	0	0	4	0	2	0	0	1	0	1	1	1	1	2	2	3	3	1	5	0	2	2	3	1	0	0
SPU_005540	58.6797	55.7846	0.1959	125.96	43	0	0.3652	643	15	26	9	17	7	11	8	9	13	21	0	0	6	6	1	13	14	12	12	16	8	9	9	2	3	4	3	10	4	2	2	4	11	31	15	15	10	7	16	5	3
SPU_003345	52.501	45.4933	0.472	110.928	43	0	0.5757	235	1	5	3	3	3	2	3	7	0	3	0	0	5	9	1	2	4	8	1	2	0	2	0	4	2	2	5	9	1	7	6	2	3	3	0	5	1	6	1	6	0
SPU_008304	49.9745	42.5203	0.5999	182.967	43	0	0.696	305	3	11	3	5	2	2	5	3	3	14	0	0	4	5	1	6	3	13	3	8	4	6	4	1	2	7	4	8	0	1	0	1	3	12	3	7	0	6	3	4	1
SPU_014290	57.7616	56.8939	0.1559	83.7001	43	0.0002	0.3285	537	4	5	4	5	9	10	11	9	4	3	1	0	3	3	0	4	7	2	5	6	13	16	12	3	7	9	10	13	9	7	11	2	10	6	5	8	3	8	4	0	13
SPU_014289	60.7339	54.1459	0.1921	101.629	43	0	0.3342	529	5	7	1	9	5	10	9	11	4	4	0	0	1	2	1	3	9	9	6	10	17	13	12	11	13	13	13	9	6	6	7	3	5	9	5	17	5	8	5	9	9
SPU_023177	53.4609	48.3599	0.3023	135.111	43	0	0.4373	447	8	11	6	4	4	14	18	4	2	5	1	0	3	4	0	4	7	11	1	6	13	13	12	7	8	5	1	7	2	6	12	4	2	9	2	15	3	10	8	4	3
SPU_006871	57.494	52.638	0.2206	127.297	43	0	0.398	577	9	14	1	9	22	8	6	3	7	3	0	0	13	15	1	4	6	4	4	10	14	7	15	3	16	13	14	18	6	6	3	3	5	9	5	13	7	15	12	4	8
SPU_011063	57.5594	51.8601	0.3655	98.6962	43	0	0.5079	270	4	8	5	2	7	2	10	1	3	4	1	0	5	4	0	3	6	3	2	9	4	2	6	0	4	3	0	10	2	3	1	2	5	5	2	6	3	3	3	2	2
SPU_025891	57.3656	53.9233	0.1993	121.77	43	0	0.3864	611	9	13	5	3	9	5	10	1	10	15	1	0	9	6	0	7	11	11	14	13	9	13	9	5	20	7	10	15	3	2	5	4	9	14	6	26	8	12	17	5	6
SPU_001496	53.8591	50.1854	0.2626	127.898	43	0	0.435	487	3	2	4	5	8	1	6	3	2	10	0	0	3	0	1	9	7	9	4	10	5	6	2	3	4	1	9	15	3	3	1	1	8	11	6	11	5	9	9	5	6
SPU_022675	50.1783	52.2493	0.2442	111.091	43	0	0.4006	455	4	5	0	3	9	5	11	1	3	0	0	0	1	0	1	3	4	7	7	1	1	3	3	0	12	2	6	7	2	0	1	1	4	5	3	16	5	5	8	3	12
SPU_026050	52.6342	46.5144	0.4102	193.615	43	0	0.5269	472	6	10	0	6	5	2	6	2	5	8	1	0	8	6	0	8	2	8	4	12	9	5	6	1	5	6	3	9	5	2	2	0	6	18	2	16	6	11	6	0	9
SPU_026049	59.9589	57.0889	0.1504	94.8745	43	0	0.3292	631	12	11	11	12	13	16	13	6	6	8	1	0	2	3	0	4	7	18	6	10	6	8	10	8	7	5	9	15	3	2	4	4	10	17	10	13	4	6	15	8	15
SPU_006092	55.4023	51.0625	0.3324	112.678	43	0	0.4746	339	5	9	3	4	3	5	4	0	4	8	0	0	2	3	1	7	7	8	3	6	4	4	3	1	4	8	9	8	0	3	1	1	2	6	8	4	4	3	4	4	7
SPU_000293	56.0335	53.0666	0.2939	91.101	43	0	0.4324	310	5	6	5	7	2	6	8	0	7	8	0	1	4	2	0	6	5	7	2	3	3	2	1	2	2	4	8	8	0	1	1	2	2	6	4	6	3	4	1	4	8
SPU_023641	56.714	53.2972	0.198	169.883	43	0	0.3705	858	9	12	5	18	15	8	21	7	10	14	1	0	17	14	0	12	13	14	9	21	18	11	22	10	16	6	18	18	12	2	1	6	9	22	12	16	13	19	18	7	15
SPU_009692	57.0285	55.1194	0.2666	96.253	43	0	0.4127	361	8	12	2	8	9	4	6	3	2	8	0	0	1	2	1	8	12	14	2	3	4	5	5	5	4	2	7	9	2	0	4	2	9	16	2	8	4	7	6	3	4
SPU_009689	51.0887	47.9606	0.5797	83.4715	43	0.0002	0.5732	144	5	1	1	4	0	1	0	1	2	2	1	0	3	0	0	0	3	5	0	6	2	1	1	2	3	3	2	1	0	1	0	0	3	2	1	3	1	2	1	1	4
SPU_009688	54.2461	53.132	0.3837	100.525	43	0	0.5035	262	4	2	3	3	4	9	9	2	2	3	1	0	2	2	0	4	5	3	4	1	1	3	2	0	9	2	6	7	3	1	2	1	1	13	1	5	1	8	2	4	6
SPU_008139	53.8686	57.5619	0.1006	161.289	43	0	0.2606	1604	33	27	25	21	18	12	21	13	19	16	0	1	22	10	0	31	24	15	20	24	17	14	26	14	27	12	32	38	10	8	15	7	16	31	24	40	19	12	35	13	29
SPU_015080	57.1957	48.6439	0.4275	206.054	43	0	0.5532	482	8	20	3	8	7	7	7	9	3	12	0	0	6	4	1	5	4	10	6	17	3	5	6	6	6	2	7	7	5	4	7	5	10	30	7	13	6	7	6	8	9
SPU_002638	60.5	59.6194	0.2496	46.4309	43	0.3328	0.3988	186	4	4	4	4	0	3	1	1	2	4	0	0	2	2	1	1	1	2	0	1	1	2	1	1	1	2	3	5	2	1	1	2	3	6	1	6	1	2	2	4	4
SPU_021895	56.3731	55.5802	0.2482	64.0284	43	0.0204	0.4084	258	9	5	5	6	3	3	4	4	1	4	0	0	0	0	1	6	9	3	5	0	3	2	6	2	2	0	3	4	0	0	1	3	7	4	8	3	4	7	6	2	3
SPU_028348	57.5204	51.3937	0.3715	125.923	43	0	0.5065	339	7	9	3	7	4	5	4	3	7	10	0	0	5	5	1	2	5	3	5	10	2	5	3	4	7	6	2	9	2	1	1	2	9	6	5	16	3	4	1	2	3
SPU_001538	55.6931	53.2743	0.2653	82.5067	43	0.0003	0.421	311	5	7	2	3	4	3	8	1	5	6	0	0	1	1	1	5	6	2	4	5	4	7	9	2	4	1	7	4	1	0	3	2	4	7	1	7	6	7	9	7	5
SPU_025755	53.1483	52.5522	0.2536	109.297	43	0	0.3706	431	5	11	4	9	3	2	17	2	4	8	0	0	4	7	1	10	5	3	6	12	2	5	6	2	6	3	5	13	2	1	2	3	9	11	3	12	3	7	7	6	9
SPU_012985	57.5892	52.6894	0.2586	114.287	43	0	0.4218	442	10	6	2	3	6	7	7	2	3	11	1	0	23	13	0	5	9	5	3	7	6	2	6	5	1	3	8	12	0	0	4	1	8	14	4	8	3	8	10	5	7
SPU_017148	58.2535	54.9147	0.2129	165.182	43	0	0.3864	776	9	26	5	14	17	12	20	11	8	20	1	0	11	13	0	4	13	10	3	16	14	9	8	6	4	5	13	17	5	1	2	3	14	42	16	18	12	22	24	19	12
SPU_010716	55.1054	52.0603	0.5992	80.2886	43	0.0005	0.6082	134	1	0	2	5	0	1	2	0	1	1	0	1	1	0	0	1	3	1	0	4	0	0	2	0	2	0	6	5	1	0	1	1	1	9	1	2	1	5	2	1	0
SPU_013644	49.7959	45.282	0.4152	302.706	43	0	0.5352	729	8	12	5	8	3	23	11	2	5	10	1	0	9	6	0	8	7	14	8	21	7	9	11	0	8	3	7	27	5	9	2	1	9	23	1	19	6	13	19	5	9
SPU_021689	51.2201	53.7589	0.1637	176.022	43	0	0.3489	1075	13	26	13	19	13	12	31	5	15	16	0	0	11	11	1	7	22	14	13	13	12	4	21	0	25	11	21	25	9	1	3	1	18	25	11	31	15	12	23	9	31
SPU_000032	52.7727	54.9933	0.2204	81.7628	43	0.0003	0.3907	371	2	9	7	1	4	5	12	1	3	4	0	1	8	1	0	1	4	6	4	2	6	4	6	0	3	3	3	2	3	0	1	1	3	8	7	8	5	5	6	3	5
SPU_003358	51.6625	47.5967	0.3449	253.835	43	0	0.4986	736	9	14	6	18	4	7	5	8	8	16	0	0	4	7	1	7	13	16	14	20	17	2	8	4	12	10	13	22	7	3	2	3	9	15	7	19	6	10	7	2	11
SPU_027657	55.5966	44.8412	0.553	181.948	43	0	0.6778	329	6	5	1	2	2	3	3	0	3	8	0	0	3	5	1	4	3	10	6	12	2	2	6	4	5	6	2	9	0	4	2	5	4	2	2	10	3	5	5	1	3
SPU_010032	58.293	54.2198	0.2608	81.9052	43	0.0003	0.3932	314	8	4	2	7	3	7	4	6	7	3	0	0	3	1	1	5	9	1	1	8	2	5	4	1	4	3	3	10	2	6	1	2	6	11	2	10	3	8	4	2	11
SPU_026920	54.2308	56.1086	0.1776	93.5792	43	0	0.3507	527	13	13	6	8	4	4	13	3	7	11	0	0	6	2	1	12	4	8	5	6	8	3	10	4	10	2	12	7	1	3	8	1	8	17	9	19	9	11	21	5	14
SPU_012559	51.1702	53.9067	0.3442	90.8597	43	0	0.5337	264	4	7	7	7	1	1	1	1	5	7	0	1	3	0	0	1	8	3	1	2	3	0	1	1	2	3	2	12	1	2	2	0	5	3	1	5	3	1	6	2	6
SPU_010698	55.3777	52.4438	0.2305	177.447	43	0	0.4177	770	10	11	7	6	7	8	7	2	12	5	0	1	7	8	0	12	5	12	12	16	22	9	16	8	15	6	8	14	12	2	5	1	14	29	13	21	16	23	22	7	17
SPU_012930	46.3242	41.1831	0.6181	916.66	43	0	0.6928	1483	12	46	4	13	15	25	11	5	19	39	0	0	8	6	1	40	21	52	11	53	26	25	15	3	23	20	12	63	24	8	3	0	18	85	3	35	19	52	22	7	20
SPU_021121	50.5411	48.6423	0.324	200.245	43	0	0.4901	618	13	18	10	4	3	7	14	5	4	15	1	0	7	2	0	2	6	16	13	9	4	3	7	2	6	7	14	17	1	4	1	0	5	18	7	26	2	5	13	10	9
SPU_021946	50.5208	50.7882	0.3071	88.4374	43	0.0001	0.4188	288	9	5	4	4	9	1	8	0	1	4	1	0	2	2	0	4	9	3	2	9	2	1	8	1	6	5	9	10	0	1	2	1	4	9	3	10	0	6	2	0	4
SPU_019094	53.9864	55.8815	0.2178	61.8604	43	0.0311	0.3692	284	3	2	2	1	3	5	8	4	7	1	0	1	2	1	0	3	4	7	1	4	6	2	5	0	8	1	2	6	4	1	2	2	10	4	4	8	3	1	5	4	7
SPU_002737	52.1642	44.6302	0.4923	256.488	43	0	0.5763	521	7	14	3	3	1	7	2	7	9	15	1	0	3	9	0	18	3	25	5	16	9	15	3	8	8	11	5	9	5	1	4	5	5	28	6	19	3	18	6	8	6
SPU_003840	60.1614	57.0198	0.2925	63.1809	43	0.0241	0.4131	216	7	6	5	4	2	3	2	5	3	3	0	0	3	3	1	0	5	9	3	1	1	3	3	1	4	3	2	2	3	0	3	1	2	7	3	7	0	2	3	2	1
SPU_000121	52.3658	45.2065	0.5649	256.458	43	0	0.6198	454	6	15	1	1	5	4	7	2	4	9	0	0	3	0	1	5	7	15	6	18	2	4	3	1	8	8	3	17	4	4	4	2	1	22	4	18	4	7	9	1	12
SPU_004473	55.3011	52.5069	0.2848	121.042	43	0	0.4421	425	11	12	6	4	5	3	9	4	2	11	0	1	5	4	0	9	3	8	5	13	6	3	9	5	9	5	8	9	1	2	2	0	7	11	5	9	2	3	4	4	13
SPU_021186	57.6042	58.6116	0.1475	56.9236	43	0.0757	0.3055	386	6	3	4	6	5	1	5	1	3	4	0	0	5	3	1	5	6	2	7	6	4	7	3	2	6	5	5	2	2	2	2	2	4	9	12	10	5	7	7	8	8
SPU_020852	52.682	47.2694	0.4864	105.059	43	0	0.5867	216	3	5	5	0	1	2	3	1	2	2	0	1	2	4	0	3	1	7	6	0	3	2	4	3	5	2	4	6	1	2	2	2	4	3	0	8	1	0	9	1	2
SPU_022260	52.7524	42.5509	0.6928	204.381	43	0	0.7113	295	3	6	1	1	3	3	4	5	5	1	0	1	4	3	0	0	2	7	0	9	2	3	2	2	3	5	3	6	1	4	2	0	6	22	1	10	0	4	4	3	5
SPU_008206	55.9437	45.8256	0.408	125.649	43	0	0.5494	308	1	6	0	3	2	5	1	1	1	6	0	0	2	4	1	1	6	6	5	5	6	8	6	6	3	3	7	15	2	6	1	1	4	5	2	8	1	7	2	3	6
SPU_015921	59.3277	56.6382	0.1331	141.494	43	0	0.3129	1063	19	28	12	15	13	10	23	18	16	19	0	0	12	11	1	10	15	20	13	11	13	9	16	11	12	8	17	24	5	5	9	10	26	41	14	18	20	22	28	11	28
SPU_015920	59.369	55.0952	0.1694	105.339	43	0	0.3464	622	9	12	5	8	9	7	10	12	9	9	1	0	5	7	0	5	11	13	7	9	11	4	11	8	2	4	8	8	1	4	8	6	12	11	12	11	12	13	11	22	19
SPU_010284	44.3088	49.4419	0.459	58.7582	43	0.0551	0.5697	128	3	1	1	7	3	0	1	0	2	3	0	0	4	0	1	0	6	2	2	3	2	0	2	1	4	2	1	5	2	0	0	1	2	1	0	6	5	0	1	0	1
SPU_002969	57.7243	54.8544	0.23	107.89	43	0	0.396	469	7	11	6	8	9	6	6	5	9	5	0	1	6	6	0	8	5	9	4	8	8	2	7	0	5	6	7	9	7	0	4	3	3	17	4	11	6	7	6	7	7
SPU_002968	51.2125	55.5763	0.4013	61.8076	43	0.0314	0.5257	154	6	6	1	3	0	0	2	2	5	3	0	0	1	0	1	0	3	1	0	1	2	0	2	1	3	0	2	5	0	1	0	0	2	8	3	7	0	1	5	2	3
SPU_011687	54.6268	48.2425	0.4338	107.577	43	0	0.5393	248	4	4	2	3	4	2	3	1	2	3	0	0	2	8	1	4	1	4	1	5	6	3	3	3	6	5	2	5	3	1	1	1	1	4	1	8	1	10	4	5	2
SPU_007237	55.9899	51.555	0.4301	75.2631	43	0.0017	0.5548	175	1	3	1	1	1	1	1	3	1	2	1	0	5	1	0	4	0	5	4	2	2	1	5	1	2	7	3	6	0	1	3	1	2	6	5	4	2	0	3	1	5
SPU_014800	49.9774	42.2919	0.6495	122.112	43	0	0.7056	188	1	5	0	1	2	2	1	1	1	8	1	0	2	0	0	3	2	4	0	3	3	6	8	1	4	2	3	9	6	1	3	0	2	5	0	3	1	5	1	1	0
SPU_014897	58.6458	55.0873	0.1967	117.429	43	0	0.3682	597	15	21	9	13	8	7	6	6	9	16	0	0	7	4	1	8	9	12	22	5	9	12	7	6	7	4	5	7	5	6	3	9	12	27	13	10	8	14	13	3	10
SPU_018823	51.8131	47.9028	0.3583	170.557	43	0	0.5167	476	8	14	7	5	13	5	10	0	7	14	0	0	8	4	1	4	9	12	5	10	2	8	11	3	11	4	6	14	0	0	2	1	10	16	4	9	5	6	4	1	10
SPU_019475	49.4397	57.5605	0.2136	61.9568	43	0.0305	0.3407	290	1	3	4	3	3	1	13	0	3	0	0	0	0	0	1	4	2	3	2	1	2	1	6	0	1	0	5	3	0	0	1	1	2	1	5	10	3	0	7	2	4
SPU_023519	56.4294	52.8483	0.2837	86.815	43	0.0001	0.4097	306	6	3	0	3	6	2	3	2	5	7	0	0	1	1	1	6	1	4	4	4	0	3	1	0	0	2	5	10	1	1	0	2	4	4	1	12	2	2	9	2	3
SPU_020148	57.2053	54.7361	0.1942	89.1485	43	0	0.3365	459	7	12	2	3	2	5	7	3	13	15	0	1	7	3	0	2	6	10	4	5	7	5	6	3	9	7	8	8	3	3	0	3	8	15	5	19	4	3	9	2	6
SPU_024948	52.2123	46.7459	0.3949	259.468	43	0	0.562	657	11	15	1	6	6	8	13	2	7	11	0	1	8	6	0	6	13	19	5	19	5	6	12	1	10	12	10	25	5	3	3	2	14	21	5	20	6	15	15	4	19
SPU_008499	53.7092	54.3304	0.1896	98.8011	43	0	0.3544	521	4	11	2	11	9	6	12	4	2	5	0	0	6	6	1	1	11	8	1	8	6	4	7	5	8	11	14	19	3	1	3	2	7	9	3	19	15	9	11	3	18
SPU_012909	54.0563	57.0217	0.2485	61.1308	43	0.0357	0.4005	246	5	2	6	3	3	4	5	0	0	4	1	0	1	5	0	1	7	6	1	5	1	2	3	1	2	3	5	5	1	1	1	0	3	7	4	3	2	1	9	2	9
SPU_022148	58.0393	58.303	0.1043	84.7193	43	0.0002	0.26	812	18	16	8	15	17	13	12	7	8	10	0	0	15	21	1	15	17	9	4	9	14	4	15	8	7	9	12	10	4	1	5	4	17	19	6	11	17	14	16	7	10
SPU_015467	56.5596	52.9762	0.4658	64.2765	43	0.0194	0.532	138	0	1	0	2	1	0	2	0	3	3	1	0	0	0	0	0	3	5	2	2	1	2	3	1	6	5	4	3	0	0	2	0	4	4	4	5	0	2	0	1	4
SPU_020987	55.3684	52.1053	0.2599	118.015	43	0	0.4276	454	8	7	4	6	2	4	7	4	8	5	0	1	8	1	0	5	10	7	5	12	7	0	10	0	5	6	7	9	1	3	4	0	9	14	4	8	4	4	10	7	10
SPU_007007	54.2839	51.7824	0.2579	180.24	43	0	0.4202	699	10	13	7	10	12	9	9	2	9	11	0	0	9	4	1	3	12	15	12	21	13	5	12	0	11	4	13	20	4	1	7	1	10	19	9	20	6	15	13	6	13
SPU_023899	46.0126	39.3452	0.7102	275.559	43	0	0.747	388	7	20	1	4	6	6	0	4	7	19	0	1	0	1	0	6	3	14	3	12	3	6	2	5	2	1	2	12	10	3	3	0	5	20	1	9	2	14	2	7	6
SPU_023898	52.1192	43.129	0.6048	223.169	43	0	0.6723	369	9	12	1	2	6	4	2	2	4	14	0	0	5	2	1	8	5	7	2	12	6	8	7	1	5	4	4	6	6	4	4	1	6	17	2	11	5	6	2	3	4
SPU_004236	56.7072	49.7842	0.3593	100.616	43	0	0.4616	280	5	7	0	6	2	7	1	2	6	5	0	0	2	2	1	7	4	7	2	8	3	7	4	2	2	1	6	6	3	0	2	1	7	9	6	6	3	6	2	4	3
SPU_011983	57.3169	51.5871	0.4425	80.9695	43	0.0004	0.5621	183	5	3	0	1	0	0	2	2	2	6	0	0	5	2	1	5	1	3	4	5	1	1	5	1	0	4	1	5	2	2	1	0	2	6	6	3	4	2	3	3	3
SPU_025489	52.7627	48.3339	0.4369	133.246	43	0	0.525	305	5	7	2	2	3	1	5	1	5	3	1	0	6	1	0	4	4	5	3	5	10	1	21	2	2	2	2	3	1	4	0	1	5	9	0	12	6	5	8	2	10
SPU_025484	51.7513	50.294	0.3418	184.548	43	0	0.5116	540	7	6	5	4	9	0	6	3	5	3	1	0	3	3	0	3	15	7	5	13	5	3	10	0	9	2	7	13	2	4	2	1	14	25	5	19	8	8	11	2	7
SPU_006484	54.476	48.9259	0.2535	223.871	43	0	0.4286	883	12	13	7	10	9	13	14	2	2	11	0	1	17	12	0	2	5	18	3	20	8	15	19	2	19	22	18	26	8	8	1	9	4	19	13	29	8	15	21	12	17
SPU_005231	57.9824	55.5358	0.5933	65.8512	43	0.014	0.6532	111	5	1	1	2	1	2	1	0	2	1	1	0	0	2	0	0	1	4	2	4	1	0	0	1	3	2	0	4	2	0	0	1	1	5	1	1	2	3	4	2	2
SPU_014213	52.6417	50.8068	0.2886	120.048	43	0	0.4295	416	6	11	2	4	7	6	3	3	3	9	0	1	18	11	0	1	13	6	3	12	6	4	5	2	3	3	9	7	5	0	5	0	9	11	2	7	8	13	12	3	12
SPU_017745	53.3899	47.1021	0.4521	88.1662	43	0.0001	0.5739	195	2	2	1	4	2	2	4	4	0	0	0	0	4	1	1	2	0	5	0	2	3	1	6	1	4	4	1	8	1	2	1	1	1	6	4	5	1	7	5	1	2
SPU_003702	52.9826	42.7311	0.3963	179.901	43	0	0.5579	454	3	7	2	3	0	4	2	4	3	7	1	0	2	1	0	6	8	10	5	10	3	5	5	4	6	6	12	20	2	2	3	5	4	9	5	13	0	5	2	0	4
SPU_004797	55.7438	49.0772	0.3543	160.136	43	0	0.5302	452	7	11	5	3	2	4	7	4	5	11	0	0	2	6	1	3	7	4	9	12	3	7	4	4	3	7	5	6	1	3	2	1	8	6	7	13	9	14	6	5	7
SPU_004796	52.1208	51.7396	0.4337	81.9621	43	0.0003	0.5625	189	3	1	5	2	4	1	1	1	4	1	0	0	2	1	1	2	2	6	1	3	2	1	4	1	5	0	7	2	1	1	0	1	4	2	1	4	3	1	4	1	3
SPU_023601	57.6729	60.0806	0.1413	42.8001	43	0.4799	0.3015	303	6	7	6	2	2	2	2	2	3	2	0	1	7	3	0	4	5	3	7	3	2	1	6	1	6	3	6	3	1	1	2	2	3	6	5	12	2	2	4	2	3
SPU_002908	53.7427	46.3107	0.4251	290.377	43	0	0.5259	683	11	16	1	6	8	9	5	4	10	13	1	0	6	7	0	15	11	18	10	22	11	12	8	5	3	7	11	19	8	3	4	4	5	29	3	18	9	18	11	6	9
SPU_024495	51.2547	49.5132	0.3687	115.413	43	0	0.5355	313	5	3	6	4	3	4	5	0	5	4	1	0	5	2	0	4	2	6	2	10	4	0	4	1	2	3	3	6	0	0	1	0	6	7	4	5	5	6	9	0	10
SPU_006453	48.5113	35.0429	0.8145	328.229	43	0	0.7971	403	2	4	1	6	2	4	2	3	2	5	1	0	2	3	0	3	2	20	4	10	1	4	1	0	4	0	5	20	7	5	6	4	7	15	2	11	4	8	5	7	3
SPU_013413	48.3923	41.9014	0.687	79.6909	43	0.0006	0.6379	116	4	5	0	0	3	1	0	1	0	1	1	0	0	0	0	2	0	4	0	2	0	0	1	0	2	1	0	3	1	0	2	2	1	2	1	5	4	3	0	1	2
SPU_015818	47.3634	35.6983	0.856	106.144	43	0	0.7431	124	1	4	3	2	1	4	0	0	1	2	1	0	2	3	0	0	2	0	0	1	2	1	0	1	2	3	1	3	1	6	0	0	2	3	0	6	2	4	0	1	3
SPU_010687	43.8087	36.005	0.7873	383.404	43	0	0.7416	487	4	30	1	5	3	7	2	8	5	29	0	0	3	6	1	19	7	21	1	8	4	10	2	8	3	10	5	8	2	7	1	9	5	29	2	23	3	19	4	5	1
SPU_001137	49.0685	40.7543	0.6816	102.243	43	0	0.6719	150	2	5	2	3	0	1	1	3	1	0	0	1	2	1	0	3	3	5	1	2	5	2	1	3	0	1	0	6	0	0	0	2	2	4	3	7	0	2	3	7	3
SPU_010686	60.7711	54.2038	0.2375	108.081	43	0	0.3907	455	7	14	8	4	3	2	3	3	8	11	0	0	3	3	1	11	9	10	1	11	8	3	8	4	12	9	5	6	4	3	2	4	7	12	7	12	4	7	6	4	8
SPU_010685	55.02	57.7751	0.2135	65.1315	43	0.0163	0.3655	305	4	0	3	3	0	2	6	0	2	4	1	0	0	0	0	1	2	2	1	2	3	0	5	3	2	0	5	10	7	0	6	4	6	2	1	9	3	1	3	0	8
SPU_027892	45.7597	38.6132	0.877	125.407	43	0	0.7636	143	1	2	2	1	1	1	0	0	1	6	1	0	2	2	0	4	0	5	2	0	1	1	2	1	1	2	2	4	2	1	0	0	1	4	0	2	2	2	1	2	2
SPU_004518	55.0051	51.4011	0.219	335.681	43	0	0.3978	1533	27	32	4	12	28	31	22	9	10	21	0	1	11	12	0	13	19	15	17	28	33	23	42	4	23	19	48	66	10	9	7	7	16	39	10	57	26	33	27	7	21
SPU_021798	53.9653	48.7021	0.343	143.697	43	0	0.503	419	2	8	3	3	4	8	11	2	5	8	0	0	10	7	1	4	4	5	3	8	3	3	16	3	6	7	4	17	5	3	1	3	4	8	0	9	6	9	4	3	7
SPU_004517	55.0477	55.1881	0.185	92.1316	43	0	0.3567	498	4	10	9	3	4	1	18	3	9	7	0	1	12	4	0	5	5	6	7	6	7	7	6	4	10	6	8	14	3	1	2	3	6	10	7	12	4	6	11	9	15
SPU_024772	53.0234	50.6961	0.3247	110.405	43	0	0.4903	340	5	13	2	2	5	3	14	2	5	5	0	0	3	6	1	3	8	9	2	6	8	5	7	2	7	5	7	10	2	0	1	3	4	5	0	10	7	6	6	2	3
SPU_006215	52.8308	50.1893	0.4201	61.7495	43	0.0318	0.5149	147	4	2	0	3	3	4	2	2	2	4	1	0	1	0	0	3	4	2	0	1	1	1	1	0	3	2	4	2	2	2	0	0	6	2	0	4	2	4	3	0	3
SPU_027408	53.4014	46.289	0.4217	170.377	43	0	0.5652	404	4	14	3	5	3	6	5	7	3	8	1	0	0	3	0	3	7	12	4	15	2	8	7	5	8	4	6	15	2	1	0	1	3	7	4	6	3	11	5	6	5
SPU_025217	56.4014	59.0579	0.2961	43.8259	43	0.4363	0.4324	148	3	4	2	4	0	0	2	1	2	3	0	0	0	0	1	1	2	2	0	1	1	1	1	0	2	0	2	3	0	1	1	0	2	4	1	4	2	0	2	5	3
SPU_014914	56.4116	54.2146	0.2302	104.528	43	0	0.4005	454	8	11	3	6	8	4	6	2	10	9	0	1	7	4	0	9	2	4	2	9	4	3	8	3	5	1	7	12	5	2	2	0	13	11	2	19	7	2	8	2	12
SPU_008895	52.2658	42.9524	0.6552	142.179	43	0	0.6828	217	1	5	0	0	2	1	0	2	0	3	1	0	3	7	0	4	1	4	3	7	4	4	3	0	2	9	1	8	4	6	2	1	3	8	0	11	0	1	2	1	3
SPU_015851	54.8014	49.7278	0.3679	168.116	43	0	0.5168	457	6	14	5	3	10	3	3	1	9	12	0	0	3	2	1	10	6	11	11	12	5	5	10	3	8	5	5	12	5	5	2	0	6	20	2	15	5	7	6	3	7
SPU_000164	53.8057	54.0701	0.3081	78.2601	43	0.0008	0.4506	254	3	15	2	4	2	2	3	0	4	9	1	0	1	2	0	6	1	5	2	2	8	6	6	1	2	2	8	5	1	2	1	2	0	4	1	10	3	10	5	4	10
SPU_005610	56.1174	47.1526	0.4085	357.043	43	0	0.5961	874	10	17	10	8	9	16	10	15	4	9	0	0	4	6	1	4	8	19	14	20	7	9	5	10	15	12	12	60	6	12	6	9	6	22	8	28	5	9	14	11	9
SPU_019723	51.243	47.002	0.4145	97.8322	43	0	0.5393	236	4	9	2	4	4	3	1	0	3	7	0	0	3	3	1	3	2	5	1	4	7	1	5	0	5	4	2	5	0	1	1	0	5	5	2	8	0	4	3	3	6
SPU_019722	53.2858	46.8801	0.4026	211.388	43	0	0.5498	525	6	16	1	9	5	6	2	0	8	15	0	1	5	2	0	15	8	10	6	10	13	10	17	0	7	6	5	12	5	5	1	4	9	19	1	11	6	18	5	4	6
SPU_026594	55.6681	54.7581	0.2201	117.083	43	0	0.3847	532	11	13	10	7	3	3	20	4	8	10	0	1	8	4	0	5	7	14	11	15	2	3	2	2	10	8	17	18	1	1	4	3	4	11	9	21	4	2	7	8	11
SPU_013200	59.4191	55.1217	0.3041	54.1285	43	0.1189	0.4763	178	2	3	5	3	3	3	6	1	4	4	1	0	2	0	0	2	0	3	0	4	5	0	1	2	3	1	1	6	1	2	1	0	3	3	0	7	2	3	2	1	1
SPU_002309	50.8704	56.3585	0.12	94.1888	43	0	0.2636	785	24	6	6	12	15	14	12	2	12	3	1	0	45	9	0	2	13	5	4	8	13	8	8	2	38	19	24	15	4	2	3	2	12	14	21	12	11	13	15	8	21
SPU_002443	52.2748	51.7871	0.3023	89.1775	43	0	0.4818	295	5	5	0	7	7	1	5	0	2	5	1	0	1	3	0	4	2	5	1	4	6	4	7	2	5	1	6	4	3	0	2	1	4	9	5	4	6	5	6	1	3
SPU_003087	59.5356	52.9289	0.5262	78.9304	43	0.0007	0.5995	150	2	4	0	3	0	0	2	2	0	3	0	0	4	1	1	1	3	3	2	4	3	1	2	0	3	3	1	3	4	0	1	2	3	4	5	7	0	2	0	0	1
SPU_024967	61	57.7035	0.2032	69.8999	43	0.0059	0.3753	344	14	13	1	4	1	4	5	2	11	9	0	1	1	2	0	2	4	7	5	5	5	6	3	2	2	5	4	9	3	1	2	1	6	5	2	17	2	2	4	2	7
SPU_022045	53.1897	45.2353	0.4094	186.268	43	0	0.5483	455	9	16	4	5	3	7	10	3	9	8	0	1	3	4	0	6	10	16	2	12	7	7	5	5	2	3	5	14	2	1	0	2	16	22	10	13	7	13	3	8	7
SPU_011734	53.3682	48.0109	0.2786	154.924	43	0	0.4073	556	10	8	2	4	4	3	10	5	2	15	1	0	3	0	0	3	3	4	0	10	7	5	6	4	8	4	14	15	0	3	5	1	6	11	2	10	4	6	8	4	4
SPU_017749	55.8369	54.9322	0.2351	76.8625	43	0.0011	0.4064	327	2	3	4	2	4	6	5	2	2	5	1	0	0	2	0	7	2	2	2	4	7	3	9	1	2	2	7	4	1	1	2	0	6	7	6	4	3	6	5	4	7
SPU_008699	50.1441	47.6216	0.4884	102.082	43	0	0.56	209	0	4	2	2	1	0	4	1	2	2	1	0	7	3	0	0	2	7	1	4	3	1	3	1	2	1	2	5	2	3	1	1	9	9	5	6	0	3	7	1	7
SPU_008698	55.9243	55.1025	0.1817	126.311	43	0	0.3316	695	11	10	10	7	7	5	13	4	5	7	0	1	9	6	0	4	15	10	5	12	6	6	12	6	7	7	13	15	2	4	1	1	7	28	10	18	12	7	14	6	22
SPU_006617	50.4157	45.3207	0.6012	101.007	43	0	0.6303	168	3	6	0	2	1	2	2	1	0	4	1	0	1	3	0	2	3	3	1	2	2	1	4	0	2	1	2	5	4	1	1	0	1	8	2	7	2	4	3	3	2
SPU_027581	45.9345	46.6915	0.4626	113.334	43	0	0.5818	245	3	9	1	0	1	1	6	0	7	5	0	0	3	4	1	5	2	4	4	5	2	2	7	1	3	4	2	9	1	0	1	0	5	7	2	5	5	1	9	0	4
SPU_001924	60.0948	54.0387	0.248	98.9696	43	0	0.4237	399	7	15	5	4	4	3	5	6	7	8	1	0	0	1	0	8	4	7	2	6	6	1	5	7	3	4	3	7	2	3	2	4	7	14	4	11	6	5	7	4	10
SPU_028432	56.1088	48.5956	0.454	93.0724	43	0	0.5348	205	2	5	3	1	2	2	3	4	1	9	0	0	5	2	1	8	0	5	1	1	3	3	3	2	8	3	3	4	0	1	4	3	2	7	2	5	4	3	2	2	6
SPU_020162	55.6195	50.6585	0.3064	179.556	43	0	0.4356	586	11	17	5	4	3	5	4	7	6	10	0	1	9	6	0	5	13	10	7	10	10	6	7	7	11	3	5	6	6	5	5	2	9	29	6	25	5	9	6	8	8
SPU_026042	55.6912	54.5481	0.1999	95.9674	43	0	0.3585	480	3	8	7	4	9	12	9	8	5	6	1	0	26	18	0	12	2	1	4	5	9	4	11	2	6	1	13	19	2	4	6	1	4	4	8	5	7	12	13	3	9
SPU_012690	57.4878	54.6754	0.1897	147.034	43	0	0.3566	775	27	24	4	12	7	14	15	4	14	17	0	0	5	8	1	10	12	17	13	19	16	6	13	6	6	7	14	27	3	1	4	0	17	26	17	24	9	10	9	7	16
SPU_017363	52.3831	46.6574	0.3832	291.99	43	0	0.511	762	6	15	5	7	15	12	16	2	3	11	0	1	9	10	0	8	11	27	15	21	7	8	9	6	5	15	15	23	8	1	4	3	12	27	2	24	5	22	12	5	8
SPU_004605	53.0409	55.0664	0.1354	134.85	43	0	0.3237	996	11	15	10	15	27	16	31	8	5	7	0	0	8	5	1	6	13	11	7	13	19	7	28	2	14	5	20	22	4	0	2	3	21	18	7	21	14	12	21	4	22
SPU_004604	56.1935	53.4625	0.3172	125.275	43	0	0.5118	395	7	16	6	7	0	2	3	1	2	7	0	1	3	2	0	4	3	6	4	7	8	4	4	2	9	2	1	7	2	1	2	1	9	13	4	4	4	6	8	2	7
SPU_016761	58.1789	53.4726	0.4509	68.9939	43	0.0072	0.5092	153	2	3	1	0	1	4	1	1	1	3	0	0	1	1	1	3	1	5	2	1	3	1	4	0	3	3	1	4	3	0	1	1	1	3	3	4	1	1	2	3	1
SPU_020429	51.4575	54.0191	0.2507	53.1478	43	0.1381	0.3878	212	6	3	6	3	4	3	2	2	5	4	1	0	3	2	0	2	1	3	3	5	1	0	0	0	6	1	7	6	1	0	0	0	2	5	2	4	5	0	5	1	3
SPU_000922	57.0714	53.9322	0.1805	171.261	43	0	0.3555	949	21	32	10	19	12	19	13	11	18	17	0	1	4	8	0	15	20	19	15	19	26	12	15	5	13	9	16	30	6	14	6	6	20	18	12	24	12	12	20	12	21
SPU_010777	57.7538	55.8253	0.3121	71.787	43	0.0038	0.4378	230	4	4	3	4	0	2	2	1	1	4	0	0	0	4	1	4	4	3	4	3	1	0	2	2	0	2	10	11	2	1	1	1	6	9	3	4	0	5	5	2	6
SPU_009838	55.8507	45.0993	0.5859	97.2622	43	0	0.6438	166	2	5	1	0	3	0	1	1	4	7	1	0	1	3	0	2	2	1	1	4	0	0	2	0	1	0	1	7	3	0	3	1	1	4	1	5	2	1	3	2	0
SPU_019519	56.8413	55.4115	0.2442	82.5244	43	0.0003	0.3937	338	4	6	4	3	2	6	3	2	2	5	0	1	4	1	0	5	3	3	10	10	5	2	5	3	6	4	8	9	0	3	1	2	2	5	2	12	5	8	7	5	9
SPU_012685	57.9402	53.464	0.2831	110.684	43	0	0.4322	391	9	19	7	5	3	6	13	2	8	5	0	0	5	4	1	4	13	15	8	8	7	5	7	3	1	5	5	8	1	2	2	1	2	6	8	24	2	5	8	5	8
SPU_026946	50.122	51.8215	0.2692	93.1446	43	0	0.4207	346	8	9	7	2	4	2	8	2	3	4	0	0	12	5	1	4	3	5	2	8	6	2	4	4	3	5	6	6	1	0	1	0	3	8	10	8	3	4	9	2	7
SPU_002945	52.3376	49.912	0.3357	99.6882	43	0	0.4822	297	3	15	1	2	3	4	1	1	5	6	0	1	1	3	0	6	4	3	3	4	1	0	9	1	4	4	5	11	1	2	0	0	8	5	3	9	3	3	9	1	7
SPU_002944	57.8161	58.2105	0.1611	49.6089	43	0.2266	0.3407	308	10	7	5	3	4	1	4	1	4	5	0	0	3	5	1	5	5	1	5	2	2	5	7	0	6	3	5	6	1	0	2	1	5	5	6	11	5	3	4	1	11
SPU_022627	56.8321	56.206	0.2523	114.053	43	0	0.4119	452	15	13	7	9	9	4	8	2	10	13	0	0	4	5	1	2	14	19	9	5	5	3	11	2	5	1	2	6	1	1	1	1	13	23	11	20	4	11	17	2	8
SPU_018488	55.2039	52.1404	0.3644	120.976	43	0	0.5006	332	4	7	1	4	1	4	3	1	4	6	0	1	4	0	0	1	3	5	6	5	3	0	6	0	7	2	5	12	4	2	3	1	4	15	1	11	4	4	3	4	2
SPU_005102	58.0939	53.9293	0.2182	154.241	43	0	0.3781	707	9	10	6	12	12	10	8	8	8	11	0	0	6	9	1	11	10	14	5	22	19	6	18	4	11	10	11	14	4	2	1	3	12	23	3	11	6	13	13	6	15
SPU_026336	57.4548	52.6566	0.262	144.863	43	0	0.4386	553	9	14	4	6	6	5	12	8	9	12	0	0	4	2	1	5	15	17	4	9	5	4	8	2	5	6	13	23	6	5	7	1	5	12	8	11	6	6	9	6	5
SPU_004173	51.2608	48.3628	0.3916	124.917	43	0	0.5215	319	4	5	5	5	3	7	10	3	3	4	1	0	2	3	0	1	7	2	6	9	6	1	3	1	7	6	1	6	1	1	0	0	7	14	5	11	3	2	6	3	5
SPU_004776	57.1346	51.4543	0.3282	120.449	43	0	0.5099	367	6	7	2	2	10	3	11	0	2	4	1	0	0	0	0	2	6	8	5	8	2	5	4	3	3	3	9	17	2	3	5	1	6	10	1	10	4	7	9	1	9
SPU_006670	53.8752	55.834	0.2745	63.6913	43	0.0218	0.4054	232	5	1	2	3	8	11	3	1	1	4	1	0	0	2	0	3	4	4	2	3	7	6	7	0	2	1	5	4	5	0	2	0	3	3	3	6	4	3	5	1	6
SPU_019581	54.2365	45.2634	0.4048	388.168	43	0	0.5591	959	8	28	7	10	10	13	9	17	10	29	0	1	3	8	0	11	10	30	3	12	12	9	10	15	4	9	6	17	6	5	13	3	13	40	9	13	9	34	19	23	15
SPU_024818	52.9674	47.8921	0.3765	240.552	43	0	0.5304	639	3	17	4	13	10	14	5	2	10	14	0	1	7	7	0	8	10	20	11	19	10	12	11	3	8	6	13	17	5	2	4	2	7	20	6	12	10	10	8	1	7
SPU_024817	56.151	48.6702	0.4843	173.379	43	0	0.5565	358	6	14	1	5	7	5	6	5	7	9	0	0	8	4	1	4	6	11	6	22	6	0	3	6	2	5	4	3	0	4	1	3	6	21	9	6	3	9	6	3	9
SPU_023032	52.6567	52.2503	0.2977	153.336	43	0	0.4713	515	11	14	6	13	9	4	16	8	10	7	0	1	6	2	0	8	8	10	6	18	9	0	4	1	7	8	8	12	3	0	2	2	8	11	6	9	6	4	10	2	8
SPU_023380	54.9258	53.2601	0.2203	87.0087	43	0.0001	0.3966	395	9	11	4	11	6	2	8	1	10	8	0	1	4	1	0	8	6	8	5	7	6	6	5	2	10	8	9	7	5	0	2	4	12	10	8	11	3	4	8	1	1
SPU_020040	54.2066	53.3137	0.2093	132.039	43	0	0.3711	631	8	12	10	6	17	8	18	2	4	10	1	0	4	4	0	4	10	14	10	20	10	8	13	1	10	5	22	18	2	2	3	2	15	15	5	16	11	4	12	4	11
SPU_017752	56.0458	56.0794	0.1724	107.741	43	0	0.3362	625	21	16	7	10	11	5	11	5	7	13	0	0	8	5	1	11	21	15	2	13	9	5	13	3	8	5	9	14	3	0	4	1	20	17	7	16	11	7	15	3	11
SPU_000784	54.8579	53.5737	0.2466	85.8211	43	0.0001	0.384	348	7	6	3	6	4	3	3	1	5	7	0	0	3	1	1	2	3	3	1	10	9	4	7	3	6	3	4	9	1	1	0	2	6	8	9	11	3	4	9	5	5
SPU_026471	50.7199	46.025	0.438	166.017	43	0	0.5459	379	2	8	2	9	1	5	1	6	6	4	0	0	6	8	1	5	4	5	1	7	5	6	1	5	8	2	5	11	2	2	1	0	3	14	0	7	2	9	7	3	6
SPU_026470	58.9632	51.6821	0.3156	103.513	43	0	0.4761	328	7	7	2	4	2	3	4	1	2	5	0	0	4	3	1	3	2	9	5	4	3	4	3	2	7	1	9	6	1	0	3	2	7	4	3	9	6	3	11	1	8
SPU_019876	57.4174	55.2888	0.211	117.944	43	0	0.3878	559	15	19	7	8	10	8	12	2	9	8	0	1	10	6	0	8	14	14	7	18	6	6	8	5	6	3	11	4	5	4	5	2	12	18	12	16	8	14	8	4	8
SPU_019875	49.3985	46.1634	0.4734	151.476	43	0	0.5712	320	4	1	1	3	4	4	3	0	2	2	0	0	12	3	1	4	5	11	2	6	7	3	6	2	5	9	5	15	14	7	1	1	2	13	5	11	3	6	5	1	5
SPU_006216	56.4448	53.9599	0.1738	164.063	43	0	0.3364	944	14	20	8	14	15	14	15	8	15	13	0	0	11	11	1	13	13	14	13	26	19	7	13	2	17	5	27	25	4	7	5	2	11	21	8	24	9	11	16	10	15
SPU_006897	52.8872	46.4434	0.4773	126.476	43	0	0.5774	265	2	4	1	3	7	6	4	2	4	2	0	1	1	1	0	2	0	3	0	6	4	0	5	4	6	4	2	6	1	0	1	3	2	10	2	10	2	3	2	6	3
SPU_006732	58.9071	55.1571	0.3856	57.4512	43	0.0692	0.4954	149	3	4	1	1	1	1	2	2	1	2	0	1	2	0	0	2	1	1	1	2	2	1	3	2	1	1	1	1	1	0	2	2	3	2	3	3	4	8	6	5	5
SPU_026597	54.1588	52.0133	0.1826	152.855	43	0	0.3604	837	19	14	10	9	18	13	19	3	7	5	0	0	1	6	1	7	17	12	6	16	17	10	20	7	23	5	14	25	5	5	4	5	7	15	10	17	8	9	11	3	17
SPU_025697	48.794	48.705	0.4153	96.338	43	0	0.5252	232	2	6	2	1	2	1	3	0	5	3	1	0	4	1	0	3	6	6	1	5	3	1	4	0	2	2	1	5	1	1	1	0	3	8	1	7	2	1	10	0	4
SPU_021651	52.2839	42.248	0.5391	174.665	43	0	0.6438	324	6	6	0	1	5	7	3	3	3	7	1	0	4	3	0	8	4	6	1	6	4	1	4	5	1	2	0	10	6	2	0	0	3	12	3	4	6	11	2	2	4
SPU_016350	57.2918	49.8793	0.3647	163.025	43	0	0.4949	447	10	18	5	5	3	5	1	4	7	10	1	0	5	5	0	21	8	15	5	9	6	3	7	6	8	4	4	8	1	2	5	3	4	20	7	12	9	9	6	4	8
SPU_007510	55.4586	51.5648	0.2689	173.981	43	0	0.4129	647	4	10	7	10	18	9	12	0	5	14	0	1	8	16	0	7	5	12	8	26	9	6	8	3	14	11	16	13	3	4	3	2	12	11	5	14	9	8	8	1	19
SPU_009485	54.056	47.4051	0.401	479.184	43	0	0.5476	1195	11	9	6	18	14	13	10	1	8	2	1	0	0	0	0	5	24	21	10	39	5	9	3	2	14	6	18	70	24	9	11	11	11	17	8	44	15	17	10	5	17
SPU_013320	54.2821	47.734	0.3758	319.826	43	0	0.5292	851	14	17	3	7	12	17	16	5	5	12	0	0	8	3	1	4	15	19	7	20	6	17	11	11	5	12	10	11	6	6	3	4	5	30	3	25	6	15	15	10	12
SPU_014655	56.5414	51.024	0.3071	274.816	43	0	0.4892	895	21	30	8	16	8	8	18	5	8	14	0	1	8	6	0	5	17	16	11	23	7	7	8	3	11	14	16	42	7	6	4	3	8	30	7	33	9	10	13	4	15
SPU_003918	55.5403	49.3835	0.3792	143.356	43	0	0.5184	378	6	8	2	4	6	5	3	1	3	10	0	0	6	8	1	9	6	9	3	5	4	3	5	0	5	3	3	6	3	2	5	3	6	17	1	6	8	12	7	2	10
SPU_004038	58.67	59.3934	0.2597	51.1553	43	0.184	0.3794	197	5	5	0	4	2	0	2	2	0	1	0	0	1	4	1	1	3	2	3	4	5	3	3	3	2	2	4	2	1	1	1	3	2	7	1	4	2	2	7	3	5
SPU_013857	52.2415	45.4913	0.4928	110.873	43	0	0.5786	225	3	4	1	2	1	5	7	2	2	8	1	0	2	1	0	2	3	4	2	6	1	0	5	1	2	0	1	5	2	1	2	1	2	7	1	13	2	3	4	2	4
SPU_013856	53.4938	48.325	0.3359	173.638	43	0	0.4965	517	8	10	3	4	4	2	9	2	10	11	1	0	3	8	0	6	10	17	5	11	11	7	7	5	4	4	10	15	0	0	4	0	2	11	7	16	3	9	11	2	4
SPU_027236	52.8631	44.1411	0.5936	168.573	43	0	0.7087	284	8	8	0	2	3	5	9	0	4	5	1	0	0	0	0	4	7	4	4	6	1	0	3	0	0	3	4	8	0	1	0	0	2	9	0	2	2	12	14	2	5
SPU_027411	55.034	56.7738	0.2299	63.6897	43	0.0218	0.3994	277	4	6	6	5	4	1	3	0	3	3	0	1	2	3	0	7	7	8	1	1	6	2	0	4	4	5	6	10	3	1	1	0	2	7	3	3	4	4	8	3	6
SPU_006349	53.9298	57.8294	0.0993	87.9231	43	0.0001	0.2601	885	10	16	19	13	20	6	9	4	18	11	1	0	9	4	0	11	18	12	17	9	17	13	11	5	23	5	17	9	7	4	7	3	13	12	8	11	24	13	21	4	32
SPU_019227	55.7422	48.2809	0.4108	297.807	43	0	0.5499	725	12	45	9	12	12	10	9	4	9	27	0	0	14	11	1	14	10	24	7	13	6	6	8	7	6	3	7	13	6	3	5	2	12	32	3	17	3	21	4	13	15
SPU_000904	50.8891	42.745	0.4058	452.827	43	0	0.5237	1116	16	24	0	5	12	12	11	1	6	18	0	0	1	1	1	12	6	6	7	28	32	42	47	14	4	10	22	43	9	13	2	8	5	17	4	59	12	28	13	7	13
SPU_020497	56.0392	55.9035	0.2438	89.2151	43	0	0.414	366	15	15	6	9	10	3	6	0	7	5	0	1	3	1	0	10	6	9	11	8	6	4	6	0	6	3	5	9	2	1	2	2	6	12	2	16	1	2	6	1	11
SPU_015643	56.3077	56.7444	0.1274	99.3645	43	0	0.3196	780	14	5	12	16	9	11	16	4	13	9	0	1	14	8	0	13	11	11	8	12	11	10	11	2	15	5	25	25	6	1	6	2	10	14	11	17	12	15	23	4	18
SPU_022800	57.2606	51.9296	0.2618	116.517	43	0	0.4215	445	10	14	4	3	6	8	5	1	3	8	0	0	10	6	1	6	14	12	6	8	1	4	5	0	13	10	13	12	5	2	4	2	5	12	5	11	2	7	6	6	9
SPU_009698	52.7189	53.8882	0.2212	83.6029	43	0.0002	0.3799	378	13	11	5	2	2	4	5	0	7	11	1	0	7	6	0	2	3	9	8	9	8	0	2	2	8	5	10	7	1	2	1	1	10	8	6	9	4	5	11	1	8
SPU_028238	49.2712	43.026	0.503	152.405	43	0	0.5369	303	7	4	1	1	6	4	6	5	3	4	0	0	2	2	1	7	1	9	1	12	6	1	4	0	6	4	5	6	0	1	0	1	5	8	6	3	1	13	3	2	3
SPU_028237	51.9374	49.3208	0.8318	94.8229	43	0	0.7865	114	3	4	1	1	0	1	2	2	0	1	0	0	1	2	1	3	1	2	2	2	0	1	0	0	3	0	0	3	0	2	2	0	1	6	0	5	2	0	1	2	0
SPU_028236	53.8195	49.8806	0.2541	321.455	43	0	0.4148	1265	13	11	4	23	32	35	18	10	14	15	0	0	6	3	1	10	12	17	5	29	43	32	47	15	19	10	18	53	2	9	10	13	11	21	6	16	14	23	13	9	17
SPU_022646	52.3061	48.8181	0.3399	352.485	43	0	0.5099	1037	10	24	7	9	13	7	11	8	11	26	1	0	12	11	0	11	23	27	18	28	18	10	14	4	25	13	12	35	7	3	2	1	13	39	5	25	16	13	19	5	26
SPU_025797	55.7382	50.6635	0.3121	196.34	43	0	0.4823	629	9	9	4	7	9	4	8	2	9	8	0	0	3	5	1	3	7	15	6	14	5	9	6	3	12	3	8	19	11	8	6	5	12	17	8	27	5	8	18	3	7
SPU_016793	48.9595	55.1466	0.1814	89.8095	43	0	0.3494	495	9	8	5	13	14	3	10	2	7	3	0	0	2	0	1	0	10	4	7	4	6	2	12	0	7	0	12	20	3	3	2	0	14	8	8	17	6	5	13	1	16
SPU_015267	50.2351	52.8655	0.2522	88.511	43	0.0001	0.427	351	7	7	7	4	4	2	6	0	1	5	0	1	5	0	0	5	8	3	8	6	2	0	2	1	12	1	5	14	5	0	2	1	5	9	2	6	6	4	12	4	8
SPU_011954	56.7965	50.5727	0.2764	215.345	43	0	0.4434	779	14	22	4	13	20	17	14	4	6	17	1	0	12	12	0	7	17	20	6	18	13	10	13	5	14	10	5	20	3	9	4	4	10	21	4	20	6	17	13	7	14
SPU_028470	56.7743	50.1984	0.2705	192.301	43	0	0.4767	711	9	14	4	10	8	10	13	5	10	20	1	0	15	15	0	12	10	6	1	11	15	14	12	6	4	4	9	17	3	5	3	3	11	18	11	7	5	16	18	16	11
SPU_028469	55.3015	51.1188	0.3126	130.963	43	0	0.4242	419	13	15	1	5	6	10	3	1	2	6	1	0	1	0	0	5	8	12	3	17	6	2	3	2	9	4	6	5	5	2	0	1	3	7	0	21	6	8	8	4	11
SPU_016934	53.6141	50.7414	0.3014	153.726	43	0	0.471	510	5	11	2	4	3	1	6	1	7	10	1	0	5	5	0	6	7	15	9	10	9	5	11	2	11	8	17	15	2	4	4	1	5	18	7	14	5	4	12	6	10
SPU_009012	56.4167	47.3094	0.5315	76.5345	43	0.0012	0.5588	144	1	4	0	1	0	3	1	1	2	3	0	1	1	6	0	1	3	2	0	1	5	2	2	2	1	1	3	2	0	2	0	0	0	3	1	7	0	3	2	2	3
SPU_003394	55.5089	54.5948	0.2836	76.2857	43	0.0013	0.4166	269	11	10	6	1	5	4	3	4	4	4	1	0	3	2	0	6	7	8	3	5	1	4	5	3	3	2	0	3	0	0	0	1	4	9	5	11	5	7	5	3	2
SPU_005500	56.8903	53.9633	0.269	79.0807	43	0.0007	0.4231	294	6	6	5	3	3	5	5	3	1	9	1	0	2	1	0	1	2	5	0	4	10	4	9	1	1	6	7	8	2	1	1	2	3	9	1	8	0	7	6	8	5
SPU_017375	59.1917	53.852	0.1985	116.336	43	0	0.3635	586	2	13	5	8	15	7	13	9	5	6	1	0	8	13	0	3	9	10	8	10	9	13	14	12	7	12	13	19	5	5	8	8	5	12	2	17	7	13	9	7	7
SPU_017374	53.1365	43.2876	0.4775	252.605	43	0	0.5972	529	7	25	1	3	2	4	4	4	4	18	1	0	4	6	0	8	4	14	3	13	7	12	4	7	6	6	2	11	3	3	2	7	6	20	4	16	4	14	6	9	2
SPU_018100	57.1525	57.4423	0.1184	105.125	43	0	0.2975	888	19	24	19	33	14	7	17	7	9	9	1	0	10	3	0	13	30	29	18	19	14	8	14	1	16	14	12	8	3	3	6	10	22	24	18	16	11	8	19	5	41
SPU_016111	55.1981	54.3586	0.1788	94.2421	43	0	0.324	527	19	14	6	8	7	7	6	8	7	8	1	0	5	1	0	5	15	13	3	9	5	3	14	3	10	9	2	7	1	1	4	2	14	18	5	19	4	11	7	2	7
SPU_015048	55.2316	53.772	0.2553	98.2934	43	0	0.4205	385	5	14	0	3	3	0	6	3	9	15	0	0	6	5	1	11	5	7	5	6	12	2	5	2	10	2	2	5	3	1	3	1	8	8	5	11	5	10	12	5	4
SPU_001164	53.113	49.004	0.4554	110.198	43	0	0.5383	242	6	11	2	2	0	3	3	0	4	1	0	0	4	0	1	2	3	5	1	4	5	2	5	0	8	6	2	5	1	0	2	2	0	8	3	6	3	4	6	2	3
SPU_001980	52.0902	45.1323	0.3966	603.549	43	0	0.5294	1522	10	15	6	12	19	34	19	18	15	36	0	1	11	9	0	11	13	30	4	53	41	42	32	28	20	32	17	84	14	17	7	11	14	24	9	44	17	34	17	15	17
SPU_001979	51.4642	51.6257	0.3283	85.0412	43	0.0001	0.4799	259	4	6	4	1	3	0	7	1	1	2	0	0	0	0	1	4	5	5	4	5	0	2	5	0	1	2	7	6	0	1	2	2	3	6	6	12	1	4	4	4	4
SPU_025055	58.7416	55.9181	0.1724	119.485	43	0	0.3296	693	9	20	2	14	10	8	12	9	17	16	1	0	6	1	0	16	11	15	9	11	7	7	8	4	8	9	17	8	8	4	6	1	11	22	5	16	9	8	11	6	13
SPU_001152	51.1151	50.7225	0.646	91.0828	43	0	0.6875	141	1	4	5	1	2	0	4	1	0	4	0	1	2	0	0	2	1	3	2	5	2	2	3	0	1	1	1	4	1	1	0	0	2	7	0	5	2	4	4	0	3
SPU_004141	59.8191	60.7981	0.3201	33.9277	43	0.8374	0.4664	106	2	3	0	2	1	2	2	0	2	0	1	0	0	1	0	3	3	1	1	2	1	0	2	0	1	1	3	2	1	0	2	0	1	2	2	4	1	1	1	0	2
SPU_026306	57.859	55.2279	0.2849	64.1052	43	0.02	0.444	225	2	5	1	4	3	2	2	0	5	5	0	0	5	6	1	3	9	0	2	3	1	1	3	0	3	0	3	7	3	2	0	0	8	6	3	3	3	2	3	1	9
SPU_027850	49.5305	44.9298	0.4775	197.695	43	0	0.5976	414	6	7	2	2	2	4	8	0	5	13	1	0	6	7	0	1	6	3	4	10	4	5	8	1	11	4	7	7	2	2	1	0	8	20	3	14	2	7	11	4	3
SPU_027849	59.1008	52.7189	0.4745	63.1142	43	0.0244	0.5824	133	2	3	4	0	1	0	2	1	1	4	1	0	2	2	0	0	2	4	0	1	2	0	1	0	1	1	3	4	2	0	1	3	3	4	0	4	0	2	2	2	4
SPU_018431	59.9533	53.0654	0.3377	101.998	43	0	0.4765	302	3	13	5	7	5	0	5	5	3	4	0	1	6	4	0	7	6	9	5	4	5	3	1	2	2	1	3	5	3	5	3	0	10	15	5	6	3	4	6	4	3
SPU_009400	53.6469	50.9529	0.2896	375.953	43	0	0.4711	1298	6	11	7	21	14	12	25	7	8	9	0	0	2	3	1	4	15	14	12	29	15	12	14	5	15	8	21	50	3	6	7	4	13	28	16	39	21	26	29	11	16
SPU_009399	51.349	51.4157	0.3334	95.6846	43	0	0.4689	287	8	9	9	4	0	1	7	3	6	2	0	0	8	4	1	5	1	3	7	1	5	3	7	2	4	3	4	9	1	2	2	0	5	9	8	10	1	2	12	2	3
SPU_014481	58.8453	56.0908	0.3791	57.2449	43	0.0717	0.5077	151	2	3	2	0	1	2	0	1	1	1	0	0	2	2	1	2	2	1	0	2	2	1	3	0	1	3	3	2	0	0	2	1	3	1	2	6	3	3	5	1	3
SPU_014478	43.2536	33.9592	0.9789	159.56	43	0	0.8205	163	1	3	0	3	1	4	2	2	3	6	0	1	1	1	0	5	0	4	0	3	1	3	4	0	1	1	1	7	0	0	0	0	1	4	3	6	1	3	2	0	0
SPU_014477	55.0387	51.5947	0.2612	212.598	43	0	0.4237	814	9	13	9	15	11	7	10	4	11	11	0	0	6	5	1	6	15	13	9	25	9	7	9	1	10	10	8	20	4	6	6	4	15	23	6	20	15	14	15	3	24
SPU_021701	52.0716	45.649	0.3807	401.657	43	0	0.5319	1055	21	33	5	8	14	21	16	6	12	18	0	0	10	9	1	5	12	17	10	31	11	15	20	6	12	7	13	32	3	6	4	1	10	35	14	33	10	28	11	3	23
SPU_021303	53.3674	44.9551	0.3882	444.839	43	0	0.5523	1146	11	30	11	19	9	18	11	11	4	14	1	0	6	11	0	14	14	23	7	33	10	22	10	5	10	13	15	33	9	7	5	3	25	52	13	33	11	32	23	13	18
SPU_021302	51.5262	43.3811	0.5167	608.137	43	0	0.6228	1177	23	33	4	14	10	14	13	4	17	32	0	0	7	10	1	20	13	23	9	44	14	23	18	4	13	16	12	30	14	3	6	5	12	48	3	27	11	27	13	14	14
SPU_026620	60.0624	55.1285	0.3951	73.4795	43	0.0026	0.5376	186	3	4	1	6	4	3	3	0	0	3	0	0	3	3	1	4	3	4	3	5	3	1	2	1	2	0	1	9	2	0	2	2	1	3	5	7	1	5	3	3	5
SPU_012307	56.7937	56.493	0.2639	53.298	43	0.135	0.3943	202	6	6	0	1	2	0	5	1	4	2	0	0	4	8	1	0	4	2	2	1	4	0	2	1	8	5	8	7	1	2	1	1	2	3	2	6	2	5	2	2	5
SPU_022305	54.081	48.6751	0.2934	484.398	43	0	0.4812	1651	20	27	8	21	23	41	44	20	21	27	0	0	17	15	1	13	22	39	15	38	23	8	15	9	23	22	27	42	10	10	11	3	17	40	13	38	13	31	27	6	15
SPU_019751	56.9148	53.275	0.3381	86.8978	43	0.0001	0.4868	257	5	6	3	4	1	3	5	2	6	3	1	0	5	2	0	3	4	6	1	3	1	0	2	4	4	2	5	2	0	1	2	0	3	13	3	10	2	0	7	4	3
SPU_016125	57.0519	46.3327	0.4292	180.695	43	0	0.5393	421	5	6	2	5	4	4	2	3	5	11	0	0	2	4	1	5	5	12	0	8	7	10	6	6	7	9	7	9	1	5	6	9	3	12	9	18	3	1	9	6	6
SPU_005493	48.0728	47.4364	0.4144	60.0848	43	0.0434	0.4486	145	1	0	3	3	6	2	2	0	2	0	1	0	0	0	0	1	6	3	7	3	0	0	5	0	4	1	3	2	1	3	0	0	2	1	2	5	2	0	1	1	3
SPU_005492	47.0372	52.5492	0.3536	76.0141	43	0.0014	0.4707	215	7	4	4	3	7	2	3	0	5	6	0	0	1	1	1	1	4	3	4	2	4	1	6	0	2	0	2	4	0	0	1	1	2	6	0	11	1	2	9	0	1
SPU_005123	51.1251	55.0498	0.2615	80.542	43	0.0005	0.4292	308	7	7	5	4	9	3	5	0	5	4	1	0	1	1	0	3	11	3	6	5	8	0	4	1	5	3	5	10	2	2	2	1	2	9	7	8	5	3	11	0	11
SPU_018204	50.6992	43.1594	0.5273	234.658	43	0	0.6221	445	1	16	4	6	1	11	7	6	6	15	0	0	1	5	1	10	6	12	2	11	2	13	4	4	2	4	0	8	4	4	5	5	7	27	4	14	3	13	2	7	8
SPU_021167	61	57.2871	0.2255	50.7293	43	0.1951	0.3704	225	2	3	5	1	4	3	3	4	5	5	1	0	2	7	0	4	4	6	3	4	1	1	1	0	2	6	1	3	1	0	0	1	3	5	3	4	4	6	4	2	6
SPU_021165	52.1087	42.5317	0.5139	473.78	43	0	0.6005	922	16	29	2	5	12	12	9	10	7	23	0	0	3	8	1	6	13	24	7	24	16	13	14	3	6	2	10	16	9	15	5	3	7	35	1	27	10	24	15	14	14
SPU_012385	52.0615	44.1329	0.5611	106.604	43	0	0.6399	190	3	5	2	2	6	1	2	0	1	6	1	0	8	7	0	2	4	3	0	6	0	1	1	0	0	0	3	3	0	0	0	0	5	7	2	7	3	5	3	2	4
SPU_005757	59.6931	58.3008	0.1544	67.4519	43	0.01	0.3233	437	13	13	7	9	9	2	7	8	8	8	0	1	4	3	0	5	14	5	5	7	3	3	2	5	5	3	6	9	2	1	3	2	14	16	12	14	4	11	12	4	10
SPU_010324	54.0692	51.6042	0.2433	134.782	43	0	0.4346	554	10	12	4	4	19	9	19	5	3	12	0	0	4	2	1	6	3	8	7	9	14	4	17	0	3	5	9	15	1	2	3	3	10	9	3	10	6	8	9	1	6
SPU_025405	57.3686	53.0543	0.2497	110.131	43	0	0.3986	441	5	3	2	4	6	3	8	2	2	2	0	0	0	0	1	1	6	3	9	12	14	12	10	5	0	2	19	29	2	1	2	2	5	5	3	39	9	18	8	12	11
SPU_013551	57.3003	56.7698	0.1419	92.9309	43	0	0.3163	655	11	9	11	6	10	7	11	4	7	13	1	0	9	5	0	3	12	12	7	3	12	9	16	7	12	9	3	11	4	3	10	1	12	18	4	17	7	9	12	3	19
SPU_008368	52.8645	49.8005	0.262	310.466	43	0	0.4496	1185	16	11	8	14	19	21	18	2	12	9	0	0	2	6	1	16	23	26	23	29	9	13	12	0	27	6	23	54	9	2	8	6	18	24	11	31	11	20	20	3	17
SPU_022130	51.8042	54.5415	0.1803	140.293	43	0	0.3378	778	13	25	4	13	19	10	25	1	13	9	0	0	9	5	1	7	20	15	14	19	14	3	19	0	11	6	13	24	4	1	4	4	28	10	13	24	16	10	13	1	23
SPU_010946	56.2595	46.9429	0.4362	158.323	43	0	0.5762	363	11	15	0	9	2	2	2	4	2	6	0	0	2	4	1	3	3	12	2	7	1	3	4	1	4	5	11	13	4	5	3	2	6	18	3	8	5	5	2	5	5
SPU_010945	54.6431	49.0002	0.525	90.8291	43	0	0.5893	173	2	7	0	2	1	2	5	0	0	0	0	0	2	2	1	2	2	8	2	3	2	3	3	2	2	1	4	8	0	0	0	1	3	5	1	3	1	3	2	0	4
SPU_010944	58.444	51.7429	0.3223	95.7358	43	0	0.4508	297	4	6	1	2	2	2	5	3	6	5	0	0	3	4	1	4	6	7	3	5	7	5	6	3	5	11	2	5	2	1	2	1	5	9	6	10	5	5	9	2	8
SPU_010943	53.4896	45.7253	0.4736	235.403	43	0	0.6076	497	8	21	4	7	5	9	7	2	3	13	1	0	5	6	0	7	7	10	4	9	3	7	3	0	6	5	9	12	4	2	2	0	1	15	0	6	6	9	7	6	8
SPU_010941	53.7848	54.016	0.2523	84.7718	43	0.0002	0.427	336	4	1	6	3	4	3	2	2	2	3	0	0	1	0	1	5	8	4	2	4	4	3	10	1	2	1	3	9	0	0	3	3	5	6	2	6	6	4	4	0	11
SPU_011973	52.9953	48.5125	0.3927	121.335	43	0	0.5228	309	7	5	2	6	2	5	5	2	4	1	1	0	11	3	0	4	5	9	0	5	4	4	7	0	6	5	2	18	1	1	1	0	7	3	2	8	4	6	3	0	6
SPU_004599	52.1415	42.8703	0.553	174.204	43	0	0.6429	315	2	7	1	6	2	6	6	8	2	8	0	0	4	1	1	5	1	10	2	3	6	5	4	6	3	9	7	11	5	8	2	2	1	3	1	5	3	5	4	7	2
SPU_026778	57.2046	55.0486	0.1917	94.8733	43	0	0.3633	495	10	14	9	9	11	8	5	2	7	12	1	0	7	4	0	10	4	8	6	11	9	3	7	3	3	7	10	12	7	4	2	2	9	12	5	16	3	8	12	3	7
SPU_009872	53.1981	47.5494	0.4179	149.174	43	0	0.566	357	8	16	0	6	4	3	3	4	5	9	1	0	4	5	0	4	6	6	2	10	6	5	12	0	1	3	4	7	3	4	0	0	5	10	2	11	5	7	6	2	3
SPU_009870	52.489	51.5547	0.3063	80.5584	43	0.0005	0.4476	263	5	3	5	3	2	3	5	0	3	6	1	0	1	2	0	2	4	6	2	2	2	1	1	0	1	0	4	10	0	0	1	1	6	3	1	6	2	2	4	1	3
SPU_009869	51.991	50.1452	0.2472	221.017	43	0	0.4195	894	7	13	19	5	12	16	22	12	10	12	0	1	12	4	0	9	13	16	8	14	14	15	14	4	20	11	13	25	3	4	2	1	10	18	6	26	5	7	24	6	25
SPU_010471	56.2904	52.2283	0.3228	73.6078	43	0.0025	0.4986	228	10	10	6	1	3	4	6	1	5	3	1	0	3	1	0	4	1	6	5	4	2	4	2	0	8	2	5	5	1	2	3	4	3	5	4	4	3	6	3	4	4
SPU_004107	53.356	43.8183	0.4436	359.304	43	0	0.5719	810	7	16	3	8	7	13	8	14	7	20	0	0	5	5	1	11	12	25	4	20	3	11	4	3	4	11	10	18	7	7	3	7	5	26	5	31	7	16	11	16	14
SPU_021873	57.4908	58.6127	0.1858	48.2965	43	0.2675	0.3506	260	9	6	2	5	3	0	6	0	3	2	0	0	3	2	1	3	3	1	1	2	6	1	4	1	2	2	4	4	3	1	0	1	4	8	5	13	2	4	6	4	6
SPU_000510	53.2759	56.5647	0.134	121.156	43	0	0.314	904	11	6	7	10	13	4	18	7	16	13	0	0	14	5	1	12	17	7	4	12	13	4	19	7	17	14	17	19	6	5	12	1	9	17	14	24	15	10	18	13	14
SPU_002952	55.2922	44.1346	0.5313	121.667	43	0	0.5988	229	1	5	0	1	1	4	3	4	5	4	0	0	3	3	1	2	0	7	1	5	7	8	5	5	3	3	2	3	2	2	0	2	3	13	5	3	2	4	3	7	3
SPU_013431	58.0255	51.9062	0.2829	184.457	43	0	0.4483	652	14	18	5	8	7	12	8	3	5	5	0	0	7	8	1	8	10	22	7	16	8	8	6	6	8	8	13	21	8	2	5	4	8	15	1	16	8	12	12	11	8
SPU_001453	60.4011	55.3491	0.2333	76.7599	43	0.0012	0.39	329	7	11	5	4	3	2	4	1	6	5	1	0	4	2	0	3	5	6	3	5	6	4	3	5	2	5	5	2	1	5	3	4	2	9	7	16	2	5	2	4	13
SPU_001452	53.8663	46.9252	0.3256	1070.36	43	0	0.4963	3287	65	62	15	30	38	67	34	31	34	88	1	0	1	5	0	13	36	42	21	51	56	34	47	22	30	25	34	93	11	17	13	9	58	142	34	52	52	140	58	53	68
SPU_008299	54.3805	56.3668	0.1365	91.1934	43	0	0.3041	668	20	12	9	12	16	14	9	4	6	11	0	0	3	5	1	3	13	3	5	4	13	4	11	2	6	3	10	15	2	2	3	1	16	25	13	13	16	21	16	5	23
SPU_001450	58.9517	50.3963	0.2957	131.883	43	0	0.4801	446	5	5	5	7	5	6	7	8	3	10	0	1	5	5	0	6	6	10	5	8	7	5	11	2	5	7	4	14	1	3	2	6	10	15	7	9	3	6	12	7	7
SPU_023016	52.6581	50.7465	0.2422	428.5	43	0	0.4061	1769	28	49	5	32	31	12	15	5	20	25	0	0	4	4	1	4	40	34	8	28	39	22	40	7	18	15	29	54	19	12	12	3	56	83	16	35	46	55	38	6	40
SPU_015489	50.5661	55.4133	0.225	63.9038	43	0.0209	0.3835	284	3	6	4	3	1	2	8	0	6	2	1	0	4	4	0	4	2	0	3	4	8	0	7	2	6	3	6	6	0	0	0	2	8	6	5	8	3	6	5	3	7
SPU_025902	56.1164	50.939	0.2387	551.077	43	0	0.3958	2309	20	63	11	35	31	26	24	27	29	57	0	1	4	6	0	21	29	53	26	40	36	36	55	42	18	13	33	52	40	19	36	15	27	81	21	45	35	66	32	34	52
SPU_016948	52.4638	55.162	0.1871	96.9089	43	0	0.3287	518	9	5	6	7	11	5	15	2	2	2	0	0	8	2	1	1	10	11	5	15	5	5	10	1	6	4	13	10	1	0	2	1	13	11	9	10	9	3	10	1	17
SPU_012076	54.7899	55.0039	0.1461	230.468	43	0	0.325	1577	34	44	24	22	16	16	24	10	25	50	0	0	18	9	1	15	19	21	18	28	25	9	23	15	27	14	36	37	12	2	10	6	21	33	18	31	22	27	56	12	38
SPU_000262	53.0917	49.4426	0.3023	143.913	43	0	0.4541	476	5	12	2	4	7	11	2	4	3	11	0	0	3	9	1	10	11	11	5	13	3	11	6	5	8	4	3	16	3	1	8	2	3	11	3	16	3	8	6	3	10
SPU_003119	55.61	43.0445	0.6268	142.916	43	0	0.7042	228	5	9	2	1	1	2	8	1	3	4	1	0	4	2	0	3	3	5	4	4	0	3	2	5	2	3	1	3	0	5	1	4	1	7	5	4	2	3	1	6	5
SPU_020918	56.0035	52.2448	0.2372	152.54	43	0	0.4142	643	6	11	7	6	9	16	13	4	10	10	0	1	8	9	0	7	7	16	13	14	10	8	5	5	15	4	10	20	5	4	3	4	5	10	13	18	5	13	13	4	10
SPU_015605	54.561	52.786	0.3338	78.1159	43	0.0008	0.4552	234	2	7	4	4	0	2	7	1	4	3	0	0	1	1	1	2	0	4	3	1	1	1	2	2	1	0	4	5	0	1	1	1	6	4	7	6	1	4	8	1	2
SPU_015997	49.0693	40.5777	0.6641	104.269	43	0	0.6602	157	4	4	1	2	0	1	2	0	4	6	1	0	1	4	0	0	1	0	3	4	1	0	3	6	3	2	4	1	2	0	0	0	3	6	1	4	2	4	3	1	0
SPU_008527	53.325	49.5525	0.4079	105.249	43	0	0.4786	258	7	2	1	3	2	2	2	2	6	4	0	0	2	3	1	4	4	7	1	7	4	0	2	1	3	3	13	12	0	0	4	0	4	3	3	9	2	7	4	1	10
SPU_022793	56.7785	52.3335	0.2738	127.049	43	0	0.4596	464	9	12	5	2	6	4	9	4	7	5	1	0	6	3	0	6	13	14	6	10	5	1	5	1	7	11	11	16	0	4	6	0	6	10	7	19	2	6	5	4	6
SPU_007505	55.314	50.0885	0.2797	271.268	43	0	0.4741	970	20	7	7	14	9	12	27	8	12	13	0	0	6	7	1	5	13	16	3	17	11	13	10	6	13	33	16	37	9	7	4	5	6	22	12	27	11	20	14	8	20
SPU_014653	55.1099	49.2829	0.3575	144.785	43	0	0.5013	405	6	14	2	5	2	5	9	2	5	10	1	0	4	5	0	8	0	10	6	12	9	4	4	2	6	4	4	8	6	2	2	1	6	6	2	15	5	10	6	5	10
SPU_001692	49.6169	46.4832	0.5189	71.0945	43	0.0045	0.5785	137	2	3	0	3	2	2	1	0	2	3	0	0	1	1	1	1	0	3	3	3	1	1	2	1	1	2	2	1	1	1	0	1	4	5	0	9	3	2	6	1	1
SPU_023069	52.8558	42.4443	0.5254	253.248	43	0	0.6447	482	4	19	2	1	6	4	1	4	6	9	0	0	10	18	1	3	5	12	4	8	4	9	7	7	9	5	4	17	3	6	1	1	3	16	5	14	3	8	4	5	2
SPU_008070	53.1011	48.0618	0.3508	242.737	43	0	0.4911	692	9	17	6	9	8	19	13	2	8	13	0	0	13	6	1	7	10	18	12	22	15	19	14	3	9	17	7	28	5	1	2	4	3	17	2	13	8	14	8	6	6
SPU_001555	54.3502	49.0455	0.2849	238.768	43	0	0.4549	838	7	15	9	10	14	23	24	5	7	14	0	0	10	4	1	8	14	18	9	19	24	22	20	5	8	16	5	29	7	1	1	8	7	15	3	18	12	15	9	5	12
SPU_003348	56.8158	50.7926	0.2783	219.012	43	0	0.4494	787	8	15	6	5	17	13	29	11	5	7	0	0	8	11	1	5	17	21	9	9	19	15	18	4	5	11	15	22	5	7	8	6	5	24	4	10	10	15	20	6	18
SPU_019276	52.8117	50.1137	0.2769	209.901	43	0	0.4577	758	14	21	8	8	4	1	16	1	13	14	1	0	7	7	0	11	13	11	3	20	26	6	19	1	12	7	8	14	13	3	6	3	14	20	7	20	10	8	8	5	14
SPU_020283	50.9258	48.5644	0.3687	111.333	43	0	0.4978	302	4	1	3	5	4	3	6	3	7	6	0	1	8	6	0	9	9	3	8	9	4	1	6	1	5	3	5	4	2	0	0	0	4	8	4	7	1	5	6	1	5
SPU_001320	53.6294	45.6532	0.4012	205.822	43	0	0.5594	513	2	17	7	3	6	6	15	2	5	8	0	0	0	5	1	4	6	6	2	9	7	10	7	7	4	9	7	13	2	1	0	3	7	13	7	8	4	8	7	11	6
SPU_018792	50.482	50.1167	0.2694	221.163	43	0	0.4284	821	10	9	3	9	13	8	18	4	16	16	0	0	7	0	1	2	11	15	10	17	23	15	27	5	12	8	4	23	9	3	5	2	18	26	8	23	16	7	12	1	22
SPU_021397	55.6659	51.8641	0.4286	79.2937	43	0.0006	0.5659	185	2	2	2	3	1	4	5	1	0	2	0	0	2	1	1	3	2	5	4	5	2	3	2	0	3	2	4	5	1	1	1	0	3	4	4	6	4	5	2	3	2
SPU_012282	47.857	44.0413	0.5065	190.94	43	0	0.61	377	1	13	0	4	10	4	6	3	6	9	0	1	2	1	0	4	6	9	3	6	3	5	12	0	6	3	3	10	6	0	3	0	8	20	0	15	3	10	11	1	1
SPU_021810	57.0589	53.5112	0.2128	151.926	43	0	0.3919	714	10	11	7	16	11	6	15	1	11	12	0	0	5	9	1	13	9	12	8	23	11	5	9	4	10	7	21	28	1	4	4	3	12	14	7	15	5	10	8	5	16
SPU_018026	53.5809	49.0106	0.5543	64.2936	43	0.0193	0.5917	116	0	3	0	0	1	3	3	2	1	2	0	0	0	0	1	0	4	3	0	0	1	0	1	0	2	0	5	8	1	0	0	0	2	1	2	4	2	0	4	2	1
SPU_015213	57.1195	55.74	0.1451	112.901	43	0	0.3263	778	17	15	7	15	13	10	20	6	7	16	1	0	4	8	0	4	13	14	13	12	11	12	8	5	11	8	12	20	4	2	4	3	11	22	13	14	12	15	19	6	14
SPU_003955	55.8342	53.4711	0.2039	111.533	43	0	0.3676	547	3	10	5	4	4	5	9	10	6	5	0	0	7	3	1	4	7	4	7	5	25	13	20	15	5	11	24	25	2	2	6	2	5	6	8	12	4	13	3	6	12
SPU_005300	55.6016	49.7011	0.3243	406.01	43	0	0.4733	1252	11	39	10	24	17	12	10	14	14	32	0	0	6	10	1	15	11	43	23	35	11	9	7	8	6	8	9	27	13	3	16	10	18	64	14	41	10	29	21	19	11
SPU_028504	54.7184	49.8286	0.2537	297.81	43	0	0.4303	1174	20	15	6	15	24	17	15	5	6	15	1	0	14	8	0	5	17	22	14	13	16	16	17	4	11	10	16	21	5	5	0	1	36	41	17	46	16	18	24	12	19
SPU_002839	53.3061	52.6249	0.2319	155.822	43	0	0.3944	672	4	10	2	3	10	11	12	7	10	9	0	1	9	2	0	3	8	11	9	10	7	7	14	2	7	4	11	28	4	2	3	0	16	15	7	17	5	11	15	6	27
SPU_004142	47.9761	45.5733	0.5701	75.8195	43	0.0015	0.6351	133	1	5	0	2	1	1	0	1	0	6	1	0	0	4	0	3	3	0	0	4	1	2	1	0	1	1	2	3	2	1	0	0	1	3	1	3	4	5	2	0	0
SPU_014336	54.4674	51.1313	0.2726	133.04	43	0	0.4345	488	8	6	4	6	4	8	7	2	6	6	0	0	3	4	1	4	2	4	8	10	10	8	9	5	12	5	13	19	1	1	3	3	13	14	7	14	4	6	11	3	8
SPU_017470	55.0385	50.4957	0.3814	99.5395	43	0	0.4894	261	1	5	3	2	2	1	3	4	3	2	0	0	4	3	1	4	3	7	4	1	6	4	4	1	4	16	4	3	0	2	0	4	4	6	1	8	1	3	6	4	5
SPU_002708	58.4268	58.373	0.094	74.4495	43	0.0021	0.2505	792	17	8	5	14	11	5	19	4	11	5	0	1	13	12	0	11	15	7	3	11	17	5	16	8	20	13	15	20	4	6	5	5	11	12	5	29	10	8	10	6	13
SPU_015041	57.1717	51.369	0.3276	120.217	43	0	0.4702	367	7	8	5	9	3	8	5	1	3	3	1	0	5	4	0	3	5	12	4	15	4	5	5	2	3	9	9	12	4	3	4	3	7	10	4	8	0	3	5	3	15
SPU_012529	56.6464	53.5901	0.2518	105.512	43	0	0.4229	419	14	3	7	7	2	2	6	5	6	10	0	0	8	2	1	3	9	4	2	9	1	2	5	7	7	6	4	10	3	7	9	6	4	14	4	8	4	5	6	13	15
SPU_020121	54.3681	47.6839	0.4083	77.5781	43	0.001	0.5122	190	8	1	0	3	2	0	1	0	4	5	0	1	3	0	0	0	2	4	0	3	3	1	2	2	7	1	1	5	0	1	0	1	5	4	1	8	1	4	4	2	5
SPU_023276	56.5538	54.3007	0.2213	92.5102	43	0	0.3812	418	2	12	4	5	6	3	3	3	5	5	1	0	6	3	0	9	5	8	7	8	6	5	9	0	5	6	5	9	3	2	1	2	7	11	7	11	4	5	11	3	7
SPU_003190	60.1994	55.9651	0.2173	75.6288	43	0.0015	0.3927	348	9	17	6	8	5	5	10	1	12	4	1	0	5	2	0	3	4	7	4	4	4	3	2	4	4	3	4	10	2	4	0	2	5	8	8	11	3	6	8	5	2
SPU_021738	47.5895	40.6822	0.6081	196.413	43	0	0.6502	323	0	2	0	1	2	4	1	6	4	4	0	0	0	1	1	1	1	2	2	7	5	5	1	1	3	2	4	5	3	1	1	3	1	6	1	13	2	9	3	3	6
SPU_023516	53.7993	47.137	0.4536	187.318	43	0	0.535	413	22	11	4	6	1	2	3	6	10	5	0	0	3	1	1	1	8	6	5	12	1	4	6	1	7	3	6	10	6	3	3	3	4	22	4	14	3	8	5	1	7
SPU_015443	56.4079	50.9404	0.2965	212.01	43	0	0.4804	715	12	12	8	8	5	9	20	11	8	10	1	0	9	7	0	6	15	23	6	16	7	8	11	4	11	11	6	14	5	0	6	1	11	21	8	14	8	7	10	4	16
SPU_015442	58.9858	53.6361	0.217	118.032	43	0	0.3961	544	8	17	5	8	9	10	10	8	4	10	1	0	4	4	0	5	10	13	6	14	3	8	9	13	1	3	4	7	3	5	5	7	11	17	11	12	10	13	10	6	7
SPU_016634	53.3552	49.5072	0.3238	131.788	43	0	0.4798	407	7	6	3	5	8	6	7	1	4	11	0	0	4	7	1	10	2	11	9	4	12	5	12	0	8	8	8	12	2	2	1	0	3	11	6	14	0	7	10	1	11
SPU_025622	58.9936	55.696	0.1373	182.159	43	0	0.2931	1327	17	22	7	14	14	17	29	28	13	21	1	0	6	4	0	7	18	24	11	13	19	18	25	12	16	12	14	17	14	11	11	9	28	36	17	21	17	23	26	21	29
SPU_020022	53.8062	48.0446	0.3685	280.774	43	0	0.5016	762	5	12	6	5	10	18	15	5	4	6	0	1	11	6	0	9	13	25	9	16	13	13	9	3	12	5	8	24	2	8	3	5	9	35	5	16	8	22	17	6	18
SPU_003829	53.7133	49.7915	0.4485	94.1944	43	0	0.5684	210	1	6	0	3	2	1	0	1	0	5	0	0	4	1	1	2	5	2	4	4	4	0	2	2	2	4	1	5	3	2	0	1	1	7	5	5	2	3	3	0	4
SPU_009441	49.526	42.2026	0.5533	492.981	43	0	0.6648	891	18	24	5	4	6	7	5	6	6	21	1	0	5	11	0	6	15	26	4	30	14	12	10	3	6	8	3	33	10	3	6	2	10	40	8	37	6	18	14	2	8
SPU_011307	53.4207	51.0258	0.2791	187.284	43	0	0.458	671	12	27	5	15	7	5	12	1	10	18	0	0	3	2	1	6	11	15	6	16	8	6	5	2	8	3	6	21	8	8	1	3	16	16	11	22	6	13	15	3	10
SPU_008907	57.2153	55.4136	0.2032	75.1781	43	0.0017	0.3631	370	12	13	5	3	2	3	5	3	3	5	1	0	2	1	0	1	3	8	4	3	8	4	8	3	4	5	3	4	1	0	0	2	5	9	5	11	1	3	13	6	9
SPU_021727	56.6261	55.8342	0.1672	173.557	43	0	0.3377	1038	16	22	24	16	17	7	17	6	15	13	0	0	11	4	1	13	20	23	17	17	18	8	15	1	17	9	21	32	5	3	7	5	12	37	14	30	14	15	31	8	12
SPU_016014	52.2694	54.9657	0.1594	119.235	43	0	0.3313	748	13	14	7	10	8	13	15	0	11	25	1	0	4	7	0	12	24	11	11	18	13	2	13	2	16	2	26	16	3	1	7	2	11	13	17	18	7	9	14	3	18
SPU_018829	52.1707	55.4772	0.3752	46.5295	43	0.3292	0.4396	124	1	1	2	3	1	0	6	0	0	2	0	0	0	3	1	2	1	1	4	2	1	0	0	0	3	1	3	2	1	0	1	0	3	3	3	3	1	0	3	1	5
SPU_028555	52.7234	49.0864	0.4508	83.8396	43	0.0002	0.578	186	1	3	0	5	3	2	3	0	2	2	0	1	3	3	0	4	3	4	1	4	5	3	2	0	4	2	3	6	1	1	2	0	1	5	4	7	2	4	3	1	7
SPU_028554	54.9686	47.2781	0.3841	208.591	43	0	0.5372	543	6	11	2	7	9	12	11	6	3	16	1	0	16	9	0	9	5	7	2	9	5	7	12	2	8	7	5	13	4	2	4	3	10	19	8	9	8	10	12	8	4
SPU_027472	56.4734	53.9001	0.2069	118.116	43	0	0.3672	571	6	10	2	4	7	9	7	4	5	12	1	0	9	8	0	3	14	11	4	8	15	9	16	6	15	7	9	9	8	8	10	4	4	8	4	9	11	23	8	8	9
SPU_023702	60.1472	51.9642	0.2974	68.1152	43	0.0087	0.461	229	6	12	3	6	2	5	2	3	4	7	0	0	1	1	1	4	3	4	3	3	1	1	1	1	1	0	2	3	3	0	1	0	7	9	6	16	1	5	3	8	2
SPU_017527	54.4711	47.5741	0.5383	114.119	43	0	0.6163	212	5	4	0	1	2	2	3	0	2	3	0	1	3	7	0	0	4	6	3	7	1	3	1	0	2	1	2	0	2	2	0	0	2	9	1	7	5	2	1	1	1
SPU_004783	52.2421	56.6508	0.1412	87.9692	43	0.0001	0.3076	623	12	11	12	15	7	3	26	7	7	8	0	0	7	7	1	7	11	6	5	6	10	7	11	0	10	2	12	7	3	4	2	1	10	11	7	15	10	6	7	5	17
SPU_026555	54.3428	47.8816	0.4453	186.144	43	0	0.5806	418	11	19	3	7	4	4	5	2	5	10	0	0	4	4	1	14	4	9	4	12	11	8	2	1	6	2	2	11	2	2	2	1	7	18	7	14	5	6	2	3	6
SPU_002664	55.4026	49.8464	0.2577	260.748	43	0	0.4387	1012	3	15	2	12	24	14	18	10	11	21	0	1	8	6	0	7	14	15	12	16	16	18	19	7	4	4	16	22	2	5	5	4	10	12	6	23	13	32	18	8	15
SPU_010542	60.6091	55.4514	0.2401	69.1378	43	0.0069	0.4112	288	0	3	6	2	7	5	9	7	3	6	0	0	3	3	1	0	4	4	5	6	7	11	8	3	4	10	2	1	2	4	1	1	4	3	7	6	8	7	5	7	4
SPU_007595	49.3551	44.4792	0.4601	242.453	43	0	0.5669	527	12	8	3	7	1	5	7	0	3	13	1	0	5	0	0	3	11	19	8	8	11	6	12	4	5	3	4	15	2	1	0	2	9	17	5	15	1	12	8	4	4
SPU_022809	57.2015	54.6087	0.2355	118.918	43	0	0.4265	505	9	11	5	2	4	7	9	2	10	8	1	0	5	4	0	4	5	8	13	12	10	4	6	3	9	9	12	13	3	4	3	4	7	13	1	10	8	6	4	1	11
SPU_009150	54.6051	54.1425	0.3377	85.7742	43	0.0001	0.4561	254	5	4	2	1	1	3	2	1	2	0	1	0	1	0	0	1	2	1	2	1	2	2	4	1	0	0	1	5	1	0	1	0	3	4	0	12	1	2	11	9	6
SPU_006178	55.3608	60.9084	0.3513	39.6947	43	0.6155	0.4632	113	2	2	1	1	1	1	2	0	2	0	0	0	1	0	1	1	0	0	1	2	2	2	2	2	4	0	5	3	0	0	1	0	3	1	1	1	2	2	5	1	4
SPU_026577	57.2346	55.1783	0.2128	76.8101	43	0.0012	0.3781	361	6	5	5	9	3	6	3	1	4	3	1	0	7	2	0	3	9	7	5	4	2	2	6	1	6	5	6	4	1	3	3	3	6	7	8	8	2	9	8	0	8
SPU_026576	51.9296	46.4188	0.4441	166.997	43	0	0.5806	376	3	7	0	3	1	5	7	4	2	15	0	1	1	3	0	2	5	11	8	11	6	5	3	0	6	4	6	14	2	4	2	0	6	14	1	19	1	7	12	2	2
SPU_007203	57.4203	57.5009	0.1468	60.3421	43	0.0414	0.3014	411	13	2	4	7	10	7	6	10	5	3	0	0	5	3	1	2	8	5	3	6	4	1	10	7	1	5	10	3	8	4	9	6	2	4	6	9	2	5	10	7	9
SPU_005806	59.1727	54.8968	0.2192	150.34	43	0	0.3693	686	6	30	3	12	9	6	10	5	8	16	0	0	11	13	1	10	13	15	6	12	8	6	8	6	4	3	8	11	2	4	6	2	11	28	8	21	8	10	8	13	16
SPU_012667	56.368	55.0488	0.4743	65.447	43	0.0153	0.5734	138	1	3	1	1	2	1	1	0	1	4	1	0	0	0	0	4	1	1	0	1	1	0	2	1	1	0	1	3	4	2	2	2	3	2	0	4	0	2	0	0	1
SPU_009023	56.6834	52.4579	0.3291	93.7965	43	0	0.4803	285	8	11	2	1	3	0	5	2	6	8	1	0	4	1	0	2	7	8	0	8	4	2	3	0	4	3	6	9	2	2	0	0	6	8	2	8	3	5	6	3	6
SPU_013662	43.1429	34.9987	0.9111	255.12	43	0	0.8641	280	1	7	0	3	2	3	2	0	1	4	0	0	1	3	1	1	4	4	0	6	5	10	9	0	0	2	5	22	6	5	0	0	1	12	2	10	3	9	0	0	1
SPU_021931	53.7126	50.7999	0.306	149.028	43	0	0.462	487	7	17	5	8	5	3	14	2	2	12	1	0	5	4	0	10	10	9	6	14	3	5	6	3	6	6	6	11	3	2	8	0	4	14	8	14	4	5	8	5	11
SPU_022846	57.7794	55.5426	0.1935	66.9341	43	0.0112	0.3547	346	5	7	5	7	7	4	6	14	9	12	0	0	6	0	1	3	4	6	0	2	6	5	7	7	11	6	6	2	4	6	5	4	6	5	3	7	2	2	2	6	7
SPU_024379	51.9097	44.9397	0.5201	254.322	43	0	0.621	489	9	15	1	8	5	8	7	0	6	9	0	1	5	2	0	7	5	14	1	13	7	3	7	0	3	5	6	11	7	3	2	0	7	22	0	18	3	6	4	2	5
SPU_027650	53.8985	45.923	0.3713	181.953	43	0	0.5056	490	9	16	2	0	6	6	3	3	15	12	1	0	2	6	0	13	7	9	2	9	14	9	10	7	9	1	8	14	2	1	1	6	7	20	3	11	8	15	5	4	12
SPU_018022	54.7556	46.5207	0.3084	263.416	43	0	0.4469	854	3	2	6	4	13	10	11	10	1	7	0	0	4	3	1	10	8	12	2	20	47	61	45	12	11	13	18	41	10	13	4	5	5	14	3	35	6	11	12	8	9
SPU_025537	56.2068	53.1239	0.2912	100.756	43	0	0.4385	346	4	5	4	5	3	3	6	0	4	5	0	1	5	5	0	5	5	7	6	4	3	5	2	5	8	4	6	4	2	2	9	4	4	7	5	7	6	7	4	2	5
SPU_020413	58.4369	54.2633	0.1486	126.147	43	0	0.3026	849	6	9	6	7	8	18	8	8	5	18	0	0	2	8	1	5	14	15	8	12	15	9	16	20	17	14	16	17	8	10	12	10	10	18	6	27	14	13	7	15	24
SPU_020412	55.5079	51.6112	0.3301	154.819	43	0	0.4861	469	6	6	2	9	4	5	7	5	2	5	0	1	4	8	0	2	8	10	5	12	7	7	8	1	5	5	8	9	1	0	4	1	17	23	1	7	4	8	5	5	9
SPU_026034	54.8677	54.0381	0.2352	91.2495	43	0	0.3969	388	1	2	3	4	5	6	14	6	0	4	0	0	0	0	1	2	4	4	3	4	15	13	16	3	2	0	9	11	1	0	0	1	4	9	2	12	4	10	7	4	9
SPU_019657	54.8263	50.8749	0.2223	225.168	43	0	0.4018	1013	15	22	4	11	13	26	29	4	7	12	0	0	2	5	1	10	10	19	8	17	18	13	23	8	10	9	20	22	9	7	8	5	10	20	10	38	7	13	14	5	16
SPU_025953	50.9926	55.5364	0.206	78.2713	43	0.0008	0.3673	380	11	6	3	4	11	5	10	0	3	3	0	0	3	3	1	6	9	5	3	5	6	3	6	2	12	1	5	15	0	0	1	0	6	6	7	13	4	4	9	1	5
SPU_006789	50.1602	43.7287	0.5715	132.586	43	0	0.6485	232	3	6	2	3	1	7	1	0	2	3	1	0	5	11	0	4	2	11	1	8	3	4	7	1	4	5	1	6	0	1	0	2	1	5	1	6	1	6	6	3	2
SPU_013450	52.8695	46.5505	0.3649	136.82	43	0	0.4914	375	4	6	2	4	4	9	8	8	4	3	1	0	1	1	0	3	2	7	5	6	7	5	9	6	2	1	4	13	0	0	0	1	0	6	3	5	7	11	13	6	5
SPU_006346	50.8166	46.2453	0.4945	170.613	43	0	0.6107	345	1	5	1	3	10	5	5	2	1	5	1	0	0	1	0	2	11	8	7	8	0	4	10	3	1	2	8	11	2	1	2	1	10	18	1	7	1	6	2	2	6
SPU_025872	58.8616	56.5887	0.232	76.321	43	0.0013	0.3902	329	10	3	8	6	1	6	4	2	3	5	0	0	3	2	1	2	6	6	8	12	8	3	6	4	7	3	5	5	1	1	2	2	6	8	3	13	5	5	6	0	6
SPU_013756	51.8649	44.8885	0.4364	92.5177	43	0	0.5471	212	6	9	2	2	0	1	1	0	1	3	1	0	0	0	0	2	1	3	1	3	3	0	1	0	2	1	1	2	1	1	0	0	6	7	0	5	5	4	8	1	2
SPU_028874	53.4351	48.6239	0.4318	85.0683	43	0.0001	0.4826	197	7	7	1	2	0	3	0	0	0	3	0	1	0	1	0	3	1	1	0	2	4	0	0	0	2	1	4	1	0	1	1	0	7	5	0	5	3	3	6	2	2
SPU_011904	54.4697	55.8301	0.2922	44.1269	43	0.4238	0.4271	151	4	5	0	0	0	0	3	0	1	1	1	0	3	1	0	5	1	3	2	1	4	2	4	0	4	1	1	0	2	0	0	0	0	1	3	2	3	0	4	1	5
SPU_013161	50.8491	44.5639	0.4609	495.517	43	0	0.5888	1075	23	35	4	8	15	13	4	5	6	25	0	0	12	4	1	9	13	33	11	29	9	8	13	4	8	12	12	37	14	15	8	7	15	50	3	34	11	31	14	7	16
SPU_022841	55.9331	53.8835	0.1855	148.757	43	0	0.3746	802	7	10	7	11	16	13	11	9	6	17	0	0	14	17	1	2	10	9	5	11	13	1	5	3	20	26	9	32	1	5	4	5	7	12	11	18	11	17	31	9	15
SPU_021175	46.824	52.2442	0.4189	51.9393	43	0.1648	0.458	124	1	3	3	1	2	0	0	0	2	1	0	0	2	0	1	1	2	1	1	5	5	0	3	0	2	1	1	0	0	0	0	0	3	3	4	5	2	0	3	0	7
SPU_004004	56.8458	58.9219	0.1661	53.6657	43	0.1277	0.3289	323	3	5	3	2	5	3	6	2	4	2	0	0	5	2	1	4	4	2	1	2	4	2	1	1	4	2	2	0	2	1	0	1	5	9	3	10	3	3	8	1	4
SPU_002210	54.7658	48.4371	0.4143	125.117	43	0	0.5311	302	5	6	0	4	1	1	4	0	3	10	0	1	0	3	0	4	6	11	7	9	3	7	4	3	4	4	2	6	5	0	0	1	6	11	4	14	3	4	5	4	4
SPU_015260	56.1553	57.6762	0.3508	53.3154	43	0.1346	0.4551	152	2	4	4	1	2	0	2	1	4	3	1	0	0	1	0	2	4	3	2	1	4	0	4	4	2	1	4	5	3	0	0	1	2	0	5	7	1	7	4	1	0
SPU_008704	53.9598	51.1249	0.4352	84.4316	43	0.0002	0.5512	194	2	2	3	2	1	0	1	0	0	5	0	0	1	1	1	1	2	0	1	0	3	1	2	2	2	1	2	5	6	1	1	0	0	3	1	5	1	1	1	1	4
SPU_008703	56.3001	54.7194	0.2144	95.8199	43	0	0.3699	447	7	3	0	12	8	11	8	3	3	1	1	0	1	1	0	1	12	11	5	10	11	6	3	3	4	3	9	18	3	2	0	1	7	8	2	14	8	5	8	6	4
SPU_004621	54.674	61	0.1697	36.1495	43	0.7609	0.301	213	8	5	5	3	2	1	3	0	6	2	0	0	3	3	1	2	4	4	2	2	3	1	4	0	5	2	11	3	1	1	0	1	4	2	4	8	7	4	4	1	7
SPU_023905	58.6446	61	0.0995	28.0564	43	0.962	0.226	282	8	2	5	5	4	2	8	2	4	1	0	1	1	0	0	4	6	2	1	2	6	1	6	3	5	2	9	7	2	1	4	1	5	3	4	1	5	2	3	2	8
SPU_025424	54.5655	54.2876	0.2279	143.818	43	0	0.4004	631	13	11	9	6	7	9	10	1	9	4	0	1	4	3	0	7	11	16	8	9	3	2	6	2	12	7	11	19	5	2	0	2	10	18	11	16	7	3	11	4	18
SPU_028817	53.2386	52.3828	0.3967	87.6647	43	0.0001	0.5344	221	6	6	2	6	4	1	8	0	4	5	0	1	1	3	0	1	5	3	2	4	2	0	0	3	3	1	5	4	0	1	2	0	7	9	2	8	0	4	4	6	5
SPU_007148	55.2878	43.4899	0.5138	134.618	43	0	0.6141	262	4	7	1	3	0	1	1	0	0	3	0	0	4	5	1	3	3	5	2	4	2	6	6	2	3	4	2	10	3	3	0	1	4	8	0	8	3	6	1	3	5
SPU_022872	56.2282	52.5191	0.2069	189.913	43	0	0.3652	918	9	8	6	12	11	17	19	8	8	13	0	1	13	4	0	8	20	25	13	21	13	14	9	4	23	16	17	32	4	6	5	4	12	21	10	32	4	12	6	10	19
SPU_009856	51.7741	45.2721	0.3987	389.892	43	0	0.5505	978	8	16	4	8	5	21	20	11	7	18	1	0	3	5	0	6	9	16	6	20	33	45	32	8	14	36	14	55	3	6	5	5	8	24	2	20	13	13	9	9	24
SPU_022779	51.0573	47.2468	0.4912	73.1939	43	0.0028	0.5564	149	7	8	3	2	1	0	6	1	4	1	0	1	2	1	0	4	1	2	0	1	1	1	0	0	1	0	3	5	1	1	0	1	3	3	5	4	0	7	5	1	6
SPU_012216	55.6281	56.2416	0.2364	66.1829	43	0.0131	0.4139	280	9	8	3	4	5	1	8	1	4	5	0	1	4	0	0	3	3	2	6	4	3	3	3	2	6	1	4	7	1	2	0	0	3	7	4	10	5	6	15	2	4
SPU_003791	53.952	52.2371	0.2157	116.237	43	0	0.3571	539	13	3	4	6	10	4	10	2	7	15	1	0	12	6	0	8	11	11	6	8	7	6	11	4	15	7	8	17	0	2	1	3	11	13	8	11	13	10	19	7	11
SPU_002320	51.8464	46.8706	0.3117	171.752	43	0	0.4576	551	9	12	7	10	9	9	12	19	5	4	0	0	3	3	1	3	6	17	6	10	7	11	9	9	2	6	12	32	0	0	1	0	7	13	3	14	8	13	13	13	13
SPU_004619	49.3531	44.4447	0.545	129.161	43	0	0.6208	237	5	7	3	2	0	4	2	2	0	8	0	0	1	1	1	1	2	9	2	4	2	2	8	1	5	4	3	4	0	0	2	1	6	8	0	8	1	1	6	2	6
SPU_009249	58.299	43.4731	0.5738	117.056	43	0	0.6395	204	7	8	0	2	1	2	2	0	4	7	0	1	1	0	0	4	3	4	1	5	1	3	1	1	2	0	5	8	0	1	0	0	3	11	1	9	1	3	0	3	8
SPU_019770	48.8292	56.7865	0.4182	48.5104	43	0.2605	0.5176	116	3	1	4	2	3	3	2	0	0	1	0	0	1	1	1	0	2	1	0	2	0	1	3	0	1	2	1	2	0	0	1	1	2	1	0	4	2	2	1	0	4
SPU_026216	58.8121	55.6606	0.1845	75.8306	43	0.0015	0.3311	411	5	4	1	4	3	7	11	13	6	8	0	0	11	10	1	3	2	6	3	6	9	7	3	12	6	6	9	9	1	3	7	2	8	10	4	12	8	5	11	8	5
SPU_013399	59.4378	53.1206	0.589	67.1403	43	0.0107	0.6163	114	1	2	0	0	1	0	0	1	3	2	0	1	7	4	0	0	1	2	1	1	1	1	2	0	2	4	0	3	0	0	1	0	1	3	3	4	1	2	0	1	2
SPU_018081	48.7979	51.5274	0.4129	71.4258	43	0.0042	0.5143	173	7	5	1	3	2	0	4	0	3	3	1	0	3	0	0	0	5	2	2	0	1	2	5	2	3	1	3	2	0	0	0	0	7	6	2	4	3	1	5	2	1
SPU_013988	50.511	41.2049	0.5659	165.237	43	0	0.6132	292	5	4	1	2	1	4	10	4	0	8	0	0	3	0	1	4	6	9	3	9	5	6	7	2	3	6	2	10	0	1	3	2	4	6	2	8	0	10	1	2	2
SPU_009234	52.8433	44.1917	0.5311	305.395	43	0	0.597	575	14	22	1	1	3	3	8	2	6	17	0	1	4	9	0	8	7	24	7	17	2	8	11	6	11	4	11	9	6	4	2	5	6	24	4	15	8	13	7	2	10
SPU_009233	54.5729	49.9577	0.2394	259.533	43	0	0.4084	1084	21	20	8	14	19	22	21	6	7	17	0	0	9	8	1	17	8	10	11	20	32	15	33	15	16	20	15	35	5	3	3	4	13	22	4	37	11	27	12	9	22
SPU_006664	58.7025	59.5959	0.1086	57.4652	43	0.069	0.2651	529	19	16	7	13	5	6	9	3	12	10	0	1	3	5	0	6	10	8	7	11	6	4	18	5	10	9	7	6	2	1	4	4	15	14	10	14	4	5	9	7	13
SPU_016298	56.5502	58.4965	0.1231	65.0125	43	0.0167	0.2737	528	23	15	9	14	7	4	7	3	13	8	0	1	5	5	0	6	10	6	5	9	6	4	18	3	10	9	8	6	1	0	4	4	16	14	13	15	2	5	11	4	13
SPU_017280	55.134	44.9408	0.433	199.599	43	0	0.5593	461	11	15	0	4	4	6	4	3	6	14	0	0	4	3	1	27	5	8	3	13	11	13	2	5	6	2	4	11	2	3	1	2	12	11	2	12	6	14	3	4	9
SPU_006065	55.0018	55.6106	0.4307	46.516	43	0.3297	0.5216	108	1	1	0	1	0	0	2	0	0	1	0	1	2	0	0	0	4	1	2	1	0	0	0	0	1	1	3	5	1	0	2	1	2	2	3	3	1	2	3	2	1
SPU_020054	51.3177	43.1638	0.5176	988.124	43	0	0.637	1909	5	14	19	30	27	44	38	19	11	20	0	0	7	7	1	4	23	38	13	86	15	13	21	7	18	20	29	83	6	11	9	16	9	36	12	60	16	44	19	22	33
SPU_020053	55.3736	51.5974	0.2681	216.587	43	0	0.4607	808	11	23	7	17	6	8	15	6	8	12	0	1	13	4	0	4	19	22	16	16	15	7	9	3	11	6	6	22	2	1	6	10	16	27	12	15	8	5	17	12	17
SPU_010528	41.6182	31.3728	1.2836	159.167	43	0	1.0013	124	0	1	0	1	0	1	2	0	0	4	1	0	1	0	0	1	3	3	0	4	0	3	0	0	1	1	0	6	3	9	4	1	1	5	0	4	1	3	1	0	0
SPU_006044	51.5955	39.7245	0.792	214.625	43	0	0.7368	271	7	9	2	3	0	5	1	0	0	7	0	1	3	1	0	9	8	16	1	9	3	2	2	1	2	1	6	6	0	3	2	1	3	15	3	11	3	2	3	5	2
SPU_023515	51.2996	42.996	0.6633	164.498	43	0	0.6632	248	4	4	1	3	5	3	4	3	2	6	1	0	2	2	0	4	0	12	2	13	1	2	7	1	5	4	2	8	3	3	3	0	1	9	3	11	4	6	6	2	1
SPU_027394	59.0727	53.4277	0.3933	71.9777	43	0.0037	0.5208	183	5	3	4	6	5	4	1	2	4	4	0	0	0	2	1	5	1	3	2	5	2	3	0	0	0	1	4	3	0	1	0	3	10	5	3	4	2	4	1	1	1
SPU_009430	58.7715	50.569	0.2973	168.892	43	0	0.465	568	12	25	5	6	5	7	9	9	9	20	1	0	3	10	0	10	8	16	5	9	4	8	7	5	0	4	9	8	2	2	2	2	19	25	12	23	7	9	9	3	5
SPU_021103	53.0852	52.2663	0.3113	242.525	43	0	0.4497	779	17	23	3	15	13	7	16	1	14	11	0	1	8	7	0	10	19	21	19	19	14	3	7	2	9	3	4	17	7	3	4	4	14	49	8	21	13	20	17	8	12
SPU_018146	52.975	51.8655	0.2611	103.41	43	0	0.4061	396	3	4	3	6	10	3	6	2	3	0	0	0	3	5	1	2	4	10	5	3	10	1	5	4	3	1	6	13	0	1	3	1	7	4	2	10	11	13	7	4	9
SPU_000022	48.1757	45.1479	0.5606	140.161	43	0	0.6498	250	4	4	1	4	4	2	4	0	1	7	0	0	2	0	1	4	0	6	2	7	5	2	4	0	3	1	3	11	2	2	0	0	4	9	2	12	2	4	5	1	5
SPU_003063	56.044	57.5657	0.1016	116.562	43	0	0.2581	1147	20	20	11	24	13	6	17	5	16	18	0	0	11	4	1	10	24	23	18	18	11	14	23	11	19	7	22	24	17	3	11	9	19	20	11	17	20	19	23	8	13
SPU_004128	58.4475	54.4911	0.2063	106.449	43	0	0.3883	516	8	9	3	8	9	5	12	4	15	14	0	1	1	1	0	8	4	8	7	9	10	4	16	7	3	6	11	11	3	3	5	1	4	11	13	8	12	12	11	6	13
SPU_015199	53.5001	45.5538	0.4396	172.757	43	0	0.5278	393	1	6	2	1	3	7	4	3	4	4	1	0	7	5	0	1	2	9	2	7	4	2	3	1	13	9	11	15	3	1	3	3	1	13	3	12	6	18	6	8	3
SPU_007644	54.8418	45.3289	0.5483	92.6654	43	0	0.601	169	3	5	1	3	1	3	3	3	1	1	0	1	0	0	0	2	2	5	1	4	3	5	2	6	1	6	4	6	0	1	1	3	1	2	0	9	0	3	4	2	0
SPU_022534	57.6944	51.3154	0.298	170.17	43	0	0.4606	571	10	27	2	13	6	12	8	6	14	12	1	0	5	6	0	5	6	11	3	18	9	8	9	5	9	16	7	14	6	8	6	5	5	17	6	12	6	11	5	5	9
SPU_022284	58.3464	52.3846	0.2856	121.362	43	0	0.4576	425	5	11	2	3	5	1	6	3	7	8	0	1	8	2	0	4	6	12	5	9	10	5	8	3	6	8	10	13	2	1	0	4	9	10	6	9	3	6	3	2	5
SPU_022283	55.137	51.8919	0.2633	129.533	43	0	0.4109	492	17	16	14	3	5	5	16	2	4	9	0	0	6	2	1	9	4	15	9	16	6	12	9	6	3	4	4	12	1	2	0	2	5	11	15	19	3	6	12	7	2
SPU_011429	46.5453	46.1467	0.4551	64.1629	43	0.0198	0.4822	141	3	0	0	4	0	0	2	0	0	6	0	1	0	2	0	0	0	1	2	0	0	3	3	0	5	4	9	4	0	1	2	2	1	2	1	6	0	2	6	3	1
SPU_024055	53.1671	48.4911	0.4127	99.866	43	0	0.5475	242	2	2	1	5	5	1	6	1	4	8	0	0	1	1	1	3	5	5	2	5	2	7	1	0	5	2	4	3	4	0	1	0	1	6	3	6	2	5	3	0	4
SPU_002054	53.1148	54.7906	0.1366	251.14	43	0	0.3146	1838	22	24	16	23	47	29	52	8	14	6	0	1	18	8	0	10	25	23	17	35	30	16	49	4	19	15	40	38	8	5	9	5	21	28	24	38	22	32	44	10	37
SPU_019339	54.5662	51.8827	0.2383	120.351	43	0	0.4193	505	3	9	8	6	7	3	7	3	2	5	1	0	4	3	0	6	9	10	14	8	7	11	5	1	2	7	15	15	0	1	2	2	11	16	14	5	3	6	15	5	10
SPU_028477	53.9598	55.127	0.2625	59.3186	43	0.0499	0.378	226	2	6	3	2	0	2	7	1	2	3	0	0	2	0	1	9	3	2	4	2	0	2	3	1	3	1	3	3	0	1	1	0	3	1	8	8	0	3	6	4	2
SPU_019631	54.4366	52.0646	0.2413	117.01	43	0	0.4077	485	9	10	3	10	4	5	2	3	9	8	1	0	5	9	0	12	6	5	1	10	10	4	7	7	6	5	6	8	4	0	3	1	6	11	5	7	6	13	12	3	12
SPU_019214	58.1802	56.5318	0.1966	75.8987	43	0.0015	0.3416	386	9	6	1	3	8	2	7	4	5	17	0	0	5	2	1	5	6	7	3	3	6	5	4	2	3	4	6	6	2	2	2	1	4	1	4	4	2	6	11	2	5
SPU_019212	58.2301	54.4298	0.22	138.607	43	0	0.3882	630	18	22	3	8	5	8	7	9	6	23	1	0	5	9	0	12	10	19	8	21	11	6	5	6	3	3	4	6	4	4	2	8	9	25	10	20	9	17	7	9	8
SPU_007376	56.8114	52.2634	0.2577	106.175	43	0	0.4339	412	8	6	6	2	6	3	6	4	14	14	1	0	2	0	0	3	9	7	5	9	14	5	6	1	2	6	9	7	4	2	2	0	8	12	9	18	3	7	5	4	4
SPU_028807	56.8254	55.8829	0.2004	145.103	43	0	0.3733	724	20	17	17	12	9	4	9	4	16	7	0	1	8	6	0	13	17	19	12	11	12	4	2	2	14	5	8	5	4	1	2	2	23	33	15	20	8	17	15	7	13
SPU_014878	52.0199	37.8514	0.8553	88.9509	43	0	0.8165	104	0	2	0	1	1	0	1	0	2	2	1	0	0	1	0	0	1	2	1	3	1	0	0	0	1	1	1	1	4	2	4	0	1	5	0	2	1	2	3	0	1
SPU_026718	46.4631	37.0402	0.7439	319.125	43	0	0.7312	429	7	10	1	3	4	9	3	1	2	13	0	1	5	6	0	5	5	9	2	11	5	3	6	4	8	7	3	16	8	7	3	4	4	23	0	12	1	13	1	1	4
SPU_007954	53.7671	51.1114	0.2351	196.739	43	0	0.3962	837	7	19	3	12	12	12	17	3	9	14	0	0	8	7	1	8	8	11	7	13	15	15	12	3	14	8	11	24	5	5	5	2	6	16	4	15	15	12	19	1	11
SPU_000542	54.355	50.4125	0.3248	106.875	43	0	0.4601	329	4	6	3	8	1	4	8	3	7	8	0	0	8	6	1	9	1	6	2	7	6	1	2	5	1	2	9	6	2	1	6	1	7	9	1	10	6	4	9	4	11
SPU_001038	58.6532	55.1611	0.1902	84.6488	43	0.0002	0.3611	445	10	11	2	2	4	8	5	2	12	13	1	0	3	6	0	7	5	6	8	10	2	11	10	5	6	9	8	9	5	5	2	1	3	10	5	9	6	7	6	8	12
SPU_012895	54.1337	47.5644	0.3736	395.262	43	0	0.5281	1058	21	22	4	15	19	14	12	7	13	19	0	1	11	9	0	11	18	27	9	25	16	19	25	5	18	18	14	22	7	5	1	3	8	36	7	18	13	36	28	9	12
SPU_008543	58.6073	56.9489	0.1939	61.0854	43	0.036	0.3744	315	6	8	3	4	3	2	2	0	4	5	0	0	2	4	1	4	7	6	3	5	5	1	12	1	2	3	5	7	3	4	0	1	8	4	9	5	3	5	5	1	8
SPU_018908	54.1642	49.5626	0.3527	109.335	43	0	0.5019	310	6	4	3	9	2	5	1	6	4	6	1	0	3	2	0	5	3	10	4	4	9	6	1	12	5	7	8	11	4	1	2	2	2	2	0	5	2	7	7	1	1
SPU_025081	57.206	48.5908	0.3273	223.252	43	0	0.5167	682	8	9	11	8	9	25	13	15	4	12	0	0	1	1	1	1	11	12	13	14	10	13	10	6	9	6	16	27	1	6	6	3	8	11	7	13	7	13	8	12	15
SPU_001279	54.5027	45.4628	0.4504	286.878	43	0	0.5985	637	15	20	4	4	4	9	12	8	6	14	0	0	5	5	1	8	12	20	7	16	3	12	3	7	6	3	4	15	2	3	4	2	10	26	11	18	2	8	7	6	6
SPU_014444	56.903	50.8672	0.3468	99.5345	43	0	0.4592	287	5	5	2	4	3	5	4	1	5	6	1	0	2	1	0	4	3	9	4	4	6	6	8	2	4	5	0	3	2	1	0	2	1	5	5	14	2	5	2	3	1
SPU_005301	56.2572	57.983	0.1187	87.7121	43	0.0001	0.2668	739	19	27	10	15	10	5	7	11	12	10	1	0	7	5	0	7	14	13	5	14	5	4	11	5	6	3	17	13	8	2	7	2	21	25	10	17	5	6	24	8	16
SPU_020540	55.5403	57.3706	0.1312	76.6081	43	0.0012	0.2902	584	9	9	7	3	14	9	13	7	3	3	0	1	5	3	0	4	6	7	4	5	6	8	10	2	4	5	9	16	3	1	1	4	9	14	6	15	12	5	17	2	12
SPU_023315	59.7895	59.1064	0.1064	52.0475	43	0.1622	0.2473	489	0	1	5	4	5	4	5	4	0	2	0	0	2	3	1	1	5	5	1	1	9	4	9	6	2	1	9	9	5	0	3	5	4	4	3	7	15	6	8	9	21
SPU_024383	58.5832	54.8917	0.1948	122.915	43	0	0.3765	631	7	5	2	9	8	8	7	4	2	6	0	0	4	5	1	7	11	11	12	11	10	7	6	1	9	8	4	17	5	1	1	4	17	23	7	20	9	13	10	12	12
SPU_007863	55.7051	46.4962	0.4337	130.989	43	0	0.5292	302	9	7	1	2	5	4	3	2	11	9	0	0	7	6	1	9	4	7	5	9	2	3	4	0	1	3	5	9	2	5	0	1	4	10	4	6	1	12	7	2	4
SPU_012694	54.678	53.8717	0.1983	155.458	43	0	0.3927	784	11	15	8	25	12	8	19	5	7	15	0	0	5	0	1	9	15	18	7	13	5	5	12	4	8	12	11	18	7	5	3	1	15	21	11	24	14	14	18	3	24
SPU_008616	52.4228	49.6861	0.3477	103.615	43	0	0.458	298	9	5	2	2	4	2	5	0	2	5	1	0	5	3	0	1	1	5	1	5	3	0	4	0	8	2	5	3	1	4	1	0	3	12	3	9	4	3	8	2	5
SPU_008860	56.4776	45.854	0.4386	125.876	43	0	0.5744	287	4	11	2	1	4	4	6	1	7	9	1	0	9	7	0	4	2	6	2	7	2	4	7	0	3	1	4	9	0	3	1	3	1	7	6	8	2	9	2	2	0
SPU_008858	52.8357	45.7707	0.4212	146.992	43	0	0.5425	349	6	7	1	3	8	4	10	1	3	11	1	0	4	12	0	5	3	7	2	4	4	7	4	0	3	1	6	16	2	3	0	0	3	10	1	13	7	5	7	3	8
SPU_003464	56.7769	50.5859	0.2572	170.551	43	0	0.4352	663	11	14	3	9	12	6	9	3	14	12	0	1	5	4	0	9	8	9	6	15	4	9	12	3	11	5	5	23	6	3	2	7	9	14	7	24	3	11	6	6	18
SPU_003179	51.8286	43.576	0.6413	107.102	43	0	0.6712	167	6	1	0	2	4	2	2	0	1	2	0	0	3	2	1	0	4	5	0	2	2	2	2	5	3	0	2	6	2	2	1	2	2	3	3	6	0	2	2	0	4
SPU_011641	50.6941	42.755	0.499	341.336	43	0	0.617	684	12	18	1	4	12	9	4	6	5	18	0	0	4	6	1	8	4	19	2	20	12	6	5	6	11	18	5	18	5	8	4	2	5	17	3	31	3	17	5	10	10
SPU_006545	55.9894	56.7241	0.1715	61.4117	43	0.0339	0.34	358	8	8	8	2	1	3	3	0	4	6	1	0	5	3	0	2	5	5	3	6	1	3	5	2	5	6	5	3	7	1	3	3	10	8	5	7	5	3	8	4	4
SPU_002285	55.4994	54.494	0.1514	139.481	43	0	0.3177	921	7	7	3	9	34	17	57	10	9	7	0	0	3	2	1	2	8	13	6	11	19	12	27	7	11	11	14	17	3	5	10	4	10	14	8	12	14	12	15	9	10
SPU_008024	57.623	51.8989	0.2373	189.151	43	0	0.4066	797	15	18	7	8	15	7	16	12	5	6	0	0	8	5	1	8	12	12	6	20	10	7	7	8	8	7	9	25	6	5	5	10	9	20	13	11	6	14	12	6	13
SPU_017837	56.3888	52.8449	0.2148	130.801	43	0	0.3556	609	5	14	1	10	13	9	19	30	2	15	1	0	2	2	0	1	3	9	4	9	15	14	20	18	15	9	16	11	2	1	6	1	7	13	9	21	2	13	14	12	10
SPU_009268	57.4327	52.9874	0.4015	130.876	43	0	0.565	326	5	7	4	5	3	5	3	3	2	11	0	0	4	3	1	4	1	5	7	4	4	1	6	1	5	3	5	13	2	1	1	2	3	13	6	7	5	4	2	1	10
SPU_001694	49.4741	49.6751	0.4225	81.965	43	0.0003	0.5334	194	1	4	1	2	3	2	6	1	2	8	0	0	3	3	1	5	0	5	4	3	1	4	6	1	3	1	5	5	1	2	0	1	7	1	4	3	0	0	7	2	3
SPU_028312	48.852	51.7981	0.2411	120.772	43	0	0.3997	501	15	14	11	2	5	1	9	1	15	9	0	0	3	4	1	2	1	10	10	6	12	0	9	2	10	3	11	6	0	0	0	0	7	15	10	16	5	6	9	2	19
SPU_006037	56.5483	56.2113	0.2501	72.2884	43	0.0034	0.4034	289	6	8	2	2	7	3	5	2	3	3	0	0	4	4	1	3	7	8	2	1	4	1	4	1	4	2	11	3	3	2	2	2	3	6	6	7	5	3	2	0	7
SPU_015335	49.2246	55.5021	0.2982	48.9037	43	0.248	0.408	164	2	1	3	4	0	2	3	0	1	3	1	0	7	2	0	3	1	2	2	2	0	2	5	0	0	0	8	4	1	0	1	1	7	6	3	6	1	0	4	1	4
SPU_000607	53.7708	46.313	0.4255	518.264	43	0	0.573	1218	20	42	2	14	17	13	20	6	12	36	0	0	7	8	1	7	16	36	17	31	14	19	16	3	19	21	10	41	12	11	9	7	19	53	12	41	12	20	21	10	13
SPU_009703	57.2935	56.3402	0.2166	73.8609	43	0.0024	0.3944	341	7	3	6	6	5	8	9	2	4	3	0	1	8	6	0	0	10	6	1	7	3	2	4	4	4	5	4	10	0	4	5	1	5	8	6	8	7	3	4	7	8
SPU_002598	50.2688	40.4095	0.9546	105.961	43	0	0.8291	111	4	5	2	0	4	3	0	0	0	1	0	0	1	0	1	0	0	3	0	3	1	0	0	0	2	1	0	0	1	0	0	0	1	5	0	4	1	1	3	3	2
SPU_000305	52.3904	52.7725	0.2303	79.2355	43	0.0006	0.3678	344	3	9	1	3	7	5	6	2	4	1	0	0	3	1	1	1	2	7	0	5	10	4	8	1	4	6	11	5	2	0	1	0	4	1	1	5	4	4	3	2	9
SPU_013796	53.5096	44.0727	0.6601	67.9877	43	0.0089	0.707	103	2	5	0	5	3	1	3	1	1	1	1	0	2	2	0	2	3	3	0	5	0	0	2	0	2	1	0	0	1	0	1	0	3	7	2	3	3	2	4	0	1
SPU_010866	58.6625	54.2703	0.4214	107.466	43	0	0.5272	255	5	7	5	6	1	5	4	2	12	8	0	0	0	5	1	6	5	9	3	5	4	6	3	1	3	6	5	1	1	0	1	1	2	14	3	5	3	7	3	2	1
SPU_020627	46.4614	39.1104	0.8259	164.349	43	0	0.8134	199	0	3	2	1	0	1	2	0	0	3	0	1	0	1	0	2	2	5	2	4	0	2	2	0	2	3	2	3	8	8	3	2	1	10	0	7	1	0	2	1	3
SPU_017319	52.556	43.8347	0.5421	158.293	43	0	0.6419	292	3	9	1	5	5	5	4	1	4	2	1	0	1	2	0	1	3	11	2	6	0	2	2	3	8	5	5	18	0	0	1	3	3	7	5	6	5	7	8	1	3
SPU_017628	50.8389	59.5731	0.1861	41.1212	43	0.5531	0.3366	221	4	2	6	5	3	1	6	0	4	2	1	0	5	0	0	2	4	4	1	0	3	1	8	2	3	3	5	3	0	1	1	0	9	3	2	5	5	2	7	0	6
SPU_005337	58.397	53.8336	0.3374	95.8088	43	0	0.4663	284	4	5	2	2	5	4	1	2	2	5	1	0	3	3	0	3	6	8	4	11	2	1	3	0	2	3	3	5	2	2	3	0	1	9	2	10	4	5	4	3	7
SPU_012597	54.6337	45.2589	0.3768	154.855	43	0	0.5089	411	1	5	2	3	7	10	6	3	6	7	1	0	2	13	0	5	5	9	5	1	11	11	13	4	5	15	11	9	3	2	3	8	5	8	1	7	7	15	10	4	6
SPU_001364	57.611	56.6128	0.26	62.1417	43	0.0295	0.4071	239	2	4	4	3	2	4	4	1	6	9	0	1	1	0	0	6	5	7	2	2	1	7	9	1	6	4	3	5	3	2	2	0	2	5	3	9	3	6	2	1	10
SPU_028189	50.5893	42.463	0.557	367.065	43	0	0.6718	659	7	28	1	10	4	9	4	7	4	18	0	1	2	7	0	13	8	21	7	28	16	12	8	6	4	9	12	20	8	8	1	3	8	23	3	16	4	14	7	8	5
SPU_023132	56.7918	50.3297	0.394	87.479	43	0.0001	0.5053	222	2	12	1	3	2	4	0	3	1	6	0	0	3	4	1	2	2	8	2	4	1	3	1	0	3	4	1	8	2	1	1	3	4	3	0	7	3	4	2	7	5
SPU_003580	60.155	55.9589	0.1859	95.3722	43	0	0.3384	513	6	11	3	7	2	10	10	5	7	14	0	0	2	5	1	7	6	12	7	6	7	2	9	5	5	7	8	7	6	4	9	3	8	11	9	11	6	7	10	15	11
SPU_000824	58.0666	55.915	0.2018	92.6409	43	0	0.3669	459	13	4	6	10	5	8	9	9	4	3	0	1	7	4	0	4	8	7	5	9	9	4	13	6	8	7	6	10	2	4	3	5	8	12	4	14	4	6	6	7	14
SPU_022974	56.5474	58.0706	0.0617	205.43	43	0	0.2053	3329	54	66	27	43	58	37	64	14	64	60	0	0	148	73	1	50	54	42	36	23	84	38	76	28	52	23	65	55	24	11	25	16	49	66	49	57	65	58	84	30	94
SPU_002464	52.9934	44.1951	0.7057	103.026	43	0	0.752	146	1	4	0	3	1	2	0	1	0	5	1	0	0	1	0	1	2	2	0	3	0	1	3	1	0	1	1	4	4	2	1	2	4	4	0	2	4	4	1	2	1
SPU_014923	55.1468	48.2736	0.2936	124.786	43	0	0.4556	425	8	13	1	2	8	12	6	2	3	5	0	0	10	9	1	0	1	6	4	6	7	4	6	1	12	15	9	15	8	6	3	2	3	7	4	12	9	7	3	6	2
SPU_019078	57.9504	58.0103	0.4029	47.947	43	0.2791	0.5264	119	3	0	0	4	1	1	0	0	1	2	1	0	1	0	0	0	5	1	2	4	3	1	3	1	1	2	5	3	1	0	1	0	2	3	0	3	1	1	2	1	5
SPU_008981	54.5706	50.8684	0.2971	186.887	43	0	0.4676	629	11	20	4	7	5	6	9	3	9	11	1	0	5	4	0	3	14	14	8	16	12	8	10	3	10	6	6	15	6	5	1	0	8	16	6	21	9	17	11	1	11
SPU_004230	49.9581	39.4807	0.6709	351.561	43	0	0.7405	524	6	24	1	8	4	13	4	2	7	13	0	1	3	6	0	4	6	16	3	12	6	11	10	5	5	9	7	19	0	1	1	1	5	18	2	13	2	12	11	0	5
SPU_012103	55.9576	45.5786	0.71	102.949	43	0	0.7264	145	1	3	0	1	7	4	0	2	1	2	0	0	0	0	1	2	2	2	0	4	1	2	2	1	2	5	2	4	1	3	1	0	1	5	2	3	3	7	4	0	4
SPU_001624	60.1374	56.1617	0.1704	114.479	43	0	0.3606	672	8	5	6	3	9	12	19	5	10	16	0	0	2	3	1	4	5	8	8	9	11	16	14	8	11	8	10	15	11	9	6	17	8	8	10	12	4	5	6	7	16
SPU_022098	59.6476	56.0995	0.2107	91.0322	43	0	0.3688	432	6	15	2	2	5	5	5	10	10	5	0	0	4	6	1	6	3	4	4	2	6	5	8	4	5	4	8	3	8	1	4	1	8	15	7	20	4	7	7	4	9
SPU_004328	57.003	52.933	0.1901	254.75	43	0	0.3603	1340	9	13	17	10	22	13	19	10	25	24	0	0	18	15	1	23	9	14	14	24	48	21	36	24	26	22	29	33	9	10	3	5	18	40	14	19	19	35	33	14	27
SPU_000159	48.8803	45.5977	0.4102	620.164	43	0	0.5548	1512	14	65	1	9	41	58	20	18	10	30	1	0	23	32	0	14	19	14	8	10	26	30	41	9	3	2	12	29	3	3	5	1	12	45	4	11	44	101	28	12	21
SPU_024449	59.2076	57.1512	0.181	70.0461	43	0.0057	0.3435	387	4	11	5	4	10	8	7	3	3	6	0	1	4	4	0	0	12	4	3	9	15	9	11	4	12	4	7	9	3	6	4	3	1	7	3	10	6	12	7	6	11
SPU_002105	54.2213	53.6496	0.2455	94.0316	43	0	0.4137	383	14	6	5	2	4	4	10	1	13	6	0	0	2	6	1	6	4	6	15	6	5	1	7	1	5	1	5	6	1	2	5	0	7	16	13	8	1	3	3	5	5
SPU_003071	52.2935	48.0181	0.6596	83.7711	43	0.0002	0.5472	127	2	5	1	1	0	0	0	0	3	3	0	0	0	4	1	1	0	5	1	1	3	2	2	1	2	2	1	1	0	1	1	2	0	1	1	7	0	0	3	1	4
SPU_026834	56.4381	50.6859	0.3003	139.032	43	0	0.4485	463	9	10	2	6	5	8	5	0	6	22	0	0	3	4	1	23	11	7	2	11	7	8	12	5	3	6	3	4	4	4	1	1	1	8	7	10	4	17	10	2	10
SPU_013454	53.3581	48.028	0.3781	176.974	43	0	0.5381	468	5	8	1	8	2	8	6	3	4	8	1	0	18	14	0	2	9	13	7	14	3	5	11	2	2	3	8	12	3	0	0	1	9	17	2	12	10	12	6	7	4
SPU_027579	57.103	54.9948	0.2809	106.729	43	0	0.46	380	4	5	4	2	5	1	4	1	3	3	1	0	2	1	0	4	6	5	6	7	5	2	4	0	2	4	14	16	3	10	6	0	4	12	0	10	1	2	5	2	9
SPU_000927	56.8735	53.2515	0.3433	53.553	43	0.1299	0.4356	156	1	9	1	2	4	1	0	1	2	3	0	1	0	1	0	2	0	3	2	2	0	1	2	0	3	1	3	1	0	1	1	1	3	3	4	6	1	0	5	1	4
SPU_003467	53.8613	55.7025	0.1733	74.8573	43	0.0019	0.3441	432	7	3	8	10	18	6	11	3	6	6	1	0	6	1	0	7	8	4	4	8	7	3	12	0	3	6	6	7	4	2	5	4	7	10	8	7	6	4	14	4	17
SPU_023457	54.5108	49.8571	0.3403	167.409	43	0	0.4648	492	8	22	6	9	4	8	13	3	10	9	1	0	1	4	0	6	7	22	5	16	2	3	3	4	4	1	6	12	11	2	3	1	19	14	6	10	2	7	12	8	2
SPU_028797	56.8624	51.2737	0.2693	403.369	43	0	0.4481	1498	26	53	18	22	17	29	21	16	14	46	1	0	7	12	0	21	31	47	11	43	12	10	19	10	11	9	30	32	14	6	9	5	37	68	24	43	18	29	28	14	19
SPU_012002	55.5168	52.9461	0.3106	145.376	43	0	0.4743	468	8	9	1	9	6	7	3	3	4	13	1	0	4	5	0	5	9	8	7	13	7	2	4	2	4	5	13	13	1	2	2	1	3	15	6	21	3	3	6	2	11
SPU_012253	51.6864	45.893	0.3864	155.735	43	0	0.5188	403	5	4	2	4	7	12	12	7	1	9	1	0	1	5	0	3	2	12	7	7	11	12	18	10	12	24	2	6	5	5	6	4	2	8	2	7	4	12	4	4	2
SPU_016069	51.7215	49.7869	0.3395	296.021	43	0	0.4755	872	9	17	8	15	14	7	17	4	15	17	1	0	20	16	0	10	21	26	15	19	11	6	10	0	14	7	6	27	9	4	3	4	6	34	9	25	11	9	13	2	25
SPU_012779	53.6539	49.465	0.2542	314.719	43	0	0.4108	1238	20	26	2	13	18	15	11	7	13	20	0	0	11	10	1	12	23	25	14	32	17	13	19	5	24	22	11	35	8	14	9	10	14	28	7	29	10	19	16	6	29
SPU_015941	56.4035	50.2649	0.3348	126.896	43	0	0.5047	379	3	6	5	4	0	7	5	4	3	6	1	0	2	1	0	4	8	7	10	9	2	2	4	0	7	3	6	13	3	2	0	2	5	14	3	18	3	4	9	2	7
SPU_000364	50.2502	42.9259	0.5779	242.13	43	0	0.6699	419	6	11	1	2	3	5	2	0	6	10	0	0	6	1	1	6	5	11	9	19	3	4	5	1	6	2	6	18	3	2	0	3	6	18	4	15	1	5	8	6	9
SPU_007785	57.524	49.6131	0.4218	134.134	43	0	0.539	318	7	12	4	7	5	3	4	1	2	6	0	0	4	5	1	5	8	14	4	10	5	3	2	2	5	3	3	17	2	2	2	3	4	8	2	8	1	5	4	2	1
SPU_016767	55.9084	53.1609	0.2372	116.211	43	0	0.3892	490	8	14	1	5	7	7	8	8	5	4	1	0	6	4	0	6	5	4	7	5	10	2	4	1	4	3	10	4	2	1	8	2	6	16	4	16	4	3	11	10	7
SPU_018888	55.8421	55.1014	0.1387	143.554	43	0	0.3041	1035	12	11	3	9	17	19	20	3	12	13	1	0	27	30	0	5	10	12	5	16	23	11	16	4	23	29	13	40	3	4	4	3	12	15	12	19	17	20	14	6	23
SPU_016492	53.2437	41.335	0.8411	127.006	43	0	0.7109	151	3	7	0	3	2	1	3	0	3	7	1	0	1	1	0	1	2	0	1	9	4	1	1	1	1	0	2	4	2	0	3	0	2	1	1	8	2	5	2	1	0
SPU_026539	48.7776	42.0739	0.6285	578.252	43	0	0.6962	920	13	42	1	14	12	9	4	6	7	23	0	0	2	7	1	15	12	31	7	50	19	11	10	7	3	9	13	32	13	10	5	2	7	42	4	24	8	17	15	6	8
SPU_024234	49.805	51.9061	0.3971	78.2209	43	0.0008	0.4952	197	4	2	3	5	1	2	9	0	2	3	0	0	1	3	1	4	1	3	1	7	1	3	1	1	4	1	3	1	0	1	1	1	5	4	4	5	3	3	5	0	8
SPU_021696	50.1675	39.4594	0.6981	224.78	43	0	0.7556	322	1	8	1	6	1	5	4	1	2	12	1	0	5	6	0	1	0	7	3	7	6	13	5	7	2	4	4	2	2	1	5	1	3	17	7	10	2	7	3	3	2
SPU_027176	59.4365	58.9836	0.123	61.639	43	0.0325	0.282	501	11	15	2	6	11	8	4	7	8	8	0	0	8	4	1	9	6	9	8	9	7	2	9	2	12	5	13	7	4	6	4	4	11	9	9	8	7	8	6	6	16
SPU_021638	56.8403	49.1511	0.3136	214.842	43	0	0.4943	685	10	20	3	13	2	8	7	3	8	20	0	1	4	11	0	10	15	19	9	12	16	14	9	7	5	4	15	20	7	5	2	3	6	14	5	12	8	16	6	7	14
SPU_011727	47.9341	53.7745	0.1922	89.7552	43	0	0.3597	467	11	13	7	9	10	6	15	3	9	10	0	0	4	1	1	8	13	6	4	8	4	1	13	0	15	1	4	9	0	0	1	1	8	8	8	15	9	4	12	5	14
SPU_012431	52.5034	48.0527	0.3791	278.663	43	0	0.5068	735	18	14	2	10	10	6	7	6	4	13	0	0	9	5	1	1	3	16	9	18	10	10	11	1	7	7	12	19	17	12	3	1	13	38	3	25	15	8	9	0	9
SPU_004888	59.0136	54.912	0.1959	92.2836	43	0	0.3115	471	8	13	7	9	7	7	8	5	6	12	0	0	3	1	1	5	10	6	11	5	7	3	8	2	7	7	24	15	3	7	1	3	7	17	1	15	11	5	14	8	16
SPU_023500	52.0126	50.0231	0.2968	212.788	43	0	0.4504	717	9	10	7	15	19	7	15	0	6	8	1	0	14	16	0	5	19	21	20	25	6	7	17	1	22	14	15	26	0	2	3	1	9	26	5	19	12	22	21	3	12
SPU_007431	61	59.1449	0.2015	53.9971	43	0.1214	0.3601	268	5	5	3	3	4	2	5	2	2	6	1	0	2	4	0	2	1	5	1	5	3	5	4	2	4	2	2	6	2	0	1	0	6	6	4	12	3	3	5	8	5
SPU_022605	55.3384	53.5128	0.1819	116.393	43	0	0.363	640	5	16	0	5	13	12	9	4	4	13	1	0	7	17	0	9	2	5	5	10	9	11	13	15	12	21	16	29	3	11	4	4	2	7	6	11	6	13	13	2	19
SPU_015377	54.3605	48.0781	0.3436	136.426	43	0	0.4721	397	4	11	0	1	7	7	2	2	9	14	0	0	2	4	1	2	4	11	3	5	8	5	6	5	2	2	5	14	2	2	2	0	11	12	7	4	4	4	8	1	9
SPU_021008	58.3146	53.5146	0.2428	142.99	43	0	0.4105	589	5	18	5	6	5	9	5	1	6	11	1	0	8	4	0	6	13	14	6	18	15	6	11	5	2	2	8	14	4	2	3	1	14	26	10	17	9	15	9	8	15
SPU_007251	48.3877	43.4325	0.4845	201.075	43	0	0.5479	415	3	12	0	2	8	4	6	2	3	6	1	0	5	6	0	7	2	3	0	7	2	8	13	1	7	6	8	20	16	6	0	0	3	13	0	7	5	5	5	1	7
SPU_006070	54.3136	53.414	0.3036	90.1606	43	0	0.4721	297	4	4	3	7	5	5	8	7	0	2	0	0	6	3	1	2	1	6	1	5	4	5	6	0	2	0	4	8	1	1	0	0	3	5	3	7	2	4	5	1	6
SPU_006069	55.2845	47.635	0.4279	170.315	43	0	0.5554	398	8	6	2	5	6	6	6	1	6	4	0	0	2	4	1	4	8	15	7	17	6	6	8	3	9	3	6	9	5	2	5	0	5	7	5	14	2	9	7	0	6
SPU_011271	57.3283	49.0354	0.3487	145.745	43	0	0.5158	418	2	12	0	7	2	4	2	4	3	5	1	0	6	10	0	5	8	9	8	7	4	6	4	11	2	6	7	10	5	8	5	6	4	6	0	19	3	5	9	9	3
SPU_023323	52.0551	44.7874	0.5661	85.4829	43	0.0001	0.5518	151	2	1	0	0	1	1	1	0	4	5	1	0	2	1	0	0	2	4	1	5	3	0	0	1	1	4	1	5	1	0	0	1	4	2	3	2	3	3	1	4	0
SPU_012137	55.0625	52.7043	0.3811	60.5988	43	0.0395	0.5134	159	4	0	1	1	2	3	5	2	1	2	0	0	0	0	1	1	3	4	3	4	1	1	4	0	3	1	2	4	0	0	1	0	3	5	3	3	0	2	4	1	2
SPU_024189	58.1439	56.2109	0.1825	75.5441	43	0.0016	0.3341	414	5	7	3	4	2	5	6	10	4	2	1	0	7	9	0	5	5	11	4	1	7	15	12	15	18	22	10	5	5	3	7	1	7	4	4	6	7	6	9	6	3
SPU_004365	54.7603	55.5867	0.2504	87.1495	43	0.0001	0.4053	348	5	1	6	6	5	3	6	3	1	3	1	0	6	4	0	2	7	6	2	10	6	2	6	1	7	3	5	7	2	1	0	0	1	10	6	10	4	9	9	6	8
SPU_021817	59.6645	58.658	0.1968	53.1433	43	0.1382	0.3482	270	8	4	3	6	5	2	6	2	9	5	0	1	2	2	0	10	5	3	2	4	3	4	4	2	8	3	2	5	2	2	2	0	4	11	1	5	3	3	5	2	8
SPU_020738	55.2036	50.7597	0.4743	70.6755	43	0.0049	0.4794	149	1	4	0	0	1	2	1	1	0	2	0	0	1	0	1	2	1	7	0	2	1	2	4	4	4	3	3	1	4	1	3	2	2	6	2	2	1	2	1	0	1
SPU_025661	57.4063	49.3469	0.3262	301.379	43	0	0.4916	924	15	33	8	10	14	17	12	9	10	26	0	0	10	19	1	15	20	22	6	9	8	6	12	8	8	12	10	14	8	5	6	8	13	42	14	20	17	17	15	15	14
SPU_018372	57.9013	51.4831	0.2652	138.987	43	0	0.4265	524	12	16	4	3	3	4	6	7	2	10	1	0	4	3	0	8	11	17	4	11	7	9	4	13	7	7	6	7	6	7	8	3	12	20	6	16	8	8	9	3	4
SPU_009052	54.2097	50.8526	0.4077	71.3526	43	0.0042	0.4984	175	4	5	0	1	9	3	1	1	0	3	0	0	1	2	1	4	2	1	0	2	4	0	4	1	0	3	5	2	1	1	0	3	4	2	2	8	3	5	6	0	3
SPU_000149	55.4889	56.6989	0.3101	52.4044	43	0.1541	0.439	169	2	3	0	2	2	4	3	0	5	2	0	0	0	1	1	2	3	4	2	1	3	3	6	1	1	1	6	3	0	1	2	0	2	7	3	4	2	2	2	2	3
SPU_000148	56.9053	53.681	0.3394	74.3227	43	0.0021	0.4927	219	2	6	0	3	1	5	1	5	2	6	0	1	0	3	0	5	2	2	3	2	2	5	7	4	3	2	4	7	3	2	5	0	1	6	3	8	4	10	5	2	1
SPU_007493	51.1759	43.2056	0.4765	368.848	43	0	0.6187	774	7	10	3	9	8	4	3	5	4	21	0	1	6	12	0	7	10	16	5	13	11	14	22	6	3	11	7	34	1	6	4	2	12	16	6	18	6	23	14	10	11
SPU_003123	54.6553	46.4468	0.405	257.567	43	0	0.5518	636	8	20	3	5	6	10	11	1	6	10	0	0	5	14	1	10	7	10	3	11	6	5	2	0	10	8	7	16	6	7	5	3	14	31	1	13	9	14	10	4	15
SPU_016351	52.3043	54.3806	0.1564	148.067	43	0	0.3285	947	19	16	7	4	24	15	30	1	8	3	0	0	2	1	1	7	6	12	8	13	33	19	37	8	7	6	21	32	5	2	4	3	11	18	7	14	11	14	16	6	27
SPU_005171	49.7267	37.997	0.6456	207.875	43	0	0.6808	322	7	10	1	1	2	8	8	7	2	9	0	1	1	4	0	5	2	12	2	4	4	6	4	4	1	14	8	9	2	1	7	3	3	7	1	10	3	4	11	6	1
SPU_005170	54.3352	44.1443	0.6478	98.4712	43	0	0.6417	152	1	2	1	1	0	0	1	5	1	4	0	0	1	0	1	1	2	4	2	3	1	0	0	2	2	3	0	6	0	2	3	3	0	3	1	5	1	2	3	3	1
SPU_014237	55.667	52.4017	0.313	89.1926	43	0	0.453	285	5	7	0	3	3	4	2	0	7	5	0	1	6	1	0	6	3	4	5	6	3	1	7	3	7	5	4	6	2	2	3	0	5	7	6	7	0	8	4	2	6
SPU_008318	55.7383	51.7996	0.3209	86.9604	43	0.0001	0.445	271	14	13	2	3	3	2	2	0	10	10	0	0	6	2	1	11	2	5	4	10	5	1	4	1	7	1	4	3	0	0	1	1	4	4	2	6	4	5	3	3	4
SPU_014028	48.6697	44.895	0.5649	118.635	43	0	0.6184	210	2	10	4	0	2	0	6	2	1	2	0	1	1	0	0	4	1	1	2	4	2	2	1	1	0	3	4	11	4	0	0	0	8	9	7	8	1	4	1	9	3
SPU_023772	58.4639	50.6024	0.5136	108.366	43	0	0.6579	211	4	12	0	4	2	1	0	1	4	8	1	0	3	3	0	4	4	2	0	3	4	5	2	1	1	1	3	4	2	3	5	0	3	11	2	6	4	2	6	1	3
SPU_010672	56.6513	53.6476	0.1799	122.887	43	0	0.3355	683	7	16	2	5	4	9	13	5	5	11	1	0	10	6	0	10	4	4	7	15	9	6	13	4	5	5	8	13	6	3	13	1	11	13	5	20	8	11	13	9	19
SPU_007765	56.8993	50.9795	0.2747	146.714	43	0	0.4377	534	9	11	6	4	6	7	9	6	7	11	0	0	6	5	1	5	8	14	2	13	4	4	13	4	8	6	5	12	4	7	2	5	2	12	3	13	7	12	5	10	11
SPU_023403	54.5012	50.7714	0.3113	108.942	43	0	0.474	350	6	8	3	3	8	5	9	3	7	7	0	0	4	5	1	2	6	11	6	3	7	6	2	2	12	1	6	8	2	4	2	1	3	7	2	11	3	9	4	1	3
SPU_023402	53.3555	49.2495	0.2862	402.954	43	0	0.4655	1408	22	22	8	15	27	38	43	9	15	22	0	1	12	12	0	13	14	23	18	35	25	15	23	9	16	18	23	39	10	7	3	5	8	41	13	47	12	32	35	4	21
SPU_016852	56.8395	53.9473	0.254	88.1219	43	0.0001	0.3938	347	9	5	6	7	4	2	4	1	6	10	1	0	3	2	0	6	7	10	3	3	6	3	11	1	5	5	9	5	1	2	1	3	7	4	7	6	2	3	8	3	7
SPU_009444	54.6538	43.7054	0.5792	68.3431	43	0.0083	0.5908	118	3	4	0	0	1	1	2	1	3	1	1	0	3	0	0	0	2	5	2	3	2	2	1	0	2	2	3	3	0	1	2	1	3	1	1	2	0	1	1	1	0
SPU_001396	57.0561	46.9789	0.4224	176.561	43	0	0.572	418	2	4	0	8	2	2	6	7	5	6	0	1	0	0	0	0	5	11	5	8	4	5	1	3	3	3	8	19	1	3	2	2	10	7	1	20	3	14	11	11	8
SPU_016561	56.8026	55.8467	0.3164	82.2769	43	0.0003	0.4411	260	7	4	4	2	3	0	4	1	6	5	0	1	7	1	0	2	4	9	7	4	4	3	3	2	2	2	4	2	3	0	2	3	4	9	1	8	1	0	6	2	10
SPU_022670	56.9836	54.4285	0.3336	82.4007	43	0.0003	0.5012	247	5	6	5	3	4	1	1	2	7	5	1	0	2	3	0	3	3	4	3	4	1	3	3	2	2	5	2	3	1	0	0	3	7	14	2	8	0	0	3	1	7
SPU_010800	53.7628	50.2661	0.325	137.813	43	0	0.4875	424	10	9	2	11	7	7	5	1	4	7	0	0	3	4	1	4	10	10	4	13	7	2	13	4	6	2	2	10	2	2	0	4	5	11	6	7	1	7	19	3	6
SPU_010799	54.881	53.6793	0.2728	98.7383	43	0	0.452	362	8	6	7	5	0	4	6	1	7	3	0	1	6	2	0	3	5	9	4	11	4	3	7	1	6	8	6	6	2	2	1	0	8	7	5	8	4	2	8	1	10
SPU_000522	56.5787	51.4079	0.2971	129.257	43	0	0.4722	435	8	12	1	1	6	7	5	1	4	3	0	0	6	5	1	6	11	6	2	7	9	3	5	4	7	3	2	6	3	3	3	0	7	14	5	16	4	4	7	4	6
SPU_003854	58.1623	46.9387	0.4028	142.584	43	0	0.5235	354	5	6	0	8	4	4	6	3	2	4	0	0	2	3	1	5	3	9	6	8	5	11	11	6	6	3	3	12	4	4	1	5	4	6	3	14	3	6	5	7	7
SPU_017161	56.5704	54.4824	0.31	90.512	43	0	0.4752	292	5	3	2	8	1	5	8	2	7	3	1	0	1	3	0	5	2	9	4	7	3	1	6	2	7	2	2	5	4	4	0	2	5	12	6	4	2	8	5	2	6
SPU_011705	55.7646	51.0179	0.3152	117.571	43	0	0.4894	373	7	7	2	9	2	4	9	3	6	3	0	0	2	5	1	7	6	8	3	10	2	5	6	2	8	6	5	8	4	6	1	2	5	15	6	6	1	9	4	2	9
SPU_026879	57.9027	52.9793	0.2385	104.927	43	0	0.4127	440	4	9	1	6	2	4	8	5	1	6	0	0	1	1	1	9	3	6	4	9	2	4	5	5	5	6	7	14	1	4	3	3	3	7	7	17	6	5	6	7	7
SPU_026877	52.0795	44.1834	0.4659	310.313	43	0	0.5988	666	2	12	1	6	7	10	7	17	4	25	0	0	8	8	1	6	6	13	3	12	14	15	11	10	11	23	12	19	11	7	9	6	5	27	4	25	5	12	11	6	8
SPU_018684	57.0456	54.0906	0.3253	75.7858	43	0.0015	0.4688	233	3	6	0	3	3	1	3	1	2	5	0	1	1	2	0	6	8	4	1	8	2	3	4	1	4	4	4	4	1	0	2	0	3	2	3	7	3	4	6	1	3
SPU_002725	56.3053	49.7684	0.292	146.297	43	0	0.4428	501	17	15	2	1	7	7	4	1	8	11	1	0	2	9	0	9	5	6	3	10	14	9	15	3	5	7	4	17	7	5	2	3	1	14	5	19	5	7	6	7	10
SPU_018027	56.0156	52.9009	0.3663	88.6392	43	0.0001	0.4988	242	4	4	2	1	4	4	3	1	5	5	0	0	2	3	1	4	1	2	1	2	4	7	16	4	1	3	3	10	2	5	3	1	0	6	2	6	2	0	4	8	8
SPU_016588	54.596	52.1348	0.2121	203.856	43	0	0.4232	961	14	15	14	11	13	9	18	9	8	14	0	0	7	8	1	12	16	16	10	14	13	18	23	8	19	8	21	19	2	1	6	9	19	18	10	19	11	13	26	4	16
SPU_016587	60.0918	55.9176	0.181	94.3094	43	0	0.3295	521	11	14	5	7	4	5	6	8	7	5	0	0	7	4	1	7	10	12	5	4	6	5	6	9	11	6	12	8	6	4	4	3	11	20	9	9	10	9	9	4	6
SPU_014008	55.4173	50.0868	0.3398	109.414	43	0	0.5139	322	3	2	1	2	2	4	12	3	0	6	0	1	0	0	0	2	4	3	5	4	11	9	5	5	2	4	4	12	1	2	4	5	4	4	1	8	2	4	5	1	5
SPU_002637	50.7462	51.6653	0.4422	93.3037	43	0	0.5809	211	5	3	1	3	0	1	1	0	1	7	0	0	0	2	1	1	7	3	2	2	2	2	5	1	4	1	6	8	1	0	1	0	3	8	1	8	2	4	7	1	1
SPU_014721	56.9392	53.4718	0.3631	86.4291	43	0.0001	0.5222	238	6	5	1	3	9	4	8	5	3	4	0	1	0	1	0	1	3	4	1	3	5	4	4	4	8	3	4	7	7	4	6	1	3	7	0	6	4	8	4	4	3
SPU_003942	57.8656	59.9626	0.3126	36.8835	43	0.7327	0.4792	118	1	2	5	3	2	1	2	2	2	2	0	0	1	0	1	4	2	0	1	2	5	1	2	1	3	0	1	1	1	1	0	0	3	5	1	4	2	0	1	0	4
SPU_007122	52.0169	39.6691	0.7262	120.547	43	0	0.7418	166	4	5	0	2	0	4	0	1	0	5	0	1	2	1	0	1	0	2	1	2	1	1	3	0	0	1	1	5	3	2	1	0	4	8	0	4	1	3	2	0	4
SPU_025860	52.556	49.6441	0.345	114.897	43	0	0.4605	333	4	11	3	5	11	1	4	4	4	7	0	1	1	2	0	8	3	2	4	11	6	3	5	0	5	1	6	9	3	1	4	0	3	5	5	10	1	8	7	2	5
SPU_010704	57.1918	55.9237	0.1824	97.1942	43	0	0.347	533	15	24	6	13	9	13	5	6	5	15	1	0	5	2	0	5	12	9	4	10	8	3	9	4	12	7	5	15	1	3	4	2	9	14	8	28	2	7	8	6	11
SPU_028461	57.5258	51.812	0.276	149.589	43	0	0.4567	542	9	13	5	4	7	14	7	14	9	8	1	0	2	4	0	7	8	9	4	17	8	3	7	6	6	4	11	22	4	3	3	2	7	5	7	7	8	5	7	10	14
SPU_000603	53.6965	52.6033	0.1926	275.273	43	0	0.3528	1429	15	48	11	4	26	23	28	6	13	11	0	0	46	32	1	1	16	13	16	29	24	22	34	5	65	32	28	56	12	7	14	6	15	21	7	26	35	22	31	7	31
SPU_016786	60.3297	54.7745	0.2292	72.43	43	0.0033	0.4109	316	6	6	2	2	3	6	9	8	4	8	0	0	3	1	1	5	5	4	2	5	11	2	8	9	4	7	7	5	6	1	5	7	4	4	1	7	0	6	3	4	4
SPU_021655	59.7856	56.4469	0.3071	56.2076	43	0.0853	0.458	183	2	5	2	5	2	1	1	1	3	0	1	0	2	1	0	2	6	1	2	3	4	1	4	2	5	4	8	3	2	2	0	2	4	6	2	6	2	2	4	1	1
SPU_022867	55.3234	53.7148	0.2273	115.463	43	0	0.4111	508	5	10	5	4	6	2	11	1	8	6	0	1	3	8	0	5	8	4	3	12	11	5	10	4	7	4	7	18	3	1	1	2	16	15	11	11	5	5	8	2	9
SPU_023359	56.8617	52.0862	0.3053	139.198	43	0	0.452	456	1	6	4	9	8	4	5	3	11	8	1	0	11	6	0	5	8	8	10	11	5	1	7	2	9	4	3	13	6	5	2	1	6	18	2	6	4	10	7	3	7
SPU_008172	52.6686	50.4119	0.2119	97.9144	43	0	0.322	462	10	8	0	4	2	2	4	1	16	11	1	0	0	2	0	1	1	1	0	5	4	4	12	2	4	4	49	36	1	2	4	1	2	4	2	15	2	1	8	1	8
SPU_017510	59.5	55.1264	0.5331	61.3062	43	0.0346	0.636	115	1	3	1	4	2	3	3	1	3	4	1	0	1	2	0	2	2	4	1	0	1	0	4	0	0	1	2	4	1	0	1	0	1	5	0	3	3	2	1	0	3
SPU_002214	52.5618	50.7186	0.2392	229.6	43	0	0.39	960	6	17	4	9	15	5	15	4	9	13	0	0	5	4	1	5	17	18	15	21	11	6	30	9	15	8	17	18	4	1	2	3	15	23	13	28	18	17	21	4	15
SPU_015084	54.6783	50.5789	0.2621	143.624	43	0	0.4073	548	5	10	3	4	13	9	11	5	4	6	0	0	1	1	1	7	11	8	3	12	7	13	9	5	11	7	11	17	2	0	4	2	7	11	4	13	6	13	10	6	9
SPU_015751	56.0528	54.488	0.1205	127.927	43	0	0.2715	1062	10	17	2	7	16	9	8	4	15	16	0	0	14	8	1	2	11	11	4	11	40	23	43	12	37	35	38	38	7	9	6	10	7	11	3	43	9	18	2	5	28
SPU_006068	56.4505	48.8568	0.2789	310.723	43	0	0.4777	1114	10	11	7	9	15	25	10	8	6	16	1	0	35	37	0	13	17	18	8	22	15	17	10	3	9	16	12	37	8	6	9	2	14	24	10	14	13	35	20	12	18
SPU_020255	53.4235	49.9789	0.4656	52.6163	43	0.1494	0.525	113	4	5	0	2	6	2	2	1	3	0	1	0	3	1	0	3	2	3	0	1	2	1	2	1	2	4	3	2	0	1	0	1	2	3	1	5	4	1	2	0	1
SPU_020946	58.6017	49.7712	0.2692	123.016	43	0	0.3792	457	4	9	2	5	2	5	9	13	1	1	0	1	1	2	0	4	4	2	1	7	7	10	10	9	1	2	8	6	7	9	8	4	4	7	3	9	6	9	5	12	6
SPU_020945	55.3173	43.9515	0.4723	259.788	43	0	0.6028	550	12	23	6	4	4	8	7	6	9	17	0	0	2	3	1	9	7	12	2	19	3	10	5	7	13	15	6	13	2	5	5	4	3	17	4	24	5	18	7	8	7
SPU_023928	53.441	51.7948	0.2266	261.758	43	0	0.4012	1155	19	20	12	6	27	13	13	6	22	26	1	0	24	9	0	7	11	27	20	28	25	12	18	8	21	10	22	33	9	9	2	2	16	34	14	33	23	21	31	7	19
SPU_019849	55.2855	53.6064	0.3637	97.4689	43	0	0.5198	268	7	6	2	8	2	1	5	0	5	5	1	0	1	1	0	5	1	5	4	4	5	3	2	5	6	2	1	6	3	0	2	0	4	11	2	10	5	3	4	2	2
SPU_014927	55.7416	54.2364	0.401	62.5596	43	0.0272	0.5292	156	4	4	2	4	0	1	4	0	1	3	1	0	1	1	0	5	4	3	1	2	2	0	3	2	2	1	0	2	0	0	1	0	1	3	1	5	1	1	1	0	3
SPU_003083	52.865	44.2816	0.4579	191.853	43	0	0.5485	419	10	9	2	9	1	2	0	3	8	12	0	0	1	1	1	7	8	10	3	10	4	6	8	0	7	3	5	15	4	3	3	4	8	13	7	15	3	7	6	9	3
SPU_027370	58.5583	55.043	0.1577	149.514	43	0	0.3317	948	17	24	8	14	14	14	12	5	13	23	1	0	5	10	0	10	16	17	14	17	12	11	23	11	12	6	21	19	9	2	13	6	15	25	10	34	12	17	18	9	22
SPU_007055	55.0558	50.8115	0.3326	170.98	43	0	0.4883	514	8	13	2	9	14	4	13	1	4	7	0	0	5	5	1	7	9	17	8	9	6	3	4	4	6	5	6	23	3	1	2	4	7	14	5	10	9	8	12	2	4
SPU_013750	49.7216	43.6312	0.6893	106.84	43	0	0.7105	155	2	3	2	2	1	3	2	1	2	2	0	1	1	0	0	2	4	1	1	3	1	3	3	0	2	0	1	6	0	0	2	0	1	6	1	7	1	5	1	0	3
SPU_013837	55.6686	50.7542	0.4095	82.3034	43	0.0003	0.5336	201	4	1	2	4	3	2	1	1	6	3	0	1	0	0	0	0	7	5	3	3	0	3	4	1	2	3	4	3	7	3	3	0	6	5	3	3	2	3	1	2	3
SPU_020639	56.2276	49.5803	0.5188	119.326	43	0	0.5583	230	4	3	2	2	1	1	2	2	2	3	1	0	2	3	0	2	4	7	2	10	2	1	2	0	6	3	2	3	2	1	0	1	4	12	2	4	2	9	1	2	1
SPU_020637	51.8406	48.5497	0.445	62.7386	43	0.0263	0.5003	141	1	1	5	1	0	0	4	4	0	0	0	0	1	1	1	2	0	0	0	3	0	1	2	3	1	4	5	4	1	1	2	0	4	4	0	7	1	0	1	4	5
SPU_013106	55.274	53.1588	0.1888	117.789	43	0	0.3513	624	12	9	6	8	8	13	5	4	18	12	0	0	7	7	1	11	10	10	9	9	4	4	7	7	10	5	6	15	1	1	1	2	7	12	4	13	4	13	15	7	14
SPU_022201	51.9386	48.1308	0.4318	90.2447	43	0	0.5339	209	2	3	0	2	5	3	4	0	3	0	0	1	0	1	0	6	4	5	3	7	4	5	1	1	3	3	2	7	2	0	1	0	4	4	3	12	1	1	0	4	1
SPU_024794	51.9653	53.9427	0.5398	55.0592	43	0.1028	0.6104	102	4	4	1	3	1	0	4	1	2	1	0	1	0	2	0	6	1	3	0	3	1	1	1	0	0	0	1	2	0	1	1	0	5	0	3	1	2	1	2	1	1
SPU_017604	52.6578	45.4018	0.5047	313.911	43	0	0.6026	622	17	13	3	11	8	5	4	4	8	16	1	0	4	6	0	10	10	17	6	17	10	9	7	3	6	6	6	13	2	4	0	3	4	32	1	21	6	16	8	2	3
SPU_015984	55.189	48.2545	0.3136	216.101	43	0	0.4679	689	4	20	3	10	8	14	9	10	5	11	0	0	1	4	1	5	8	15	8	11	19	15	20	6	11	13	10	17	3	12	4	4	7	16	1	15	6	13	14	4	19
SPU_008000	47.5237	42.6313	0.5909	96.9055	43	0	0.659	164	3	9	0	4	1	1	1	0	0	1	1	0	1	0	0	0	5	1	0	1	1	0	1	0	3	0	2	5	3	0	0	0	2	6	0	8	1	5	3	2	1
SPU_010424	51.8102	45.3126	0.4028	149.853	43	0	0.4857	372	1	8	2	4	3	4	7	11	2	10	1	0	2	2	0	3	5	4	1	3	8	12	19	12	4	9	8	18	2	2	3	2	2	5	1	23	0	15	4	2	9
SPU_010423	55.0772	48.8326	0.2645	291.785	43	0	0.4593	1103	12	15	7	12	14	15	10	12	5	11	0	0	8	0	1	13	8	20	11	22	19	18	11	18	7	7	15	34	4	6	10	3	5	19	13	25	9	23	16	13	20
SPU_004017	59.6167	54.2379	0.2021	132.956	43	0	0.3944	658	12	11	6	11	12	8	10	4	8	13	0	1	10	24	0	5	14	10	3	10	13	9	14	10	3	5	7	19	3	4	10	3	12	13	10	17	8	13	13	12	18
SPU_018168	59.0329	54.6004	0.1749	126.26	43	0	0.3148	722	10	11	4	8	11	16	10	6	3	13	1	0	8	8	0	10	13	8	7	17	8	6	6	5	4	6	21	12	6	2	4	4	15	23	6	20	7	8	16	14	14
SPU_021841	55.5407	48.5742	0.3527	222.212	43	0	0.5059	630	3	14	6	11	7	8	13	9	5	9	0	0	11	4	1	11	6	21	6	16	5	6	4	8	2	5	11	19	3	4	6	6	11	24	2	18	5	12	10	11	8
SPU_008315	54.4997	55.702	0.3626	63.0852	43	0.0245	0.4476	174	6	2	1	4	1	1	4	2	7	1	1	0	1	0	0	1	3	4	2	5	3	1	5	3	1	0	0	4	2	1	0	0	1	4	0	6	1	3	2	0	4
SPU_008314	58.6569	56.8094	0.2364	58.6212	43	0.0565	0.3906	248	6	6	3	2	4	3	4	0	2	4	0	0	3	3	1	5	5	8	3	6	3	2	2	1	5	5	7	8	2	0	1	3	6	3	4	3	2	1	4	1	6
SPU_027400	58.5617	52.1308	0.2133	141.393	43	0	0.3876	663	7	17	11	8	3	6	7	10	13	9	0	1	5	1	0	8	14	13	4	11	2	3	5	9	5	12	10	14	1	7	6	3	6	16	4	10	5	10	11	9	12
SPU_007611	53.9299	45.7555	0.4265	315.208	43	0	0.5685	739	12	12	7	7	5	15	12	10	9	16	0	0	5	2	1	9	7	13	9	23	6	15	11	6	4	18	17	49	5	2	3	3	6	25	4	15	3	23	16	17	12
SPU_013966	52.6774	53.4867	0.2021	186.316	43	0	0.3633	922	31	20	6	19	11	6	12	7	21	19	0	0	5	5	1	16	14	12	3	20	11	5	12	1	6	1	10	29	4	3	3	1	17	30	13	31	21	13	22	7	26
SPU_002901	51.843	44.5393	0.5232	198.274	43	0	0.5692	379	5	10	0	4	4	3	1	1	4	6	1	0	7	5	0	5	2	3	4	9	9	10	1	5	3	2	2	8	3	0	1	2	3	14	1	7	7	10	6	1	2
SPU_018137	60.3966	56.6264	0.1585	69.2611	43	0.0068	0.3343	437	8	8	1	5	7	4	8	4	7	12	1	0	4	1	0	6	7	6	2	5	12	14	9	5	11	9	12	16	7	5	1	5	11	6	4	15	4	3	5	2	6
SPU_009289	56.5947	54.4214	0.2243	123.379	43	0	0.3711	550	9	13	0	9	7	9	6	2	10	9	1	0	2	3	0	1	9	17	11	15	13	7	9	5	6	3	7	10	2	2	4	1	7	17	7	12	6	15	9	2	7
SPU_023224	50.0177	53.825	0.3946	72.6085	43	0.0032	0.5029	184	2	12	1	3	2	2	4	0	0	3	0	0	2	2	1	3	5	1	2	3	2	0	9	1	5	1	1	4	3	0	1	1	3	3	4	5	7	1	3	0	4
SPU_018039	56.7628	54.057	0.3334	77.3546	43	0.001	0.4777	232	12	1	1	6	3	5	1	1	3	1	0	0	4	3	1	3	4	3	0	5	2	2	4	2	7	5	2	10	0	1	1	1	7	2	6	7	3	2	6	1	0
SPU_004195	56.0338	52.0065	0.3275	107.753	43	0	0.4494	329	8	9	8	4	5	5	6	2	3	12	0	1	1	6	0	6	8	12	6	4	3	1	6	5	5	0	5	6	2	2	1	2	7	9	3	10	5	5	5	3	8
SPU_016354	58.2051	56.2695	0.1501	145.189	43	0	0.3163	967	22	23	11	13	14	14	13	9	10	17	1	0	13	11	0	10	10	19	12	16	16	6	16	11	12	7	26	7	9	7	12	6	23	36	6	33	11	15	19	8	16
SPU_020849	57.6137	50.2466	0.3147	186.001	43	0	0.453	591	3	24	6	12	8	6	8	5	11	17	0	1	7	4	0	9	13	14	5	20	6	7	5	11	2	5	9	15	5	4	10	2	14	23	11	14	6	7	10	7	11
SPU_019819	54.3719	54.9436	0.2165	96.1084	43	0	0.375	444	6	3	4	8	12	5	12	3	3	3	0	0	3	5	1	8	9	5	4	4	11	3	9	2	6	4	5	13	1	2	2	3	6	10	0	14	12	7	6	1	4
SPU_003166	53.5609	48.0785	0.3543	153.776	43	0	0.4981	434	6	10	4	5	7	6	9	11	2	2	0	0	5	1	1	3	4	15	0	5	2	7	9	5	8	13	6	6	1	6	4	4	4	10	2	6	2	10	7	8	2
SPU_022354	48.6391	50.0892	0.3662	93.0028	43	0	0.4954	254	3	8	5	0	4	3	15	0	4	4	0	0	7	1	1	3	3	3	2	4	5	2	7	0	9	1	4	4	0	2	1	1	2	6	6	4	3	2	12	1	4
SPU_025276	54.9041	48.4475	0.3905	172.977	43	0	0.5479	443	7	18	6	7	3	9	2	6	2	11	0	0	6	4	1	8	7	13	6	13	5	7	3	6	4	6	6	19	1	5	4	6	2	12	6	7	2	11	4	6	7
SPU_000213	52.0017	52.8496	0.4452	75.2446	43	0.0017	0.5326	169	5	9	1	2	4	8	0	4	1	3	1	0	0	3	0	3	2	10	1	3	4	5	4	1	1	0	2	3	0	2	1	0	5	10	1	2	1	5	0	3	0
SPU_001132	56.5614	54.4348	0.3081	65.9358	43	0.0138	0.4694	214	7	6	1	3	6	4	2	5	5	1	0	0	4	3	1	3	0	4	3	2	2	3	6	2	6	4	3	3	0	1	1	1	2	4	3	10	3	4	3	4	3
SPU_027728	56.4397	54.5133	0.239	84.6225	43	0.0002	0.4004	354	6	11	2	5	2	2	9	6	11	5	1	0	2	3	0	6	6	3	6	7	9	6	7	7	8	5	4	10	4	2	1	0	1	9	5	8	4	4	2	4	8
SPU_009463	59.351	54.9499	0.1355	218.145	43	0	0.3106	1610	11	16	18	20	23	21	21	30	13	10	0	1	7	2	0	7	17	27	13	33	24	15	26	23	11	17	33	38	10	14	20	20	21	17	15	34	22	21	21	35	38
SPU_012644	56.1944	49.2097	0.3113	239.378	43	0	0.4673	769	10	19	3	11	8	9	7	1	14	20	1	0	3	5	0	9	14	19	10	21	13	10	12	2	16	14	10	20	7	7	5	4	7	20	5	31	11	20	12	8	12
SPU_000173	59.3323	53.1234	0.2791	106.339	43	0	0.4789	381	6	12	5	5	5	4	3	2	4	4	1	0	8	2	0	2	14	12	6	9	1	3	2	4	7	11	2	5	2	0	2	4	11	22	8	8	7	7	2	1	8
SPU_022038	51.4123	39.9077	0.6252	208.825	43	0	0.719	334	5	8	2	3	4	12	3	1	3	8	0	1	0	2	0	2	4	8	2	7	2	5	6	1	1	2	6	12	5	8	1	0	8	9	3	9	4	6	3	0	2
SPU_010535	56.8482	53.0841	0.2776	97.1635	43	0	0.4074	350	11	5	4	2	6	3	3	4	8	7	0	0	5	7	1	7	2	7	3	1	6	5	6	5	10	6	4	7	1	1	3	0	3	11	4	12	5	5	9	7	2
SPU_009507	52.6767	57.6183	0.1299	78.4851	43	0.0008	0.2882	604	7	1	7	6	15	14	39	9	5	4	1	0	5	1	0	4	4	5	7	5	18	7	16	2	21	11	15	25	3	0	3	0	5	3	3	12	14	8	15	5	27
SPU_008775	56.0934	53.0223	0.187	155.172	43	0	0.3404	830	10	10	9	11	26	13	24	6	8	13	1	0	6	2	0	6	10	21	3	12	20	7	16	4	11	12	19	22	6	2	3	6	12	22	12	11	5	13	19	11	19
SPU_014474	52.0905	55.5503	0.3047	59.4124	43	0.049	0.4598	195	3	5	2	1	4	0	4	0	6	4	0	0	4	4	1	4	6	0	3	1	8	0	5	1	2	3	6	6	0	1	0	2	2	4	3	2	3	2	1	1	5
SPU_021839	54.8416	46.8416	0.5697	80.3219	43	0.0005	0.6754	141	1	7	3	0	2	2	2	0	2	4	0	0	1	2	1	4	2	4	2	3	6	2	6	0	1	0	1	2	1	0	0	1	1	4	3	6	1	4	5	1	1
SPU_028606	50.8747	54.1881	0.2218	84.9404	43	0.0001	0.3369	383	4	4	5	3	3	4	5	2	1	1	0	0	5	0	1	0	4	8	5	11	10	5	9	2	5	3	18	10	3	0	0	0	9	5	1	12	8	3	14	1	5
SPU_005234	59.5949	57.6249	0.1801	61.4193	43	0.0338	0.3276	341	5	5	2	6	7	3	8	8	2	4	0	0	4	4	1	7	4	4	4	4	4	1	10	5	9	4	8	8	6	2	5	3	5	12	4	7	4	7	6	9	9
SPU_018184	55.1749	53.6341	0.1999	203.513	43	0	0.374	1018	18	11	7	14	17	9	12	1	12	25	0	0	14	6	1	13	16	17	17	24	16	7	18	4	10	11	16	24	5	4	5	7	26	20	5	31	20	14	28	1	19
SPU_010546	56.138	58.7729	0.1624	48.3914	43	0.2644	0.3145	298	7	3	2	4	5	0	6	5	2	4	0	1	5	1	0	0	9	3	5	3	8	3	5	2	6	2	8	5	5	3	2	1	8	4	8	13	3	2	5	2	10
SPU_010545	53.1935	59.3292	0.2593	50.3078	43	0.2066	0.4193	194	5	1	4	4	3	1	2	0	4	6	0	0	4	2	1	2	1	4	3	0	5	3	4	2	2	2	4	5	0	1	1	0	3	6	2	4	5	2	4	0	5
SPU_006294	52.3865	53.9034	0.1783	212.562	43	0	0.3439	1192	20	19	13	15	20	11	24	7	17	15	1	0	10	8	0	27	24	16	14	24	32	9	16	3	21	13	21	33	8	1	9	4	11	33	5	34	20	16	30	2	30
SPU_010835	49.8171	53.4529	0.2603	104.383	43	0	0.4423	401	7	3	6	2	2	3	7	0	6	5	0	1	4	0	0	3	5	4	6	5	9	1	12	0	11	1	12	11	1	2	5	1	5	9	4	12	5	3	8	2	5
SPU_017707	60.1751	58.6134	0.3027	49.3363	43	0.2347	0.4335	163	1	3	4	2	3	1	2	1	1	1	1	0	7	6	0	1	3	3	2	2	3	1	2	1	2	5	5	3	2	1	2	1	1	4	2	5	6	3	4	1	0
SPU_003923	53.5312	42.3778	0.5242	312.412	43	0	0.6315	596	8	11	0	6	5	11	4	3	5	16	0	1	4	10	0	9	8	19	5	11	6	6	4	6	8	13	6	21	6	6	2	8	7	18	7	14	7	11	3	5	4
SPU_014463	53.9377	51.8299	0.2374	263.946	43	0	0.4057	1112	12	23	11	7	19	8	24	1	20	12	1	0	5	8	0	14	18	25	15	28	20	10	21	9	21	10	25	28	5	6	6	3	24	32	20	24	13	20	17	8	23
SPU_011779	52.048	53.0109	0.222	165.839	43	0	0.4171	747	3	16	5	11	8	4	14	10	7	7	0	0	6	5	1	5	8	4	3	6	11	8	4	3	10	8	21	21	9	4	10	8	6	1	4	8	6	5	10	0	12
SPU_011822	57.0374	53.346	0.3713	100.634	43	0	0.5027	271	4	2	6	4	1	4	4	3	4	3	0	0	3	4	1	2	6	8	3	3	1	4	1	2	4	0	3	9	0	0	2	0	1	12	3	9	4	2	5	2	4
SPU_022349	57.5888	52.9838	0.287	95.8434	43	0	0.4286	334	7	14	3	4	5	4	6	0	12	10	1	0	4	1	0	2	8	11	3	3	4	4	2	2	6	4	1	6	1	0	2	1	4	3	6	7	6	7	13	4	5
SPU_002895	53.4427	51.8365	0.2383	577.935	43	0	0.4028	2425	28	64	7	27	26	39	35	10	19	45	1	0	32	21	0	30	54	63	25	50	27	23	47	9	24	24	34	57	20	16	15	7	27	96	2	66	37	55	49	15	34
SPU_018354	51.3404	53.44	0.5596	66.0307	43	0.0135	0.5331	118	2	1	0	3	0	0	2	1	2	1	0	0	3	1	1	2	2	3	0	3	1	2	1	0	2	0	1	5	1	0	1	1	1	4	0	4	1	2	2	1	4
SPU_001387	61	56.969	0.1607	85.9702	43	0.0001	0.3298	535	12	20	12	6	7	3	3	6	8	13	1	0	6	4	0	6	12	18	9	10	8	10	4	6	9	6	7	11	6	2	5	5	12	8	7	15	6	10	6	8	10
SPU_024174	51.0467	52.399	0.2895	93.51	43	0	0.4458	323	7	1	4	9	8	5	5	1	5	0	0	1	1	3	0	1	5	4	1	7	1	3	10	1	4	4	5	6	3	0	1	1	9	6	6	5	5	9	7	4	8
SPU_026925	56.5839	59.0796	0.1752	59.3898	43	0.0492	0.3537	339	14	7	6	9	7	5	3	1	8	7	0	1	1	3	0	2	11	11	4	9	6	1	4	1	3	5	2	2	1	2	3	0	7	7	3	13	7	4	5	1	8
SPU_025469	58.3572	54.3439	0.409	60.5381	43	0.0399	0.5107	148	5	2	1	3	3	1	2	0	3	3	0	0	5	1	1	1	2	3	0	4	1	2	1	3	4	2	4	5	2	0	2	2	2	5	0	4	3	4	1	0	0
SPU_022684	53.2776	48.1462	0.3565	164.69	43	0	0.4539	462	8	20	7	5	6	8	7	6	1	14	0	0	9	5	1	8	4	21	2	8	6	8	4	5	10	8	3	3	0	10	3	2	12	22	7	17	0	10	3	11	5
SPU_022683	59.0838	55.7186	0.1899	87.3625	43	0.0001	0.3246	460	7	15	2	6	4	9	5	7	3	11	1	0	5	7	0	9	7	7	6	12	9	3	6	6	6	5	7	5	1	6	3	9	10	14	5	13	5	18	6	7	12
SPU_010511	57.9983	56.5048	0.366	57.093	43	0.0736	0.4824	156	4	2	5	3	0	2	0	0	4	2	1	0	1	1	0	1	2	4	2	2	3	4	3	0	1	4	1	4	0	1	1	2	1	2	4	5	2	0	4	2	5
SPU_016494	55.7232	54.0958	0.332	97.2727	43	0	0.4782	293	6	8	2	3	1	1	5	2	7	6	0	0	5	1	1	7	5	6	9	3	7	2	3	2	2	5	2	4	1	1	2	0	3	12	2	9	2	2	9	5	6
SPU_020545	56.9003	55.311	0.1447	131.091	43	0	0.3197	906	13	12	6	4	15	14	13	5	14	11	0	0	24	19	1	4	8	11	18	10	33	15	31	19	20	11	19	18	5	4	2	3	9	13	7	14	15	15	17	6	14
SPU_007911	57.5721	55.214	0.1548	128.149	43	0	0.323	828	11	14	5	3	11	14	10	8	10	6	0	0	24	19	1	5	7	10	14	9	30	16	30	17	11	5	15	16	5	4	1	3	7	13	9	18	10	14	14	9	15
SPU_006383	50.7916	48.8354	0.436	153.903	43	0	0.5556	353	4	10	1	6	4	5	5	0	5	4	0	1	6	5	0	2	4	6	5	5	4	0	12	0	5	2	5	10	0	1	2	0	1	13	0	12	2	4	4	5	4
SPU_000563	52.3625	42.5832	0.5093	329.998	43	0	0.6393	648	12	12	5	5	3	21	11	7	5	9	0	1	2	7	0	3	4	18	5	16	8	18	6	5	8	16	7	17	3	2	5	5	8	17	3	20	6	18	10	7	9
SPU_000561	56.1519	58.3755	0.1004	57.3001	43	0.071	0.2266	571	18	12	4	8	12	8	9	2	14	6	0	0	4	5	1	9	8	7	4	9	9	7	12	5	14	11	11	11	1	2	4	3	12	12	7	13	6	4	13	3	16
SPU_006768	58.6307	53.9526	0.2607	88.6239	43	0.0001	0.4134	340	6	4	3	3	2	3	4	1	4	8	0	0	1	1	1	0	4	8	2	6	3	2	7	1	6	2	4	3	3	3	1	2	6	12	5	11	2	5	7	3	7
SPU_022050	55.1162	53.0295	0.355	89.469	43	0	0.4991	252	4	15	2	4	3	2	5	3	8	6	1	0	3	0	0	7	9	4	3	8	1	3	5	0	7	10	6	4	0	1	1	0	4	7	1	6	10	5	4	0	1
SPU_020451	53.2661	41.0851	0.5312	267.181	43	0	0.6483	503	4	13	0	5	8	17	10	11	3	15	0	0	1	3	1	8	3	14	3	9	6	12	12	11	13	15	5	13	3	3	2	0	4	11	2	13	1	10	9	4	2
SPU_013015	53.6134	41.4633	0.5228	263.504	43	0	0.6459	504	4	13	0	5	8	17	10	11	3	15	0	0	1	3	1	8	3	14	3	9	6	12	12	11	13	15	5	13	3	3	2	0	4	11	2	13	1	10	9	4	3
SPU_020242	53.5089	46.8188	0.4448	191.721	43	0	0.5335	431	5	14	0	3	9	8	1	6	2	5	0	0	2	7	1	4	6	16	1	10	1	7	7	3	5	3	6	9	1	2	5	3	3	18	3	12	4	3	6	8	5
SPU_001828	37.0958	28.6715	1.4581	163.305	43	0	1.0411	112	1	2	0	2	1	4	0	1	1	6	0	0	0	3	1	0	0	8	0	7	1	1	0	1	1	1	1	2	0	2	0	0	0	10	0	5	1	7	0	1	0
SPU_018218	53.1552	51.6149	0.1929	256.374	43	0	0.3663	1329	17	21	6	12	13	18	14	2	8	6	1	0	6	3	0	9	7	21	6	11	29	17	35	3	15	11	21	35	26	19	14	9	8	18	4	49	21	20	19	9	24
SPU_000988	56.2047	50.5446	0.4208	95.0928	43	0	0.5439	226	9	4	5	3	3	3	4	2	7	5	1	0	1	4	0	8	2	7	4	9	4	2	3	0	2	3	3	3	0	0	2	0	3	5	3	6	3	7	6	1	3
SPU_003803	55.1737	49.8028	0.3505	182.597	43	0	0.5048	521	4	8	0	5	8	13	15	2	5	11	0	0	5	6	1	5	10	9	6	14	8	10	9	4	9	6	7	13	4	4	4	3	8	26	4	12	5	10	7	3	6
SPU_028105	56.9196	54.4263	0.2098	136.788	43	0	0.3606	652	13	19	2	11	6	6	9	4	13	15	1	0	8	1	0	20	13	9	9	15	8	3	10	4	14	14	7	12	4	3	2	3	3	23	9	17	5	9	9	6	11
SPU_017385	50.9671	47.6634	0.2791	232.772	43	0	0.3869	834	6	7	2	1	20	13	26	6	6	9	1	0	3	2	0	5	5	22	4	10	11	7	8	5	23	3	9	17	5	1	14	8	6	18	6	11	5	13	9	2	10
SPU_027117	51.9523	42.376	0.6502	108.589	43	0	0.6774	167	2	4	1	2	0	1	3	2	0	10	0	0	2	2	1	0	0	3	4	5	0	2	1	0	4	1	2	4	1	2	1	0	5	8	1	4	0	6	2	1	2
SPU_020391	57.1656	53.7958	0.2295	100.972	43	0	0.4025	440	7	7	2	8	7	9	9	4	7	7	0	0	6	5	1	9	12	13	11	14	10	4	8	0	6	5	5	12	0	4	3	3	2	5	7	11	6	9	10	3	4
SPU_017976	54.69	46.4444	0.4188	358.509	43	0	0.5454	856	18	33	6	16	11	12	13	7	8	18	1	0	16	4	0	11	18	43	13	21	14	12	7	6	10	7	5	15	7	9	9	5	8	31	16	27	10	19	11	14	13
SPU_006810	54.2023	50.6037	0.3028	258.625	43	0	0.4598	854	13	24	9	13	9	7	9	1	15	14	0	1	8	8	0	16	17	13	10	18	9	7	11	6	10	5	6	17	1	3	4	1	13	37	8	20	11	19	22	8	15
SPU_010786	55.8876	59.5683	0.2169	48.7918	43	0.2515	0.3541	225	7	3	5	7	1	0	4	3	5	4	0	1	1	2	0	4	5	3	1	0	4	2	1	2	3	1	3	6	2	1	2	0	4	1	0	4	2	2	2	0	8
SPU_019648	58.4558	48.2272	0.7334	93.8709	43	0	0.6973	128	2	5	2	4	2	3	0	1	1	0	0	1	2	1	0	3	2	6	1	5	2	0	1	1	0	0	1	0	0	0	0	1	2	14	2	6	0	4	1	0	0
SPU_005321	51.4947	45.9473	0.3804	149.11	43	0	0.5058	392	4	11	6	4	10	6	12	5	3	5	1	0	3	1	0	1	5	2	6	13	9	9	2	0	7	3	4	12	3	0	2	1	11	8	4	16	5	7	4	4	7
SPU_001069	55.0211	53.8906	0.1792	254.891	43	0	0.3482	1422	18	12	8	12	28	27	33	6	9	10	1	0	5	2	0	7	19	18	15	34	33	13	31	8	11	11	52	69	7	16	8	8	19	11	11	37	18	23	27	9	13
SPU_001068	52.7106	53.6373	0.2185	77.5706	43	0.001	0.322	355	8	5	8	3	2	1	11	1	5	5	0	1	4	3	0	3	3	7	2	6	9	4	9	1	9	1	4	9	6	1	3	1	3	3	6	6	4	2	6	8	10
SPU_014693	53.2422	53.1806	0.1881	174.375	43	0	0.3887	927	23	21	16	13	11	4	28	3	9	10	0	0	19	5	1	13	16	20	14	16	15	5	17	4	22	9	21	25	4	6	4	2	13	18	11	18	6	16	19	2	24
SPU_022413	61	56.4707	0.2025	88.5102	43	0.0001	0.3894	437	12	12	9	5	8	8	9	6	9	9	0	0	4	6	1	2	6	10	2	8	6	6	8	7	3	3	9	9	3	1	4	3	7	8	10	6	4	8	8	7	11
SPU_008280	52.1318	55.2588	0.2453	62.7878	43	0.026	0.4009	256	5	8	6	6	8	2	7	0	1	2	1	0	0	1	0	6	6	7	6	5	7	0	5	0	9	4	4	8	2	0	0	0	6	6	2	13	3	0	3	1	3
SPU_024984	52.5363	44.6816	0.5245	180.434	43	0	0.6224	344	8	9	2	2	1	0	8	5	3	10	0	1	3	1	0	5	7	6	4	14	4	4	4	2	6	4	8	9	3	2	2	0	2	10	2	14	1	2	9	2	10
SPU_001293	56.6465	51.1014	0.2761	187.493	43	0	0.4595	679	11	15	4	6	14	6	19	6	7	7	0	1	3	8	0	8	11	9	7	15	23	14	16	8	22	11	24	59	7	7	3	0	6	9	8	11	8	9	9	3	8
SPU_026479	55.6445	53.1048	0.2733	132.841	43	0	0.406	486	7	18	4	7	12	5	8	7	6	7	1	0	7	3	0	4	9	4	3	15	9	5	12	2	2	2	5	13	4	2	4	1	8	14	4	12	5	5	6	3	12
SPU_018974	57.4736	48.8492	0.3911	148.235	43	0	0.5488	379	11	13	2	5	3	7	3	4	4	9	0	1	4	6	0	7	10	11	3	10	4	8	4	1	12	10	5	5	2	2	2	2	6	14	4	9	2	10	4	2	6
SPU_015609	57.4535	55.1355	0.2955	65.3103	43	0.0157	0.4498	221	7	3	3	5	2	2	5	1	3	7	0	0	1	0	1	6	3	2	5	2	2	1	8	2	1	4	1	2	3	3	1	1	4	4	3	4	3	4	4	2	6
SPU_008681	58.8045	50.639	0.3519	92.1898	43	0	0.4962	262	9	10	1	5	4	3	3	3	1	9	1	0	3	2	0	8	2	6	2	5	5	4	2	1	3	4	6	5	3	3	1	1	3	7	1	6	0	5	2	6	8
SPU_009761	50.2469	53.3085	0.2789	94.5464	43	0	0.4475	339	10	11	2	3	4	4	5	0	5	2	1	0	5	3	0	2	9	3	12	2	3	1	4	0	3	4	8	6	1	0	2	0	6	6	6	6	4	5	9	0	13
SPU_009949	49.962	47.1834	0.3846	219.612	43	0	0.5335	571	5	8	0	8	4	4	12	1	1	14	0	0	2	2	1	5	3	4	3	4	7	11	16	2	4	2	11	13	10	2	6	0	5	14	1	14	4	9	5	4	11
SPU_009937	51.3231	44.6534	0.5864	73.2957	43	0.0027	0.5862	125	4	3	2	1	2	1	2	0	4	3	1	0	1	0	0	2	0	1	0	4	2	0	6	3	0	0	7	5	2	1	1	0	1	3	1	2	1	2	2	0	0
SPU_002461	55.3905	53.9488	0.267	73.1597	43	0.0028	0.4063	274	10	5	5	4	5	1	5	9	4	6	1	0	3	5	0	4	1	6	2	4	2	1	5	3	2	4	7	5	5	0	1	0	10	4	2	3	6	3	8	1	9
SPU_015622	56.6418	53.6452	0.2191	133.84	43	0	0.3773	611	7	4	5	8	15	12	11	2	5	3	1	0	12	7	0	4	10	13	8	14	10	9	8	5	13	11	6	15	7	2	2	2	10	18	7	16	7	14	9	8	8
SPU_020565	57.3639	49.0347	0.3451	144.596	43	0	0.4887	419	5	9	3	3	13	6	21	21	5	3	0	1	2	2	0	2	6	9	9	5	7	6	13	14	12	4	4	10	5	1	5	3	3	7	2	12	6	7	7	10	6
SPU_014496	56.8381	48.9959	0.368	224.869	43	0	0.5133	611	6	20	3	14	4	7	8	10	8	19	1	0	3	1	0	2	7	14	7	8	4	8	5	7	3	9	7	13	8	4	8	4	5	30	4	9	5	9	9	10	7
SPU_011753	49.0125	48.6415	0.3531	100.624	43	0	0.5138	285	4	4	7	4	2	1	1	0	3	7	0	0	4	6	1	2	5	4	4	3	5	4	10	1	3	1	4	7	0	0	0	0	8	7	2	10	1	7	16	2	8
SPU_023692	52.3348	42.6443	0.9067	134.193	43	0	0.8267	148	3	5	0	1	1	3	1	0	0	5	1	0	0	4	0	2	0	1	1	3	1	4	3	0	3	2	1	5	5	4	2	1	0	10	1	5	5	4	1	0	0
SPU_004454	54.8675	58.4187	0.2147	56.4616	43	0.0818	0.3998	263	3	1	2	7	2	3	4	2	3	2	0	0	6	2	1	4	7	2	1	5	4	1	3	0	5	2	3	4	2	0	1	2	5	4	7	9	7	2	5	0	6
SPU_028036	53.1751	50.8979	0.2473	353.344	43	0	0.4384	1429	24	33	15	17	28	19	24	6	19	21	0	0	7	13	1	14	23	33	25	24	29	16	20	2	47	10	14	36	18	11	8	8	22	45	15	31	13	24	32	7	23
SPU_028033	52.2802	59.4578	0.2149	54.1563	43	0.1184	0.3717	252	5	1	4	4	3	1	2	0	1	3	1	0	6	3	0	2	6	2	0	5	3	1	2	0	7	2	5	9	1	0	1	0	9	6	6	11	6	1	4	0	6
SPU_007407	57.875	54.3259	0.2008	112.247	43	0	0.3993	559	14	16	6	12	5	7	10	5	9	15	1	0	3	7	0	11	6	8	1	7	8	4	17	6	7	13	8	15	5	3	7	6	11	14	10	12	6	8	11	3	15
SPU_008919	53.9672	56.2161	0.3033	58.5442	43	0.0572	0.4543	193	3	3	1	2	7	2	5	2	2	4	1	0	4	2	0	1	0	0	2	0	2	1	6	0	1	3	0	1	13	3	5	2	0	1	0	5	0	1	1	0	3
SPU_005435	50.4801	41.7188	0.837	136.436	43	0	0.7753	163	0	3	0	1	0	0	2	2	1	2	1	0	1	2	0	0	2	2	1	7	2	4	4	0	0	5	2	8	0	4	1	2	1	10	1	7	1	1	2	2	1
SPU_020745	46.3062	41.1654	0.6748	97.8419	43	0	0.664	145	0	1	0	1	2	1	0	0	0	3	1	0	4	2	0	1	5	1	1	6	1	0	2	1	2	2	2	1	2	1	0	0	1	3	0	2	2	1	0	0	0
SPU_001060	56.6187	53.2113	0.2886	100.42	43	0	0.4524	348	8	9	4	8	3	1	1	1	8	5	1	0	2	3	0	9	6	8	2	11	5	4	10	3	2	1	6	6	2	0	2	1	5	9	1	9	5	9	10	3	9
SPU_014136	49.7902	47.605	0.4106	191.342	43	0	0.4915	466	7	23	6	5	5	4	9	3	9	6	0	1	5	2	0	4	9	20	2	8	10	2	7	3	1	1	5	8	7	3	2	0	12	32	7	13	4	19	2	7	10
SPU_014135	55.6268	56.2185	0.1806	102.947	43	0	0.356	570	14	19	5	10	5	8	8	10	10	5	0	0	5	2	1	6	11	13	11	10	12	8	6	2	3	2	16	8	4	1	6	1	17	25	11	15	12	12	6	15	14
SPU_008221	55.4653	54.0913	0.1807	171.525	43	0	0.3703	949	11	21	1	5	12	9	8	7	10	4	0	1	5	4	0	3	8	4	9	11	25	14	30	9	18	9	24	27	13	4	6	5	9	14	9	30	17	17	25	5	15
SPU_008112	59.5419	55.2731	0.2243	76.4838	43	0.0013	0.414	341	4	8	4	3	11	6	8	3	8	9	0	0	1	1	1	1	5	4	1	4	7	6	5	3	4	14	10	12	8	2	4	2	3	3	1	6	6	7	6	3	1
SPU_000291	56.75	61	0.2821	34.9822	43	0.8029	0.4316	124	4	2	2	0	0	1	3	3	2	3	0	0	0	0	1	0	0	0	2	1	2	1	4	2	2	0	1	4	0	0	1	1	2	0	1	8	1	1	2	1	1
SPU_007511	58.4878	55.635	0.3191	59.0343	43	0.0525	0.4569	185	3	2	6	2	4	4	4	4	5	4	0	1	2	0	0	3	6	3	2	1	1	3	2	1	1	0	2	3	0	0	2	2	6	5	2	8	2	2	5	2	3
SPU_027953	54.1508	53.1621	0.315	90.7266	43	0	0.4581	288	7	6	6	2	2	2	1	1	5	8	0	1	8	2	0	6	6	4	7	3	2	4	4	1	6	3	3	9	0	0	2	1	5	13	2	5	2	2	6	4	6
SPU_015155	58.8102	53.3175	0.395	82.552	43	0.0003	0.5234	209	4	4	1	1	2	3	2	2	2	4	0	1	2	1	0	0	4	5	2	5	5	0	4	0	1	4	2	5	0	0	0	1	3	9	4	7	3	4	5	2	4
SPU_008602	57.497	53.9582	0.2388	94.5661	43	0	0.414	396	2	7	2	5	6	8	4	3	2	6	1	0	4	3	0	5	6	4	7	9	8	2	10	2	5	5	4	10	4	3	2	1	12	10	4	16	3	1	8	2	9
SPU_004075	59.2518	54.8407	0.1897	140.576	43	0	0.3479	741	4	25	5	7	8	10	10	10	10	11	0	1	9	6	0	8	18	19	9	12	8	10	12	7	6	9	12	18	7	6	4	3	8	25	14	23	5	13	10	10	21
SPU_002418	52.1622	43.3829	0.5808	213.752	43	0	0.6465	368	5	8	1	3	3	1	3	3	2	9	0	1	9	4	0	4	4	12	3	12	4	5	5	3	2	11	4	16	3	3	2	1	6	22	1	7	1	9	2	2	2
SPU_026135	55.2555	47.945	0.3469	174.857	43	0	0.444	504	12	25	1	7	6	6	5	4	11	15	1	0	1	1	0	13	3	14	1	7	7	10	5	6	5	8	4	15	7	8	2	1	5	18	2	12	8	8	7	5	11
SPU_021285	53.7561	53.6824	0.2469	63.1943	43	0.024	0.3507	256	7	6	0	2	0	0	4	1	3	5	1	0	10	7	0	6	4	5	1	1	4	4	1	4	3	1	8	10	0	0	3	2	3	4	3	15	5	1	1	3	6
SPU_008177	55.6438	48.2663	0.3326	348.557	43	0	0.5024	1048	14	16	6	13	18	15	15	5	11	14	0	1	9	3	0	7	12	23	8	23	13	15	19	6	12	21	24	56	7	4	8	4	12	25	9	36	4	25	21	8	17
SPU_011650	52.2178	53.0625	0.2658	103.132	43	0	0.4299	388	7	11	3	5	7	2	5	3	8	7	1	0	4	1	0	4	8	5	2	8	6	2	10	1	1	2	6	11	2	1	3	0	11	6	2	9	6	7	10	3	18
SPU_023246	52.6964	47.7784	0.4244	172.3	43	0	0.5548	406	7	28	3	5	4	1	7	0	10	10	0	0	5	2	1	9	14	17	3	5	3	8	5	2	5	3	3	8	0	1	3	0	12	18	7	15	3	6	2	1	5
SPU_018067	53.0911	51.0273	0.3855	98.6926	43	0	0.4511	256	12	15	2	4	2	1	2	2	6	8	1	0	1	1	0	9	3	13	2	2	2	3	7	1	3	0	5	5	4	1	2	1	8	3	11	10	5	0	6	1	3
SPU_007337	52.4147	48.0054	0.3456	267.813	43	0	0.5202	775	11	20	8	6	13	7	8	4	6	13	0	0	15	11	1	14	12	25	9	26	7	7	17	7	16	14	16	27	5	2	2	0	14	21	12	20	17	18	15	3	11
SPU_007662	51.8481	55.1755	0.258	61.4045	43	0.0339	0.4167	238	2	4	4	2	5	4	7	1	2	1	0	0	1	1	1	1	6	4	2	1	4	2	2	0	11	4	7	9	2	0	1	0	1	4	4	9	1	2	8	2	8
SPU_017558	50.3334	55.2865	0.1926	60.8722	43	0.0375	0.3208	316	5	5	2	5	7	3	9	1	6	0	0	0	6	3	1	4	8	5	5	1	4	1	4	4	6	5	7	5	1	0	0	0	3	4	2	14	3	1	8	2	8
SPU_007670	52.1846	51.0508	0.3265	131.255	43	0	0.4713	402	5	5	5	2	6	4	6	1	3	2	0	1	1	2	0	1	5	13	6	7	6	1	8	1	6	4	6	8	6	1	3	1	11	16	3	19	2	4	10	0	7
SPU_025584	59.5717	55.3058	0.1517	143.633	43	0	0.3322	947	21	17	11	9	19	17	9	23	10	15	0	0	9	8	1	5	9	11	5	15	23	8	29	29	35	28	41	46	3	4	5	5	10	20	5	17	12	22	17	12	34
SPU_020940	55.7757	50.8167	0.4608	113.353	43	0	0.5961	246	3	8	1	2	2	1	2	1	3	6	1	0	1	2	0	4	2	4	6	5	5	2	2	1	5	3	8	7	6	3	2	1	3	11	3	12	4	2	1	3	3
SPU_027495	54.6803	51.8018	0.3415	84.6812	43	0.0002	0.4642	248	5	3	1	1	2	1	4	0	4	0	0	0	1	2	1	5	6	7	2	0	3	3	5	2	3	4	2	3	1	2	1	1	6	6	6	3	5	8	3	1	6
SPU_027254	54.1097	44.5144	0.595	175.531	43	0	0.6808	295	3	24	1	6	2	3	4	2	5	10	0	0	3	1	1	9	4	11	4	9	5	5	4	2	4	0	2	10	2	0	1	2	3	12	4	10	4	6	2	2	3
SPU_017738	58.1155	49.9677	0.3973	120.779	43	0	0.5598	304	8	14	8	3	5	2	4	2	5	11	1	0	5	2	0	3	3	7	1	6	6	5	4	2	4	6	4	5	4	4	3	3	3	10	3	12	3	9	4	1	3
SPU_003152	56.3809	53.6681	0.1808	139.591	43	0	0.3354	772	9	6	12	6	9	10	22	11	4	6	0	0	22	11	1	21	14	12	4	15	7	3	15	3	11	12	13	21	9	4	8	7	7	16	9	22	6	18	8	7	22
SPU_004442	53.2824	46.217	0.5252	109.243	43	0	0.6197	208	4	8	0	3	3	0	2	0	3	3	1	0	4	1	0	3	2	4	0	4	3	0	2	1	0	3	0	7	1	2	1	1	3	3	1	5	3	4	2	1	7
SPU_000209	50.7707	44.6942	0.7828	85.3298	43	0.0001	0.7068	109	3	4	1	1	2	0	0	3	2	6	0	0	0	0	1	5	1	3	0	6	0	2	1	2	1	4	0	6	0	4	1	1	1	2	1	3	1	0	0	0	3
SPU_013301	38.043	30.9422	1.013	1366.47	43	0	0.8829	1349	12	46	1	5	17	27	6	6	9	37	1	0	9	33	0	21	16	51	0	25	15	30	22	2	7	16	17	51	12	29	2	0	13	62	0	42	8	69	11	2	9
SPU_003085	55.7544	51.9372	0.2877	177.482	43	0	0.4478	617	16	30	3	14	6	13	2	7	10	16	1	0	3	4	0	7	13	28	5	19	11	13	12	7	4	8	8	12	5	5	3	1	4	24	8	13	5	17	13	6	6
SPU_008411	56.6074	54.8762	0.2169	67.441	43	0.01	0.3855	311	6	5	1	2	2	1	5	2	8	8	0	1	0	0	0	1	2	2	1	4	5	5	5	2	2	2	2	6	4	3	2	1	5	1	1	2	4	3	3	2	4
SPU_003591	56.0936	47.4495	0.5239	122.057	43	0	0.6101	233	2	6	2	2	4	5	4	10	3	5	0	0	1	6	1	1	1	1	1	5	2	2	3	7	0	4	0	3	4	0	4	1	0	8	2	8	3	7	4	3	4
SPU_009053	55.0569	57.8773	0.1413	59.3661	43	0.0494	0.2599	420	11	5	3	0	9	6	7	5	7	6	0	1	21	3	0	1	7	2	3	1	8	4	6	1	15	12	10	6	4	4	6	5	5	4	2	15	3	10	14	9	12
SPU_006578	51.0713	56.2716	0.1973	69.0632	43	0.0071	0.369	350	8	7	4	2	4	3	7	0	6	1	0	0	2	2	1	2	7	5	3	5	11	1	15	1	6	2	17	16	4	2	1	0	3	5	5	8	5	4	18	2	10
SPU_006576	55.7093	59.0304	0.1943	53.6235	43	0.1285	0.3506	276	6	5	7	4	6	2	6	2	5	2	0	0	4	0	1	0	3	4	2	8	3	0	5	2	3	2	4	7	3	1	3	1	5	6	3	13	8	6	7	2	7
SPU_020324	58.1933	57.6812	0.1479	83.2786	43	0.0002	0.3225	563	4	5	8	4	8	3	9	1	10	14	0	1	8	5	0	2	9	7	10	6	13	5	12	3	14	8	15	6	4	6	6	2	10	17	6	16	10	12	8	3	8
SPU_017106	54.5154	51.9167	0.2673	113.876	43	0	0.4277	426	8	6	2	3	5	5	5	1	4	5	0	1	3	0	0	3	8	8	1	9	10	4	4	1	9	6	5	11	2	3	8	6	5	8	1	23	4	7	4	2	5
SPU_000661	51.6849	44.1488	0.5696	149.813	43	0	0.6041	263	11	15	2	3	0	4	2	4	10	6	1	0	0	3	0	12	4	8	0	8	1	2	0	1	4	5	2	5	3	5	3	0	3	12	1	9	6	3	3	3	4
SPU_014250	54.0271	55.6084	0.2069	65.1811	43	0.0161	0.3759	315	5	7	2	3	5	3	5	2	8	7	0	0	3	0	1	0	1	5	6	4	7	4	4	0	3	3	8	10	3	0	1	1	9	6	4	7	0	4	4	3	6
SPU_014249	56.4276	53.3459	0.2024	195.159	43	0	0.3951	964	9	14	11	7	14	15	32	10	18	22	0	1	4	6	0	6	15	14	13	13	25	20	22	7	25	16	17	23	6	4	6	4	12	32	10	22	14	21	21	3	21
SPU_014248	55.2179	52.8678	0.1886	299.747	43	0	0.3672	1589	21	27	12	19	48	29	45	4	12	11	1	0	17	11	0	20	23	32	15	40	20	11	21	7	27	23	34	52	7	3	7	4	24	25	16	47	27	22	29	9	30
SPU_015833	50.9785	54.6591	0.2158	82.6539	43	0.0003	0.4015	383	14	13	6	6	4	2	10	3	10	7	1	0	2	3	0	3	12	7	5	3	6	1	14	1	8	2	9	10	1	1	1	1	7	8	6	3	3	2	7	2	6
SPU_024315	54.5978	54.5299	0.1444	120.464	43	0	0.2909	834	13	25	4	13	15	14	16	5	4	13	0	1	35	18	0	4	14	8	5	11	11	6	9	2	30	25	16	18	3	8	9	7	16	8	4	12	19	8	21	6	23
SPU_015666	43.4512	35.3371	0.8644	333.667	43	0	0.8217	386	1	11	0	2	4	6	3	1	3	5	0	1	0	3	0	7	4	13	1	7	4	7	7	0	1	5	3	7	9	9	0	1	1	11	0	13	0	11	10	0	3
SPU_019692	47.6355	48.7465	0.3439	89.0703	43	0	0.4746	259	4	4	3	7	2	1	4	0	6	9	0	1	2	4	0	5	4	1	2	4	4	0	8	0	6	5	11	3	1	3	0	0	5	10	4	9	2	3	8	0	8
SPU_022594	43.3414	36.6152	0.7128	113.329	43	0	0.7348	159	1	4	0	3	1	4	1	4	0	0	0	1	0	0	0	1	1	4	0	0	5	4	5	1	0	2	0	0	0	1	1	1	1	5	1	6	0	1	3	4	0
SPU_020610	53.7476	48.0755	0.3984	80.4736	43	0.0005	0.5009	202	2	1	0	0	4	2	14	0	3	2	0	1	5	6	0	0	1	3	1	1	3	1	6	1	2	3	6	3	2	2	0	1	3	0	2	4	2	3	7	1	4
SPU_020609	51.4633	53.7748	0.2362	98.9772	43	0	0.3966	419	13	10	2	3	10	0	4	3	4	6	1	0	3	5	0	7	13	5	5	5	13	4	10	3	7	4	6	10	2	0	1	2	8	7	3	15	11	4	9	1	7
SPU_016208	56.1174	50.8966	0.4874	55.0714	43	0.1026	0.5543	113	2	2	1	0	1	1	3	1	2	1	1	0	2	2	0	0	2	2	0	2	0	0	1	0	1	2	3	7	0	2	1	0	4	2	4	2	2	3	0	0	5
SPU_005944	53.1305	46.9994	0.4166	88.3239	43	0.0001	0.5401	212	7	12	1	2	1	2	4	0	3	2	0	0	0	1	1	1	1	2	0	2	2	4	2	0	1	1	3	5	2	0	5	1	0	5	1	3	0	1	2	0	2
SPU_024792	59.5224	50.7423	0.3326	93.7934	43	0	0.5117	282	8	9	3	7	1	2	3	0	5	3	0	0	2	3	1	1	3	7	4	7	3	3	2	0	1	5	7	8	2	5	1	0	3	8	5	10	3	4	5	3	7
SPU_016958	54.0517	54.4787	0.1886	74.2931	43	0.0021	0.3181	394	9	8	5	6	9	2	8	3	7	8	1	0	5	2	0	1	2	10	0	1	0	2	6	3	8	4	12	15	5	1	1	6	4	3	2	11	12	3	5	4	12
SPU_005073	49.6932	52.6595	0.3385	80.5547	43	0.0005	0.4387	238	6	4	2	7	3	0	5	0	4	2	0	0	2	1	1	8	5	3	4	7	4	1	9	1	3	1	1	4	1	1	1	0	2	2	3	6	6	8	3	1	6
SPU_018123	53.2166	53.6237	0.2027	107.043	43	0	0.3515	528	3	8	7	8	6	6	14	4	6	4	1	0	5	2	0	4	11	10	8	7	3	3	10	1	9	8	21	13	0	2	2	3	10	10	6	12	4	8	10	1	13
SPU_008533	51.9467	44.6561	0.4965	334.664	43	0	0.5947	674	7	12	6	8	5	11	10	6	6	10	0	0	10	8	1	4	12	25	12	35	9	17	12	3	6	11	1	26	2	1	7	3	8	22	6	21	2	17	15	8	6
SPU_006283	59.292	56.6161	0.0803	185.662	43	0	0.2182	2312	11	21	18	23	38	34	64	60	21	17	0	1	14	10	0	12	23	25	15	34	62	35	55	50	50	39	61	45	15	7	21	19	31	29	15	47	31	44	33	41	36
SPU_020295	57.0456	51.6819	0.3449	132.104	43	0	0.4897	383	8	17	7	3	2	2	1	2	9	12	1	0	8	7	0	1	7	12	5	6	6	4	3	4	7	3	4	7	2	2	5	0	9	23	8	11	5	12	5	6	5
SPU_022573	56.3034	47.1065	0.3995	169.384	43	0	0.564	424	4	11	2	2	4	8	5	11	2	4	0	0	2	7	1	4	4	6	4	8	10	4	7	6	8	14	5	7	3	0	6	3	4	12	6	3	3	5	10	9	4
SPU_012698	51.4478	49.4311	0.3254	112.599	43	0	0.4792	346	12	12	9	3	3	1	9	2	6	7	0	0	3	4	1	5	2	4	0	7	2	3	8	1	3	9	10	7	0	0	1	0	4	7	5	14	3	7	7	4	6
SPU_011495	46.0812	50.6902	0.4157	92.2883	43	0	0.5368	222	3	4	3	3	6	4	10	0	6	0	0	0	5	1	1	2	7	9	1	3	6	1	6	0	4	1	4	2	1	0	0	0	3	3	5	5	5	2	4	0	4
SPU_022763	57.2777	56.6965	0.1642	91.6206	43	0	0.3034	558	9	22	1	11	7	7	7	2	11	18	0	1	6	2	0	13	11	3	5	6	12	5	12	6	7	5	9	9	2	1	1	3	6	11	5	16	1	12	12	8	15
SPU_012186	56.7561	54.3305	0.18	108.544	43	0	0.3449	603	20	19	1	13	10	7	8	2	9	19	0	1	2	5	0	14	6	5	4	10	8	7	19	6	6	3	10	14	1	3	2	3	7	13	9	13	7	11	5	10	11
SPU_012184	57.5338	54.8613	0.2391	101.366	43	0	0.4108	424	14	13	1	8	7	7	2	2	5	12	0	1	3	3	0	11	6	2	4	7	4	3	10	7	4	4	4	10	1	2	2	1	5	9	1	9	7	8	4	6	8
SPU_000054	56.6759	51.3953	0.2782	150.515	43	0	0.4434	541	2	6	3	6	8	7	9	4	12	5	0	0	8	10	1	2	3	9	8	12	7	1	10	3	7	4	11	16	6	2	3	3	10	17	11	15	8	7	9	6	6
SPU_027915	55.2286	56.0923	0.1971	78.2341	43	0.0008	0.3688	397	8	7	5	7	5	4	2	0	7	7	0	0	9	3	1	3	10	4	4	5	7	3	12	1	3	2	6	8	1	1	2	1	10	11	4	17	4	6	12	1	14
SPU_011088	57.9864	57.9649	0.1029	94.2181	43	0	0.2581	916	34	19	20	21	12	9	14	6	18	15	1	0	9	4	0	5	12	17	8	16	6	9	9	4	18	7	11	12	8	1	11	4	28	29	15	26	15	11	20	8	30
SPU_008595	56.6829	47.9929	0.31	386.91	43	0	0.4694	1248	14	24	10	12	6	15	16	9	21	26	1	0	42	47	0	12	17	24	7	30	19	18	23	10	15	17	30	31	7	7	10	8	19	40	9	29	13	34	14	12	18
SPU_019393	53.784	45.5549	0.5677	111.833	43	0	0.6587	197	0	4	3	2	2	0	1	0	5	6	1	0	2	3	0	3	5	4	1	3	1	4	1	0	4	6	5	4	2	2	0	1	2	9	1	8	4	2	2	1	1
SPU_002615	56.9287	49.756	0.2754	202.973	43	0	0.4434	737	6	19	7	9	13	19	8	4	9	17	0	1	12	13	0	19	8	8	2	9	9	5	11	2	14	11	18	17	5	6	5	6	12	15	3	21	11	25	13	3	15
SPU_002614	53.8579	50.619	0.2671	206.999	43	0	0.4244	775	11	11	9	13	9	10	10	7	7	10	1	0	9	6	0	5	14	13	7	26	9	7	8	5	9	4	7	15	3	3	4	3	8	20	4	16	3	10	12	10	14
SPU_002613	57.5816	51.7186	0.2851	158.541	43	0	0.4596	556	6	14	6	8	5	5	8	4	11	15	0	0	5	5	1	2	6	18	7	11	4	6	4	3	4	5	7	18	3	1	5	3	6	15	8	19	4	5	7	8	10
SPU_013232	58.9	50.9877	0.3473	119.118	43	0	0.514	343	7	12	4	2	4	3	5	3	5	7	0	1	3	4	0	4	9	6	3	7	3	3	4	3	3	5	0	7	0	1	3	2	5	10	6	8	3	10	4	4	5
SPU_012947	56.4673	57.2452	0.3015	50.3531	43	0.2053	0.4288	167	1	2	3	3	2	6	8	1	1	2	1	0	2	1	0	1	4	4	4	4	1	0	3	0	4	2	6	9	3	0	3	0	2	2	1	5	3	0	2	1	1
SPU_001846	57.8624	53.9529	0.2171	132.011	43	0	0.3816	608	13	15	10	7	3	5	7	6	10	12	1	0	3	7	0	12	8	10	11	14	5	4	8	4	7	6	9	17	3	4	4	4	10	19	6	24	5	4	19	3	7
SPU_004821	51.5706	44.1945	0.4861	574.075	43	0	0.6251	1181	15	34	9	11	12	16	10	6	8	27	1	0	11	11	0	7	19	41	12	47	17	14	22	13	17	25	12	56	11	15	6	4	20	45	6	38	10	20	25	6	16
SPU_003253	51.5302	45.5325	0.4241	209.916	43	0	0.5828	495	9	15	6	3	4	10	10	1	2	11	0	0	3	4	1	3	6	18	9	18	7	13	9	1	5	6	7	13	1	3	0	0	5	15	5	18	5	10	18	2	6
SPU_006257	54.707	58.5447	0.1754	50.8528	43	0.1919	0.3133	290	5	6	8	2	3	0	3	2	6	5	1	0	3	0	0	5	6	2	4	3	1	3	3	2	9	0	8	5	3	0	2	2	4	6	5	8	1	3	4	1	9
SPU_013202	52.3816	47.2392	0.3809	182.056	43	0	0.5203	478	15	10	1	4	4	6	2	1	6	15	0	1	7	2	0	8	10	12	9	16	8	2	0	0	7	4	9	18	4	2	3	1	6	9	4	15	6	6	2	1	6
SPU_004397	57.2368	54.4376	0.3138	84.7215	43	0.0002	0.4577	270	5	6	3	3	3	2	1	0	2	10	0	0	2	3	1	5	4	7	1	6	6	1	9	4	2	8	4	6	1	1	0	1	1	6	2	3	1	4	4	1	6
SPU_028448	46.3657	39.6306	0.6683	109.594	43	0	0.7155	164	3	12	1	7	1	2	2	1	2	8	0	0	1	0	1	5	5	6	0	1	2	4	0	0	2	6	2	3	0	0	1	0	1	2	2	3	1	2	7	2	0
SPU_022296	51.9342	53.3428	0.1615	194.607	43	0	0.3135	1205	23	11	7	11	12	11	25	3	11	14	0	0	9	3	1	25	15	30	18	25	10	6	33	3	20	14	23	31	2	3	10	7	14	32	18	26	13	23	21	4	25
SPU_012677	52.8161	48.4733	0.4181	140.497	43	0	0.5381	336	7	3	1	4	7	6	2	1	2	5	0	0	3	3	1	6	6	9	4	3	7	3	6	0	1	2	7	7	3	1	0	3	5	14	1	12	9	5	1	0	10
SPU_006650	51.8891	45.2218	0.3991	223.076	43	0	0.551	559	12	21	4	0	11	11	5	1	9	24	0	1	9	3	0	13	5	11	7	12	9	10	9	3	7	14	7	10	5	1	0	0	8	15	6	17	9	18	9	8	14
SPU_027859	51.518	46.6937	0.8092	89.0129	43	0	0.7192	110	1	0	0	3	0	4	1	0	0	1	1	0	1	0	0	1	2	3	0	4	3	1	1	0	0	0	3	6	2	0	1	0	2	6	0	3	3	4	0	0	1
SPU_008526	47.6877	41.6726	0.6532	92.7578	43	0	0.5966	142	2	4	0	0	0	2	6	1	2	1	1	0	4	4	0	2	1	6	1	1	2	0	3	0	1	2	3	1	1	0	1	2	0	4	4	4	2	7	5	1	2
SPU_025527	58.5518	53.1352	0.2616	139.968	43	0	0.4357	535	9	17	9	6	7	5	5	8	8	8	0	0	4	6	1	14	15	19	4	14	4	6	6	6	8	1	9	10	2	4	3	3	14	23	5	16	4	9	7	9	7
SPU_003009	52.4386	44.9764	0.463	169.451	43	0	0.5744	366	6	7	0	2	4	7	6	2	1	12	0	1	3	8	0	3	8	4	2	13	9	6	6	2	2	5	2	7	3	1	4	5	3	9	1	16	2	6	3	5	4
SPU_009320	51.7553	51.5307	0.1987	137.293	43	0	0.3116	691	16	12	13	15	12	18	17	5	20	14	1	0	1	0	0	14	10	12	4	16	13	3	8	6	12	15	8	21	1	0	0	2	10	20	6	19	8	9	23	6	18
SPU_000970	58.0516	49.6391	0.3388	130.444	43	0	0.5005	385	4	9	3	5	2	2	6	2	7	11	1	0	3	4	0	9	5	7	6	4	4	4	3	3	9	11	7	7	1	3	2	4	7	10	2	13	2	7	6	9	8
SPU_003534	52.3765	46.8794	0.3465	95.2812	43	0	0.4515	275	4	4	0	0	1	5	11	4	4	1	0	0	0	0	1	3	3	5	1	2	7	10	10	6	6	5	10	8	2	2	1	0	1	4	4	8	0	4	7	4	3
SPU_025766	57.6245	54.987	0.1745	142.375	43	0	0.3503	816	12	16	6	9	12	13	9	6	20	22	0	1	7	4	0	11	18	13	12	6	12	9	10	9	10	7	10	18	6	2	7	3	12	22	17	20	6	23	20	9	17
SPU_016639	50.1848	43.9002	0.5357	149.995	43	0	0.6217	280	8	9	1	1	1	5	4	2	3	11	0	0	2	3	1	4	5	12	4	10	5	6	3	3	1	1	1	6	1	0	0	0	4	8	8	13	3	7	2	1	3
SPU_011145	53.3817	46.9927	0.4221	247.359	43	0	0.5648	586	6	8	2	7	6	5	13	6	8	7	0	1	0	2	0	3	6	16	6	14	6	7	7	4	5	6	12	18	3	2	3	1	11	16	1	25	6	6	8	2	8
SPU_011215	54.3353	48.2695	0.4224	138.131	43	0	0.5051	327	8	11	2	2	6	11	9	6	9	8	0	0	2	3	1	11	4	12	2	6	5	5	1	3	4	5	3	12	1	2	0	1	1	13	4	10	1	9	7	6	8
SPU_027159	53.6316	49.2881	0.4111	147.179	43	0	0.5637	358	3	5	2	5	7	5	5	0	3	6	0	0	3	3	1	6	9	10	4	8	6	3	6	0	2	0	4	13	3	1	2	2	6	15	2	7	3	6	3	1	7
SPU_007213	53.6172	54.039	0.3646	71.4592	43	0.0041	0.5229	196	4	10	2	2	5	2	4	0	1	1	1	0	1	4	0	1	6	1	3	7	0	1	1	2	5	1	2	3	2	0	0	0	4	5	1	8	1	2	4	0	3
SPU_011787	54.4917	50.1585	0.2802	385.01	43	0	0.4752	1374	27	37	7	17	15	16	16	6	15	26	0	1	7	8	0	14	26	19	13	30	22	17	27	7	20	20	26	27	3	3	8	3	20	54	14	29	18	25	17	14	17
SPU_008558	44.1479	40.5473	1.0351	114.893	43	0	0.747	111	1	1	0	0	0	4	0	0	2	2	0	1	2	3	0	2	0	3	0	1	1	1	0	0	0	3	0	4	8	2	0	0	2	4	0	5	3	4	2	1	0
SPU_010035	50.4101	53.7206	0.4463	65.1643	43	0.0162	0.5364	146	1	0	3	2	1	1	4	0	2	3	0	0	4	1	1	2	2	7	2	4	0	1	2	1	2	1	5	2	1	0	0	0	2	2	3	3	0	2	5	3	3
SPU_000468	54.7691	47.5724	0.3703	216.61	43	0	0.5374	585	7	14	8	2	3	10	12	7	12	11	0	0	2	6	1	3	9	15	8	9	10	8	7	8	10	18	5	8	2	4	4	2	6	18	6	18	3	15	13	12	4
SPU_004511	55.7802	54.9577	0.2645	78.02	43	0.0009	0.3864	295	10	7	1	3	6	1	2	2	2	9	0	0	3	0	1	8	12	4	5	6	5	3	6	4	5	3	0	2	2	0	2	0	5	8	8	6	4	5	3	0	4
SPU_007587	46.9242	48.5562	0.3279	111.811	43	0	0.4458	341	7	8	2	2	5	1	5	0	9	2	1	0	4	2	0	3	0	8	4	4	8	0	6	0	5	2	4	9	0	0	1	1	7	11	6	14	6	0	11	0	7
SPU_004350	52.2879	54.9473	0.3282	49.5656	43	0.2278	0.4631	151	3	3	5	1	5	0	1	0	3	2	1	0	3	1	0	1	2	4	7	1	3	3	1	1	1	1	3	5	1	0	1	1	2	2	1	2	0	3	2	2	4
SPU_004704	54.639	51.9988	0.2979	98.0055	43	0	0.4528	329	4	15	1	4	3	5	3	2	7	5	0	0	4	1	1	5	3	5	4	6	8	2	8	2	1	2	8	10	0	2	2	1	7	6	4	16	7	5	9	0	5
SPU_000134	58.8233	53.4305	0.4687	55.3014	43	0.0989	0.5737	118	3	6	1	3	0	2	3	1	1	1	1	0	4	1	0	4	2	4	1	3	1	0	0	0	2	0	4	1	0	0	5	2	5	3	1	3	2	4	2	1	2
SPU_013442	57.5121	57.8037	0.0906	113.868	43	0	0.2312	1257	18	17	11	18	22	9	23	10	18	12	1	0	9	10	0	14	17	16	16	28	15	13	23	17	16	7	24	24	5	6	11	7	24	23	10	28	17	10	19	14	20
SPU_008009	54.5414	49.8869	0.302	148.273	43	0	0.4733	491	12	9	3	4	7	7	6	4	10	10	1	0	5	5	0	7	7	3	3	9	8	2	11	8	4	5	1	12	2	3	3	0	10	12	0	8	8	11	6	8	6
SPU_025292	52.8529	49.0723	0.2762	480.29	43	0	0.4165	1739	12	18	8	18	22	49	35	29	13	9	0	0	6	5	1	7	10	22	4	29	41	50	51	30	31	20	28	87	8	7	7	4	9	56	12	51	30	54	25	38	21
SPU_028354	54.3969	53.5613	0.1485	342.816	43	0	0.3228	2309	26	24	18	23	50	38	67	11	22	25	0	0	17	13	1	11	26	38	16	31	77	42	75	19	23	19	50	72	11	7	16	10	31	42	10	49	34	49	46	15	67
SPU_005434	58.4378	50.319	0.4736	107.983	43	0	0.5722	228	5	6	1	1	1	3	2	1	4	2	1	0	1	1	0	2	1	2	4	5	3	5	3	3	5	5	5	6	3	1	1	1	1	9	1	6	2	2	3	2	5
SPU_005433	52.1404	47.9925	0.4587	95.8785	43	0	0.5522	209	6	3	0	0	0	3	0	3	6	4	0	1	2	1	0	2	5	3	0	4	2	3	4	0	5	2	1	7	2	0	1	0	0	4	1	4	2	6	4	0	6
SPU_000990	52.7265	51.6197	0.2892	83.2977	43	0.0002	0.4008	288	4	6	0	1	7	4	6	2	1	6	0	1	3	1	0	3	7	3	2	7	3	6	5	3	6	3	8	14	2	4	11	2	2	3	2	7	6	4	5	3	4
SPU_019403	55.5959	59.6898	0.1741	50.8307	43	0.1924	0.3432	292	5	1	3	8	10	4	10	2	2	2	1	0	5	3	0	1	3	3	5	5	8	2	11	0	3	1	4	9	1	1	4	2	6	0	2	10	4	2	6	2	4
SPU_007939	49.7722	51.973	0.2315	92.1475	43	0	0.3875	398	5	5	5	3	2	6	6	1	8	5	0	1	7	1	0	5	5	8	4	6	10	5	3	1	9	7	6	6	0	0	0	0	7	9	6	13	8	4	9	3	4
SPU_022928	52.5444	53.3882	0.2799	85.645	43	0.0001	0.4372	306	7	8	1	5	4	4	3	3	2	6	1	0	1	2	0	2	9	6	2	5	6	1	6	0	2	5	6	4	0	2	3	0	6	11	2	8	3	7	8	3	5
SPU_025589	57.4631	53.8607	0.2422	125.46	43	0	0.4211	518	2	1	2	8	5	5	3	1	3	2	1	0	2	1	0	0	6	6	8	10	4	5	7	2	5	4	38	77	2	0	2	1	10	12	5	17	13	11	14	5	8
SPU_014660	47.5246	41.0555	0.6262	189.735	43	0	0.6586	303	8	13	1	7	5	4	4	0	2	10	1	0	0	5	0	3	4	9	3	3	1	2	2	0	1	0	2	10	10	1	2	0	4	14	1	11	3	8	5	0	6
SPU_009155	50.0581	44.9906	0.4727	390.481	43	0	0.5782	826	5	7	1	10	15	12	10	2	11	8	1	0	8	4	0	6	20	35	6	23	13	8	23	3	18	14	15	40	11	6	2	1	8	26	0	34	9	20	12	1	10
SPU_007296	52.3422	47.2194	0.4237	128.817	43	0	0.5391	304	3	5	4	4	5	5	5	1	3	5	0	1	6	2	0	2	3	5	4	14	7	0	3	1	6	2	5	8	0	0	3	0	5	9	5	8	3	6	3	1	5
SPU_028630	55.3419	56.1217	0.1882	96.5571	43	0	0.3613	513	13	13	7	3	8	5	8	2	5	12	0	0	6	2	1	8	13	12	4	7	8	2	15	1	5	2	17	10	4	4	2	3	14	12	7	15	10	3	14	2	9
SPU_013100	52.9982	46.1049	0.4017	215.735	43	0	0.5345	537	6	19	2	2	2	8	3	9	6	19	1	0	4	13	0	6	6	14	4	7	6	7	9	15	13	10	2	11	2	7	3	3	6	21	2	13	9	10	5	12	4
SPU_001188	57.1594	55.3604	0.2112	94.8345	43	0	0.3828	449	12	7	4	6	10	5	1	2	6	12	1	0	4	5	0	5	4	7	6	9	15	2	9	3	6	4	8	4	5	2	3	4	10	15	3	15	5	9	10	2	9
SPU_025882	54.3742	44.6313	0.6586	152.788	43	0	0.6782	232	6	6	1	4	1	3	0	5	1	2	0	0	0	2	1	1	4	1	4	9	2	1	3	1	4	3	3	6	0	0	2	6	5	15	3	7	3	1	0	4	2
SPU_015894	57.6187	50.778	0.3276	177.21	43	0	0.4898	541	10	23	3	8	6	10	4	10	7	23	0	0	10	7	1	10	6	12	5	11	2	8	2	8	3	5	8	14	6	2	6	4	10	20	2	8	10	11	3	10	9
SPU_024745	45.7713	52.1056	0.1574	148.225	43	0	0.2497	942	24	17	9	15	27	15	20	10	18	6	0	0	38	20	1	3	13	8	6	10	15	7	20	6	42	33	21	13	1	0	1	2	10	6	13	22	16	14	32	6	29
SPU_017352	49.7208	44.5921	0.5016	91.7897	43	0	0.5624	183	5	2	1	1	1	6	7	1	0	2	1	0	1	1	0	1	6	2	6	2	1	1	2	4	4	9	2	5	0	0	4	0	3	4	3	8	1	6	5	1	3
SPU_027568	53.9294	50.7086	0.3905	94.8958	43	0	0.4816	243	5	7	1	3	4	3	2	4	2	3	0	0	3	1	1	1	5	3	3	1	3	0	8	6	4	6	6	2	0	4	6	3	2	5	1	7	0	1	5	1	6
SPU_002631	59.615	49.4212	0.2931	99.6497	43	0	0.4399	340	2	4	2	2	6	6	15	11	3	10	0	0	2	1	1	3	6	4	2	2	7	6	4	4	12	11	10	14	3	5	4	1	2	4	0	13	2	11	10	4	6
SPU_000146	52.0332	47.5093	0.3265	279.491	43	0	0.4487	856	12	11	3	15	2	4	17	3	6	17	0	0	12	11	1	8	16	26	20	29	5	17	4	1	10	8	18	26	2	3	1	4	10	29	8	27	7	15	19	9	22
SPU_028249	53.5318	50.372	0.2631	324.94	43	0	0.4399	1235	12	18	8	9	19	18	34	12	11	8	0	0	13	2	1	9	15	23	19	27	17	13	23	11	18	7	21	33	4	4	10	4	14	36	10	35	16	20	24	17	36
SPU_023140	57.9636	52.6592	0.2626	102.92	43	0	0.4343	392	6	15	3	3	4	7	9	5	3	10	0	0	7	11	1	2	4	8	3	5	3	4	7	4	9	15	7	7	2	5	11	2	3	8	4	5	5	4	4	2	6
SPU_026291	54.1575	51.5096	0.2911	180.216	43	0	0.4304	619	8	16	4	4	8	3	12	2	11	17	0	0	11	5	1	5	10	17	5	12	8	5	19	1	9	5	14	8	5	2	6	2	9	27	9	13	12	13	11	9	9
SPU_006623	56.0894	47.9323	0.5024	121.078	43	0	0.6096	241	4	5	5	4	2	4	7	1	1	3	0	1	0	3	0	1	7	11	3	3	4	2	4	3	2	6	6	7	0	0	1	4	4	6	1	5	1	1	3	3	5
SPU_016533	51.6069	43.7407	0.5162	198.21	43	0	0.6317	384	4	6	5	0	5	6	5	4	3	6	0	0	4	5	1	2	6	8	2	9	8	4	6	3	3	3	8	17	0	3	1	5	4	16	5	8	0	14	2	5	5
SPU_008095	56.6377	52.1634	0.2123	225.863	43	0	0.3905	1064	13	17	8	11	12	20	14	12	9	17	0	0	6	11	1	8	17	22	10	21	29	19	31	14	18	16	20	37	2	8	6	7	15	29	6	34	16	26	14	10	10
SPU_016028	54.2768	51.2774	0.2227	146.561	43	0	0.3754	658	13	12	3	14	17	12	11	13	5	10	0	1	5	2	0	5	8	10	5	8	14	10	9	6	10	4	15	14	2	1	3	2	4	17	11	18	7	17	4	5	11
SPU_013087	48.6364	47.0987	0.3434	155.539	43	0	0.4769	453	5	10	6	7	2	6	8	2	5	5	0	0	6	0	1	2	6	9	3	9	6	4	2	2	7	0	5	15	1	0	0	0	10	21	4	16	3	7	4	1	9
SPU_003874	53.6062	45.6125	0.5244	152.593	43	0	0.603	291	6	7	2	4	3	5	2	5	2	7	1	0	1	9	0	2	2	8	0	15	4	7	2	3	4	2	2	8	1	3	1	4	1	8	3	18	2	5	1	5	2
SPU_010593	55.6509	58.1931	0.3204	44.2178	43	0.42	0.4421	138	5	4	4	3	1	5	2	1	5	2	1	0	2	2	0	0	3	4	1	3	2	0	0	0	3	0	4	2	1	1	1	0	6	2	3	4	3	5	5	2	5
SPU_008923	55.4821	52.3189	0.3027	122.584	43	0	0.4594	405	17	7	4	12	8	7	3	1	4	5	1	0	4	4	0	2	4	10	4	14	8	3	9	3	10	6	11	6	1	3	3	1	8	10	2	12	1	4	6	4	7
SPU_006475	57.6389	52.9855	0.2606	88.0758	43	0.0001	0.4055	338	8	6	0	7	3	6	5	1	7	5	0	1	3	2	0	2	5	5	3	8	9	3	7	2	10	11	5	9	4	2	1	3	3	9	3	8	6	8	1	2	4
SPU_022791	51.9339	45.4805	0.3654	118.019	43	0	0.4654	323	2	3	2	0	6	4	6	1	3	7	0	1	5	2	0	4	1	7	3	3	11	5	8	3	7	5	11	18	7	1	2	1	3	4	1	11	3	7	1	0	7
SPU_007294	58.0434	57.5322	0.1435	75.1757	43	0.0017	0.283	524	16	17	6	4	6	4	10	7	14	8	0	0	6	3	1	5	14	10	3	12	8	9	9	3	9	9	6	5	2	2	10	3	16	11	14	17	5	9	9	3	12
SPU_009964	50.9144	39.4466	0.8063	131.424	43	0	0.7673	163	3	10	1	2	0	3	5	1	1	1	0	1	0	2	0	0	1	2	0	7	0	0	1	1	1	0	3	7	2	0	0	1	1	7	2	6	1	3	0	1	2
SPU_026897	56.9525	57.4655	0.4136	66.168	43	0.0131	0.5045	160	3	2	0	3	2	2	0	1	0	2	1	0	1	4	0	1	2	2	4	1	2	2	7	2	0	4	4	1	2	0	1	1	4	5	2	5	3	2	3	1	3
SPU_002942	50.3082	48.8856	0.3999	76.3839	43	0.0013	0.474	191	7	4	1	4	1	0	5	2	0	2	0	0	1	0	1	1	6	2	1	7	1	0	1	1	0	0	2	7	0	0	3	0	5	3	4	5	1	3	5	0	3
SPU_005606	52.1348	53.6828	0.1688	149.573	43	0	0.319	886	15	12	5	9	26	11	20	6	14	6	0	1	14	10	0	6	16	11	12	19	14	5	16	1	13	17	20	18	3	4	2	1	20	23	8	17	18	19	19	3	21
SPU_015506	52.6961	45.5438	0.4316	105.732	43	0	0.5477	245	1	5	5	3	4	6	6	0	3	2	0	1	1	1	0	2	5	7	3	5	2	1	0	0	3	4	1	7	0	0	2	2	6	4	6	9	1	5	0	3	12
SPU_021588	60.0404	57.3933	0.1307	81.3142	43	0.0004	0.3026	622	13	17	8	13	17	7	12	15	5	14	0	0	6	13	1	7	11	9	6	14	9	6	14	9	8	6	9	9	4	5	3	6	16	12	11	7	8	14	10	4	17
SPU_017407	51.2595	48.1284	0.4052	131.274	43	0	0.5294	324	6	15	5	2	5	8	4	4	9	1	0	0	5	3	1	2	5	8	4	7	7	1	2	5	6	3	2	8	0	2	1	0	1	11	4	11	2	9	6	5	4
SPU_028203	55.6722	44.7435	0.5582	114.998	43	0	0.6406	206	2	13	1	3	3	2	3	2	2	7	1	0	2	3	0	3	2	5	0	4	0	5	1	3	1	0	3	6	3	0	1	1	1	1	1	2	3	6	5	2	2
SPU_002116	55.9603	54.3216	0.2452	108.876	43	0	0.4122	444	7	8	5	7	7	9	23	2	2	4	0	1	4	2	0	4	5	8	6	15	5	5	5	0	7	6	14	18	4	3	3	3	6	10	11	12	4	2	9	1	11
SPU_002115	49.9534	50.6373	0.2839	139.122	43	0	0.4575	490	6	12	4	7	9	5	12	0	7	6	0	0	0	3	1	5	11	9	2	6	10	3	13	0	2	4	12	14	3	1	0	1	7	17	11	15	13	7	7	5	7
SPU_008780	56.3012	55.3467	0.148	150.181	43	0	0.3338	1015	12	10	7	11	25	29	35	12	5	9	0	1	4	4	0	2	17	12	6	14	12	11	24	4	13	7	22	22	6	6	7	5	10	15	5	21	14	10	8	5	20
SPU_008778	41.3049	33.4716	0.8677	377.448	43	0	0.8323	435	3	14	0	3	4	8	2	0	2	8	0	1	1	5	0	6	4	10	2	10	2	9	6	0	8	10	0	9	10	12	3	0	5	21	1	12	2	18	2	2	0
SPU_008777	49.4925	41.8625	0.6172	261.692	43	0	0.7062	424	4	7	2	3	2	9	5	4	3	4	1	0	2	5	0	4	7	11	3	12	0	2	5	1	2	8	7	18	6	8	0	1	3	16	0	14	5	14	10	1	8
SPU_007309	54.3734	54.1145	0.4506	61.2786	43	0.0347	0.5385	136	3	2	1	1	6	2	1	0	1	2	0	0	8	2	1	2	1	1	1	2	7	3	3	1	4	0	3	4	0	3	1	0	1	3	1	1	1	5	5	1	3
SPU_016338	60.9171	57.5958	0.365	45.6306	43	0.3633	0.4666	125	1	2	2	0	2	1	1	1	1	2	0	0	2	1	1	0	3	2	0	3	1	2	3	1	1	1	0	2	1	3	3	0	2	3	0	13	2	0	3	2	2
SPU_008013	56.6366	54.0294	0.2108	104.129	43	0	0.381	494	4	9	5	8	6	5	7	6	7	6	0	1	3	6	0	5	13	8	2	15	8	6	9	6	3	5	9	14	2	1	5	5	4	8	7	13	3	9	7	3	7
SPU_005290	58.3328	57.229	0.2927	127.611	43	0	0.4306	436	14	22	8	10	2	3	9	4	8	7	0	0	5	3	1	8	9	12	2	4	4	5	6	4	4	4	6	4	0	2	2	1	12	29	4	18	6	6	11	2	10
SPU_006132	57.4109	51.8423	0.2797	105.454	43	0	0.4098	377	11	10	3	9	2	6	8	1	5	6	0	1	0	2	0	3	7	9	2	6	2	6	2	3	11	7	7	4	4	7	7	2	3	8	6	8	3	6	6	3	10
SPU_001489	55.5048	56.9841	0.1337	68.4366	43	0.0081	0.2812	512	9	12	3	4	8	6	10	1	12	10	0	0	3	2	1	12	5	7	10	9	12	6	13	3	14	7	9	13	8	3	2	1	9	10	8	16	3	3	11	1	11
SPU_003375	59.813	52.9779	0.543	57.5551	43	0.068	0.6349	106	1	2	2	1	1	3	0	4	1	2	0	0	0	1	1	2	2	2	1	0	2	0	3	0	0	0	1	2	1	0	2	3	4	1	1	3	2	1	2	2	1
SPU_003374	57.087	54.1246	0.3978	53.3004	43	0.1349	0.545	134	4	1	2	2	3	1	0	0	1	4	0	0	5	0	1	1	1	3	1	2	1	1	0	0	4	1	0	0	1	1	0	1	4	2	6	4	3	1	2	1	1
SPU_026855	55.2759	55.9645	0.3812	73.5774	43	0.0025	0.5076	193	4	8	4	1	2	2	1	0	1	1	0	1	1	3	0	6	2	2	2	4	3	2	4	0	0	3	1	2	1	2	2	0	1	6	1	5	4	2	6	1	4
SPU_015064	55.1731	43.7105	0.4308	236.954	43	0	0.5697	550	7	7	2	4	4	7	6	5	1	9	1	0	3	2	0	6	5	8	6	12	5	6	3	5	3	5	9	21	8	7	9	10	8	21	5	8	3	9	2	4	3
SPU_018421	58.7866	57.8897	0.1809	69.2844	43	0.0067	0.3509	383	10	9	5	8	9	4	6	7	8	8	0	1	4	2	0	4	9	4	5	9	3	3	1	5	5	1	5	8	1	0	3	2	10	15	9	12	4	9	9	4	9
SPU_002773	55.9141	53.4503	0.4022	87.2844	43	0.0001	0.4996	217	5	5	4	1	4	2	4	1	1	3	0	0	7	3	1	1	4	1	1	5	2	2	3	1	0	4	5	4	0	0	1	0	2	11	4	9	1	6	3	2	6
SPU_005203	47.8057	52.2757	0.3148	64.8387	43	0.0173	0.4096	206	1	4	1	3	3	5	1	1	4	4	1	0	2	1	0	1	7	2	2	2	1	2	8	1	2	0	2	3	0	0	0	0	7	4	4	9	0	1	5	1	6
SPU_004657	57.6989	54.3046	0.1604	125.934	43	0	0.3366	785	10	12	6	11	13	16	30	8	4	7	0	0	5	10	1	12	6	12	7	9	18	12	12	7	7	6	10	22	4	6	4	5	14	8	8	10	10	18	21	9	17
SPU_009620	51.116	51.1303	0.6907	85.6528	43	0.0001	0.6018	124	2	2	1	5	1	1	2	1	0	2	0	1	0	1	0	1	4	3	1	2	0	2	3	0	2	1	3	2	0	0	0	0	4	2	2	5	0	2	4	0	1
SPU_021313	52.7527	46.2319	0.4613	113.932	43	0	0.5339	247	1	5	0	0	1	5	2	8	2	4	0	1	4	2	0	2	2	3	1	6	1	4	4	6	8	8	2	7	1	1	2	2	0	6	2	12	2	10	0	4	5
SPU_000841	55.9735	53.821	0.314	63.74	43	0.0216	0.414	203	0	2	4	4	0	1	2	1	4	3	0	1	7	4	0	1	3	5	3	3	6	3	4	2	4	2	2	3	3	2	2	3	4	6	3	5	3	4	6	1	2
SPU_020498	52.8157	57.5257	0.1835	55.966	43	0.0888	0.361	305	3	3	3	6	3	3	5	1	3	1	0	0	3	3	1	0	6	2	5	4	5	3	4	1	1	5	7	7	2	0	1	1	6	8	8	4	6	3	11	4	3
SPU_000205	50.6969	55.4673	0.2404	71.1619	43	0.0044	0.4138	296	8	6	4	4	5	2	4	0	2	2	0	0	3	0	1	2	5	6	2	3	5	1	5	1	9	1	3	8	1	0	4	1	9	7	5	14	5	2	6	2	3
SPU_011257	57.1558	55.9213	0.1353	129.763	43	0	0.3239	959	18	26	8	16	24	13	16	8	14	17	0	0	6	7	1	12	10	14	8	18	16	13	21	6	16	8	22	24	3	3	13	5	17	20	14	17	14	21	24	6	17
SPU_006752	56.5809	54.6803	0.3193	60.9951	43	0.0367	0.4381	191	5	1	0	1	2	1	1	2	3	1	0	0	5	3	1	1	3	3	6	3	4	1	4	1	1	0	6	4	0	1	0	3	1	5	2	6	4	5	2	1	7
SPU_028926	56.8991	55.6328	0.2353	85.8734	43	0.0001	0.4369	365	11	11	6	3	8	1	6	2	6	7	0	0	2	6	1	5	8	5	5	9	4	3	5	2	5	1	6	9	3	0	4	4	3	7	10	11	6	6	6	0	5
SPU_010208	55.5531	52.4043	0.2946	112.551	43	0	0.459	382	6	8	1	4	3	4	5	2	5	4	0	0	3	0	1	4	8	7	4	1	6	3	7	2	3	4	3	8	1	1	1	2	8	13	3	16	4	5	11	1	8
SPU_018017	53.3179	56.0087	0.198	71.8623	43	0.0038	0.3542	363	4	6	4	4	13	5	4	1	10	3	0	1	2	3	0	3	4	5	5	9	9	3	8	2	8	5	7	8	0	1	2	0	6	9	5	6	7	3	6	1	3
SPU_008561	52.0539	48.4024	0.4433	129.44	43	0	0.5611	292	2	4	2	3	3	4	3	3	7	2	1	0	2	1	0	2	3	10	4	7	4	1	4	2	2	4	3	8	3	1	2	1	3	11	3	9	2	5	8	3	4
SPU_011287	56.4899	57.4052	0.1639	82.1115	43	0.0003	0.327	501	4	2	0	3	9	4	9	0	7	3	0	0	0	0	1	0	4	3	3	5	5	2	3	2	10	7	6	10	7	2	4	2	3	6	5	7	5	5	6	7	9
SPU_022957	49.8321	42.4505	0.664	183.253	43	0	0.6715	276	3	4	0	3	4	1	0	1	1	4	1	0	1	3	0	3	1	8	2	7	3	2	5	1	1	5	6	7	4	5	1	0	1	18	0	9	2	8	2	1	4
SPU_018845	52.769	44.6098	0.5156	253.673	43	0	0.6327	492	6	14	2	1	4	6	5	2	5	8	0	1	8	10	0	3	6	14	3	12	2	5	3	3	5	6	7	17	0	7	2	3	4	28	3	21	1	8	3	5	4
SPU_013489	54.8902	54.7723	0.1811	110.623	43	0	0.3572	611	13	14	4	12	9	13	11	4	11	18	1	0	3	10	0	8	13	15	11	12	11	5	12	4	9	10	8	18	1	1	3	1	10	20	5	7	4	12	11	5	10
SPU_008752	51.5648	41.7569	0.6141	101.943	43	0	0.6262	166	1	1	1	1	1	1	1	1	3	2	1	0	1	2	0	0	3	4	1	2	3	2	2	0	1	0	2	9	7	1	0	0	1	5	1	7	1	0	1	1	5
SPU_022707	52.8942	47.614	0.3558	265.784	43	0	0.5056	747	7	13	4	7	7	9	10	11	3	15	0	0	5	9	1	14	15	20	4	23	10	11	11	8	7	9	7	28	2	2	2	3	10	24	4	24	9	17	8	8	12
SPU_010595	52.8856	53.442	0.2134	127.381	43	0	0.3895	597	8	3	7	9	12	13	23	1	3	5	0	0	5	9	1	1	14	13	13	10	12	11	13	2	7	4	15	13	2	1	3	0	7	11	5	12	13	10	10	2	8
SPU_016008	57.1925	55.9761	0.2123	95.131	43	0	0.359	448	8	10	6	3	5	5	8	0	5	9	1	0	16	7	0	8	9	6	5	8	6	3	7	1	9	3	8	6	5	2	3	2	5	16	2	19	6	9	14	6	12
SPU_022506	58.0263	49.6192	0.3389	177.219	43	0	0.4867	523	24	23	5	5	4	6	7	10	8	22	1	0	4	3	0	16	9	15	2	13	4	8	5	2	1	3	5	3	3	1	1	2	12	20	12	12	6	12	5	8	5
SPU_002937	54.8743	49.9676	0.463	87.0423	43	0.0001	0.577	188	4	4	1	0	1	1	3	1	4	6	1	0	4	1	0	1	3	6	0	7	3	2	0	1	2	3	2	5	3	3	2	0	2	4	2	6	3	1	7	0	1
SPU_017441	57.4266	55.3277	0.1476	147.76	43	0	0.3213	1001	19	13	8	22	28	10	17	9	9	11	0	1	19	22	0	7	13	11	9	18	12	13	13	9	17	26	18	30	9	8	5	4	12	11	3	22	10	26	18	11	18
SPU_013315	52.3277	52.5685	0.2173	132.988	43	0	0.4019	612	12	16	6	5	10	3	14	2	5	12	0	0	5	8	1	8	9	13	6	6	13	7	14	0	7	11	14	28	5	0	3	2	5	13	11	12	6	4	15	3	13
SPU_004911	53.8884	44.843	0.4586	160.516	43	0	0.5668	350	3	11	2	7	6	7	12	2	1	9	0	0	3	1	1	7	3	6	2	14	3	7	6	2	3	5	5	10	3	4	0	3	1	7	4	10	4	8	8	2	9
SPU_019610	53.6099	53.3541	0.2019	148.164	43	0	0.3838	734	15	18	10	15	8	12	17	7	6	10	0	0	1	2	1	3	14	15	8	13	14	6	13	0	9	5	12	15	3	1	2	4	6	17	3	16	12	12	16	7	13
SPU_018073	53.332	48.9046	0.3615	277.986	43	0	0.4804	769	17	19	4	7	7	6	13	6	19	10	1	0	9	9	0	5	11	11	14	23	15	6	15	3	14	10	6	15	9	3	6	3	8	28	7	28	5	9	14	0	14
SPU_002780	55.8519	49.8286	0.3003	161.583	43	0	0.455	538	9	3	1	10	6	9	7	2	5	6	0	0	7	6	1	13	6	8	8	12	4	13	16	10	2	13	10	8	4	1	4	3	7	9	9	13	6	20	9	9	8
SPU_028618	58.5795	58.4507	0.182	50.245	43	0.2083	0.3413	276	9	7	2	2	3	2	4	2	2	4	0	0	4	5	1	4	7	2	2	1	4	2	6	1	3	1	2	5	2	2	7	0	5	7	7	10	6	1	12	5	7
SPU_021512	56.0326	53.3306	0.2271	152.37	43	0	0.4218	671	12	12	8	12	11	7	16	2	4	8	0	0	3	3	1	9	10	13	9	9	16	12	19	5	8	5	8	13	2	4	4	0	8	18	11	8	5	16	22	4	17
SPU_017817	47.589	47.8641	0.6326	67.6844	43	0.0095	0.6544	107	2	3	0	2	0	1	2	0	1	3	0	0	3	1	1	1	4	3	2	1	0	1	3	0	1	1	6	1	3	0	1	1	0	2	0	5	0	1	2	0	1
SPU_009027	50.3222	51.8474	0.3067	62.87	43	0.0256	0.4296	205	5	3	4	1	1	1	2	0	3	4	0	0	2	2	1	2	4	2	2	2	0	1	1	0	1	1	4	4	0	0	0	0	4	6	4	3	2	1	4	5	8
SPU_003914	51.5617	41.5276	0.718	157.962	43	0	0.6586	220	5	7	0	1	4	6	1	1	6	3	0	0	5	8	1	4	2	5	0	8	1	2	2	2	2	2	5	4	2	1	1	0	3	9	0	8	2	8	4	4	1
SPU_013638	50.5995	51.3583	0.2823	100.515	43	0	0.4297	356	2	3	1	5	4	2	5	1	8	5	0	0	2	3	1	2	0	1	3	5	2	3	5	0	4	0	2	5	1	2	2	5	5	4	1	5	2	4	5	2	8
SPU_003095	57.7592	58.2552	0.0733	114.691	43	0	0.1975	1565	19	27	7	37	13	11	18	12	17	23	1	0	15	17	0	21	20	8	27	36	26	15	31	9	23	17	31	45	9	14	27	16	25	25	16	36	26	24	34	21	23
SPU_000114	59.5944	54.7711	0.1994	109.653	43	0	0.3926	550	7	13	5	8	8	6	12	7	12	18	1	0	6	7	0	9	7	12	5	11	6	6	6	11	8	7	5	10	4	7	7	8	4	15	6	14	4	8	7	4	12
SPU_016020	57.4986	54.0145	0.2641	105.387	43	0	0.4309	399	8	13	2	6	3	3	5	2	15	8	1	0	2	0	0	15	11	5	2	7	7	1	2	3	4	0	6	11	7	0	2	6	5	14	4	15	10	1	7	4	11
SPU_014507	53.0665	56.7843	0.3583	40.1344	43	0.5963	0.4687	112	5	2	2	0	2	1	2	0	3	2	0	0	1	1	1	3	3	1	3	2	2	2	4	1	0	2	3	1	1	0	0	0	1	0	2	2	1	0	6	0	1
SPU_008954	56.7158	54.4324	0.534	72.6214	43	0.0032	0.6014	136	5	3	1	1	2	1	0	0	1	6	0	0	0	1	1	0	1	3	2	2	0	0	4	0	0	0	5	3	0	1	1	0	1	4	2	6	2	1	5	2	1
SPU_017460	56.3052	48.6993	0.5063	82.5231	43	0.0003	0.5922	163	1	5	1	2	2	2	5	1	0	3	1	0	1	0	0	0	1	4	5	4	1	0	3	3	3	1	2	4	1	1	4	0	2	3	2	2	0	5	3	1	4
SPU_013575	51.0217	51.1543	0.3942	96.9625	43	0	0.4895	246	4	4	5	5	2	1	3	0	3	4	0	0	2	3	1	3	3	0	1	6	3	1	3	2	4	2	3	4	0	0	1	0	5	6	5	6	1	3	4	3	6
SPU_027451	55.2836	55.3228	0.2047	80.8561	43	0.0004	0.3753	395	2	8	6	12	2	7	7	2	5	6	0	1	3	5	0	7	9	4	4	6	9	2	5	2	8	3	4	8	2	0	4	1	7	12	6	11	5	5	9	1	9
SPU_016042	55.8783	50.2399	0.6069	96.501	43	0	0.626	159	1	3	3	1	2	5	3	1	0	4	1	0	2	0	0	3	0	5	1	7	1	1	1	2	0	4	4	4	0	0	0	0	2	6	3	5	3	3	6	4	2
SPU_028199	58.032	53.7347	0.2102	137.676	43	0	0.345	655	8	22	3	6	6	4	6	3	7	23	1	0	5	7	0	14	4	8	5	11	6	6	13	5	7	15	3	10	4	9	10	3	4	23	8	18	6	8	9	9	20
SPU_003045	53.9945	52.8193	0.3024	127.008	43	0	0.4481	420	1	6	4	2	5	3	4	0	5	5	0	0	0	1	1	2	12	10	5	15	2	2	4	1	6	4	12	23	4	1	3	3	4	5	4	15	1	3	2	4	8
SPU_007579	50.8198	42.501	0.6251	156.27	43	0	0.6931	250	1	0	1	4	2	4	1	2	1	3	0	0	0	0	1	0	2	4	4	9	0	2	0	2	2	4	4	14	1	1	3	5	2	12	3	9	2	3	2	8	3
SPU_009345	54.2831	55.2735	0.1875	75.5549	43	0.0016	0.343	403	8	7	3	8	5	5	4	2	5	4	0	0	11	4	1	3	8	8	4	3	11	3	6	3	11	6	6	8	3	1	2	0	5	8	8	12	8	3	11	2	6
SPU_009982	57.0768	53.5108	0.2257	113.51	43	0	0.3724	503	9	13	1	9	5	4	4	2	5	15	1	0	3	6	0	5	9	9	7	10	5	4	6	3	0	7	6	10	4	2	4	11	10	10	7	16	11	8	9	5	11
SPU_000745	55.8566	53.3811	0.4585	66.9436	43	0.0112	0.5634	146	2	7	2	2	2	2	2	1	2	2	0	1	4	2	0	2	0	3	6	1	0	2	3	0	5	0	4	1	2	1	3	0	3	4	1	6	1	1	2	1	2
SPU_013297	59.8386	51.627	0.3588	80.3688	43	0.0005	0.4901	224	2	4	1	2	4	6	1	0	3	5	1	0	0	1	0	3	5	4	1	5	4	4	1	3	9	4	6	7	1	0	3	3	2	7	3	6	3	4	4	0	9
SPU_013296	58.6495	57.3865	0.1951	52.4884	43	0.1522	0.3254	269	8	4	1	5	4	3	7	2	2	4	1	0	5	5	0	4	2	3	2	3	5	6	5	2	8	6	9	7	3	2	1	0	4	1	3	6	5	10	3	0	7
SPU_026630	56.021	47.1099	0.5929	85.9737	43	0.0001	0.6743	145	2	4	2	2	3	1	2	0	2	5	0	1	2	1	0	0	3	0	2	3	2	4	6	1	1	2	4	2	1	0	2	0	4	5	2	2	0	7	3	4	2
SPU_026629	54.2372	47.8836	0.2689	206.259	43	0	0.4188	767	8	13	3	6	4	9	9	1	14	23	0	1	56	31	0	1	7	6	6	14	7	3	15	2	8	8	10	21	4	8	10	1	16	13	7	17	9	15	14	4	26
SPU_021630	59.2877	56.6624	0.3287	50.9506	43	0.1893	0.4525	155	4	3	1	3	2	3	3	0	1	2	1	0	12	7	0	0	3	2	1	1	1	0	3	0	3	1	0	1	1	1	0	0	0	4	5	7	0	1	4	1	4
SPU_021629	52.6934	46.3491	0.4361	544.24	43	0	0.5891	1248	13	22	2	14	17	14	15	2	9	21	1	0	7	4	0	2	18	25	8	32	7	8	13	1	11	10	16	44	20	11	9	6	20	59	6	32	11	18	21	3	22
SPU_010648	55.0527	52.2776	0.2482	122.613	43	0	0.4311	494	3	17	8	5	3	0	8	2	6	6	0	0	5	6	1	3	10	10	9	10	4	2	1	0	6	6	18	14	3	0	7	4	3	9	7	15	1	4	11	3	12
SPU_016306	54.6707	55.4074	0.1618	110.976	43	0	0.3317	686	13	10	3	9	13	9	12	5	5	7	0	0	5	2	1	3	6	9	5	8	10	5	9	2	10	4	7	20	3	6	5	2	6	11	5	12	7	11	22	5	11
SPU_015712	57.0443	50.5942	0.2608	105.641	43	0	0.4157	405	3	6	2	5	11	8	9	11	1	4	1	0	1	3	0	2	5	2	5	6	8	10	21	8	7	4	13	10	0	2	8	0	3	5	6	16	8	9	6	4	14
SPU_021608	50.9967	49.1343	0.4144	113.555	43	0	0.5263	274	2	4	0	1	3	4	5	6	1	3	0	1	0	4	0	2	6	6	1	5	3	7	14	2	3	6	12	11	3	4	6	0	2	10	0	11	3	10	10	0	1
SPU_010302	44.4592	47.2837	0.6216	66.5147	43	0.0122	0.6548	107	2	5	0	0	1	2	1	1	0	0	0	1	0	0	0	3	0	1	2	1	1	0	1	0	0	0	2	3	0	0	0	0	1	3	4	2	2	1	5	0	2
SPU_008058	53.6018	51.3341	0.2331	260.634	43	0	0.4061	1118	18	14	7	12	19	9	18	7	14	21	0	0	19	3	1	26	29	19	6	27	21	13	19	5	24	17	23	33	11	2	3	8	16	25	14	30	18	16	16	4	13
SPU_027903	55.5582	56.7798	0.1596	87.4533	43	0.0001	0.3321	548	6	3	11	9	7	6	10	2	14	7	1	0	2	2	0	2	14	9	10	16	2	0	2	2	7	5	19	16	3	0	6	3	5	8	1	7	7	9	9	1	12
SPU_013913	55.6499	54.9942	0.2157	80.4375	43	0.0005	0.399	373	7	10	3	3	4	4	8	1	3	4	0	0	7	9	1	10	6	4	5	3	4	1	4	1	10	3	3	6	1	3	3	1	13	8	6	9	2	4	6	4	2
SPU_017226	55.2635	56.5222	0.1258	110.591	43	0	0.2734	879	19	15	3	6	24	13	26	5	6	13	0	0	20	8	1	10	21	16	6	12	17	7	10	6	8	4	25	10	9	3	3	3	33	30	14	14	21	14	21	9	22
SPU_002295	56.1722	49.598	0.3998	129.536	43	0	0.5625	324	3	9	1	5	3	1	5	1	2	3	0	1	6	3	0	4	5	3	4	8	5	7	2	1	3	3	6	12	4	2	1	0	4	11	3	14	6	8	8	0	7
SPU_002294	52.9775	50.242	0.3325	159.944	43	0	0.4817	481	9	11	1	5	6	8	6	1	4	14	1	0	5	3	0	8	8	8	4	15	8	2	6	3	6	5	5	16	1	1	1	1	8	11	7	11	6	6	12	5	12
SPU_002293	50.9948	46.9394	0.4088	181.523	43	0	0.5231	444	8	13	1	9	6	1	7	1	6	7	1	0	3	6	0	5	8	3	2	12	5	4	7	0	3	4	4	14	1	1	2	0	7	19	1	19	5	11	9	2	6
SPU_023508	46.3148	48.9181	0.3829	71.2226	43	0.0044	0.4144	186	5	3	0	2	2	1	5	2	1	2	0	0	1	2	1	3	2	1	2	5	2	0	4	0	5	1	10	4	0	0	1	0	3	6	5	5	3	0	6	0	5
SPU_022715	55.436	53.5814	0.3918	69.7469	43	0.0061	0.4549	178	4	0	2	2	2	1	4	1	2	0	1	0	4	0	0	1	1	6	1	1	0	0	2	0	3	2	6	6	1	0	2	1	0	3	1	7	1	1	2	1	7
SPU_007174	57.1379	55.1829	0.1536	176.901	43	0	0.3102	1152	16	13	4	6	23	13	18	11	11	25	0	1	62	61	0	2	11	12	15	14	23	5	14	12	14	13	29	18	7	4	10	6	21	39	8	25	19	28	22	11	28
SPU_001144	47.1267	53.8655	0.2296	66.3644	43	0.0126	0.3425	289	7	3	3	6	2	2	8	0	4	3	1	0	2	1	0	6	6	4	5	2	3	1	12	0	5	2	8	3	1	1	3	0	9	3	6	5	3	3	11	1	9
SPU_012202	49.7503	49.1511	0.3536	288.523	43	0	0.5285	816	11	27	11	7	11	3	9	2	10	13	0	1	9	4	0	9	13	25	10	21	12	4	11	2	16	8	22	26	1	1	4	2	15	32	10	26	9	14	26	4	19
SPU_028593	51.927	49.7582	0.3338	148.188	43	0	0.4858	444	1	8	4	6	8	3	9	1	6	7	1	0	1	2	0	0	9	10	9	4	8	5	10	1	3	3	7	6	8	4	1	0	9	16	3	12	1	9	13	2	8
SPU_001232	53.8961	48.7176	0.3322	485.972	43	0	0.491	1463	17	19	5	17	23	12	23	6	12	15	0	0	2	1	1	2	24	43	22	44	8	9	9	0	11	16	23	66	12	3	8	14	18	22	6	59	15	22	16	9	28
SPU_018282	56.9374	52.7876	0.3423	76.3416	43	0.0013	0.4658	223	6	7	1	1	2	4	0	2	3	3	0	0	3	3	1	2	1	6	2	2	4	0	3	1	0	0	3	4	1	3	1	1	3	4	2	4	4	3	5	5	5
SPU_005739	57.9175	52.1445	0.3496	66.775	43	0.0116	0.4793	191	3	5	2	5	3	4	4	1	2	4	0	0	3	0	1	3	3	5	3	2	1	1	4	0	1	1	0	7	0	0	1	0	2	1	4	5	1	2	1	1	4
SPU_006163	52.6519	47.2387	0.4164	191.561	43	0	0.5954	460	4	8	3	7	9	7	4	2	4	11	0	1	7	12	0	3	8	5	2	13	13	4	12	3	5	13	8	12	3	3	1	1	5	15	3	7	9	8	4	3	7
SPU_006608	59.9344	55.5057	0.4946	71.7152	43	0.0039	0.5784	145	5	14	1	3	1	0	1	1	4	6	0	1	1	0	0	1	0	4	2	3	0	1	0	0	2	2	4	2	2	1	0	3	1	4	2	4	1	1	2	3	1
SPU_023894	55.3149	51.6369	0.2579	91.812	43	0	0.3687	356	2	11	3	2	9	9	11	9	3	11	0	0	1	2	1	5	5	12	2	6	5	7	9	5	15	5	3	7	1	7	5	2	3	8	3	7	4	6	4	1	10
SPU_027012	57.9546	58.4879	0.1245	64.972	43	0.0168	0.2918	522	10	7	6	2	7	11	18	5	6	5	0	1	2	3	0	2	10	5	6	7	7	10	11	6	10	9	7	9	4	2	6	1	10	14	11	13	6	4	7	2	13
SPU_017456	53.1276	46.1718	0.6005	84.069	43	0.0002	0.6437	140	2	5	1	0	1	3	1	0	4	6	1	0	2	0	0	2	1	2	3	4	3	0	8	0	5	0	1	5	0	0	0	1	1	1	1	6	0	2	0	0	4
SPU_002458	46.1699	33.9598	0.9928	180.693	43	0	0.8749	182	4	4	0	2	2	2	0	0	1	5	0	1	1	3	0	1	3	5	0	3	3	0	2	0	2	2	1	3	4	7	2	0	1	8	0	4	1	4	0	0	0
SPU_022074	54.6511	49.3705	0.4165	102.448	43	0	0.5202	246	3	5	2	2	4	6	4	1	7	6	1	0	4	3	0	3	1	8	3	5	2	2	3	1	3	2	3	3	6	0	1	0	5	9	0	5	3	6	1	1	3
SPU_013105	51.7942	50.3178	0.5584	99.9574	43	0	0.6058	179	2	3	2	1	3	1	1	0	0	1	1	0	5	0	0	2	1	7	2	6	3	2	2	1	5	1	3	6	2	0	0	0	1	9	1	11	5	5	2	3	2
SPU_001392	55.9214	50.4039	0.324	160.07	43	0	0.4979	494	8	12	5	5	2	10	8	4	4	4	1	0	4	3	0	4	11	18	5	10	7	6	7	2	7	8	9	15	3	0	0	3	13	19	9	18	3	11	14	4	7
SPU_021117	47.1721	40.4394	0.5102	142.335	43	0	0.5485	279	4	7	3	1	8	6	6	6	1	3	0	0	2	0	1	1	1	4	5	9	9	3	6	7	4	8	3	4	1	1	1	2	1	2	2	6	0	6	4	2	2
SPU_018440	57.8277	56.0754	0.1877	96.6443	43	0	0.3807	515	11	7	8	7	6	3	2	5	8	11	0	0	6	1	1	4	6	10	6	12	7	2	8	2	3	5	13	14	3	3	8	0	6	10	3	8	10	8	6	5	8
SPU_024933	49.6611	44.4683	0.531	219.306	43	0	0.6247	413	7	24	1	7	6	3	9	2	2	6	1	0	4	2	0	7	8	12	2	5	2	3	7	0	4	7	5	10	1	1	1	1	4	21	0	11	0	8	5	4	7
SPU_008631	52.2238	53.8825	0.2072	113.742	43	0	0.3638	549	6	19	4	3	10	2	12	0	12	22	1	0	5	2	0	18	6	12	7	5	10	8	6	1	7	7	10	7	2	1	6	1	14	18	5	8	16	6	11	3	19
SPU_015867	53.4007	46.9759	0.4038	88.4259	43	0.0001	0.4563	219	5	5	0	0	3	2	3	1	2	4	1	0	0	3	0	2	4	6	2	1	4	1	4	1	1	0	5	1	2	1	0	0	1	7	2	2	0	4	4	0	2
SPU_018419	53.5146	54.6426	0.2287	84.8335	43	0.0001	0.4111	371	5	12	2	8	6	0	4	1	8	8	1	0	3	3	0	1	6	3	5	6	3	2	7	2	1	1	5	7	6	0	1	2	11	5	4	8	5	3	7	2	8
SPU_018417	52.4689	53.4944	0.1997	135.822	43	0	0.3721	680	12	12	5	8	31	8	19	4	8	2	0	1	2	0	0	9	13	6	9	12	9	8	10	4	12	2	11	24	2	2	2	4	8	7	7	15	8	8	23	1	21
SPU_024139	59.1395	56.2936	0.1445	75.1473	43	0.0017	0.2778	520	4	4	2	2	8	8	15	18	9	19	0	0	4	3	1	3	1	10	3	7	16	11	13	12	14	7	15	18	4	5	3	3	4	8	6	29	5	8	4	5	14
SPU_024610	55.553	52.2702	0.2197	184.33	43	0	0.3925	839	15	14	10	9	6	16	13	9	8	20	0	0	15	6	1	12	10	13	8	23	19	9	19	9	7	13	10	21	0	6	3	3	8	21	9	19	11	9	24	12	17
SPU_017336	58.6861	54.6858	0.2061	110.041	43	0	0.3574	534	13	8	5	11	7	6	11	9	3	7	1	0	5	9	0	9	6	11	6	11	9	5	7	6	14	6	7	15	3	8	6	4	2	15	6	22	3	12	8	10	4
SPU_004220	57.4674	52.088	0.3352	112.95	43	0	0.4818	337	7	4	2	7	6	4	6	5	6	5	0	1	4	4	0	2	2	5	5	4	5	2	7	2	2	3	3	7	5	4	1	2	4	13	3	8	4	4	11	2	6
SPU_026241	59.4868	51.1831	0.288	109.741	43	0	0.4747	381	2	6	2	3	2	5	6	6	5	17	1	0	5	8	0	9	5	6	2	7	5	4	7	9	4	2	7	3	4	4	1	2	7	9	3	5	7	11	3	7	5
SPU_006056	52.9142	47.1211	0.3684	186.77	43	0	0.5201	507	12	9	1	2	3	7	9	2	5	12	1	0	4	9	0	5	3	13	8	10	6	4	8	2	8	1	6	20	6	5	4	0	7	13	4	14	3	10	6	5	9
SPU_003646	55.207	50.7165	0.4148	130.257	43	0	0.5636	314	0	5	3	3	1	3	4	2	5	8	1	0	5	1	0	1	2	7	5	6	2	2	2	2	1	5	4	5	2	0	1	0	9	14	0	8	0	3	3	4	5
SPU_012679	34.1425	30.5928	1.0294	450.86	43	0	0.8654	438	2	18	0	4	3	11	1	0	3	16	1	0	4	8	0	4	8	12	0	9	6	9	5	0	2	10	1	13	16	1	1	0	2	21	0	9	4	23	2	2	2
SPU_017033	59.5789	56.3842	0.4902	56.8619	43	0.0765	0.5422	116	3	1	3	0	0	2	8	2	0	0	0	0	0	1	1	1	1	1	1	2	3	4	2	1	1	2	0	1	0	0	0	1	0	1	3	3	0	1	2	4	4
SPU_022213	60.619	59.1501	0.1756	63.0351	43	0.0248	0.3256	359	8	7	6	4	3	3	7	4	5	9	0	1	2	3	0	2	7	5	7	7	4	2	3	3	12	5	3	2	4	2	6	1	4	11	5	9	5	7	5	4	11
SPU_013381	39.7575	44.4834	0.5383	76.9705	43	0.0011	0.5551	143	5	7	0	1	0	1	5	0	5	1	0	0	0	0	1	2	5	1	1	1	0	0	6	0	5	3	4	0	0	0	0	0	0	4	4	6	1	0	3	1	5
SPU_002270	55.0932	48.0097	0.3291	277.777	43	0	0.4617	844	9	35	8	13	14	9	16	8	13	12	1	0	8	8	0	9	14	24	8	20	13	4	2	5	10	7	12	19	9	1	11	10	15	37	10	43	9	14	9	9	26
SPU_005856	59.334	58.3722	0.1517	47.3401	43	0.3	0.3093	312	2	7	4	6	13	3	7	5	1	5	1	0	3	7	0	3	4	4	3	2	3	2	4	3	10	2	6	7	1	6	8	3	5	4	4	3	2	8	5	4	6
SPU_007150	58.6839	56.0772	0.1812	77.029	43	0.0011	0.321	425	11	3	10	6	6	2	5	2	15	8	1	0	6	4	0	4	3	6	4	11	5	2	3	7	7	9	6	10	1	2	3	2	9	6	8	13	5	6	10	8	7
SPU_000044	55.5177	48.024	0.3622	172.052	43	0	0.5043	475	4	7	3	6	2	6	8	4	6	10	0	1	9	14	0	3	4	9	1	12	7	13	9	8	5	4	9	10	6	4	1	5	5	11	2	12	4	15	5	1	8
SPU_024525	56.2797	51.1786	0.296	154.525	43	0	0.464	522	6	12	3	4	5	5	9	6	6	18	0	0	4	7	1	9	9	12	5	12	9	4	12	5	8	8	9	11	3	1	7	0	9	14	2	15	4	9	9	4	6
SPU_027028	54.4089	55.3138	0.23	80.2621	43	0.0005	0.415	349	7	8	4	6	12	4	8	1	7	8	1	0	5	2	0	4	6	7	10	9	5	0	5	1	3	4	3	8	2	0	1	0	7	5	7	9	6	6	10	3	12
SPU_002912	57.6518	59.027	0.2364	39.247	43	0.6348	0.3579	166	6	3	3	5	2	1	1	2	0	3	1	0	3	2	0	1	2	4	1	2	1	1	4	0	4	1	4	3	1	1	1	0	4	2	4	3	2	0	2	3	4
SPU_010706	56.4255	51.0504	0.2706	190.536	43	0	0.4492	704	17	17	6	10	11	17	11	8	6	20	0	0	5	2	1	8	13	15	9	15	18	4	20	5	6	5	12	24	4	4	0	6	7	20	9	17	7	11	11	5	15
SPU_015823	54.1953	46.7644	0.6348	77.4452	43	0.001	0.6393	122	1	7	3	1	0	2	2	4	3	2	0	0	2	1	1	2	1	0	1	3	2	3	2	1	2	1	1	3	1	0	0	0	3	7	0	3	3	4	0	1	2
SPU_010533	55.921	52.6737	0.2343	140.346	43	0	0.4082	599	9	12	4	9	9	6	18	4	3	10	0	0	1	2	1	4	10	7	5	16	4	3	5	4	8	7	10	18	1	2	4	7	6	10	6	20	9	11	12	3	11
SPU_000069	52.5679	43.7762	0.5268	219.13	43	0	0.6088	416	10	20	4	8	0	10	2	6	4	10	0	0	3	6	1	5	5	10	1	22	8	5	6	7	2	7	2	9	1	1	1	0	5	16	5	16	4	8	7	1	8
SPU_000638	55.4818	55.5925	0.2337	67.3076	43	0.0103	0.3797	288	4	3	1	1	8	7	7	1	1	1	0	0	11	5	1	0	2	3	3	3	3	2	5	4	6	3	12	11	1	1	2	2	1	2	3	8	1	1	5	0	5
SPU_011226	55.8291	51.2083	0.2539	113.982	43	0	0.4	449	5	6	1	3	4	4	5	2	3	9	1	0	8	12	0	4	7	6	1	4	5	9	3	1	16	12	7	20	4	2	1	1	8	11	2	17	9	9	8	2	5
SPU_009713	52.7668	52.5801	0.2979	111.725	43	0	0.445	375	1	4	2	5	4	3	9	0	6	4	0	1	3	0	0	2	8	3	9	6	5	2	6	0	3	3	3	18	0	1	2	1	8	13	7	10	3	7	4	1	7
SPU_001098	55.1934	53.0672	0.2884	111.337	43	0	0.4388	386	1	4	2	6	4	3	9	0	6	4	0	1	3	0	0	2	7	3	9	7	5	3	6	0	3	3	3	17	0	3	3	3	8	14	7	10	3	7	4	1	7
SPU_023727	53.7987	52.3409	0.3245	87.3023	43	0.0001	0.4577	269	5	4	0	5	5	3	7	2	2	5	0	0	9	2	1	1	6	7	0	0	5	2	12	3	8	13	4	3	2	0	6	1	4	2	1	8	1	4	5	1	6
SPU_025511	52.6163	47.9004	0.4372	120.664	43	0	0.5604	276	5	10	1	6	4	0	1	1	3	2	1	0	5	3	0	0	2	4	4	7	6	5	0	1	4	7	6	7	3	2	4	0	1	9	4	5	2	3	7	1	3
SPU_000469	53.1944	54.8255	0.1632	94.1788	43	0	0.3211	577	13	13	6	2	6	5	15	2	5	12	1	0	6	7	0	10	10	8	9	7	14	5	13	6	9	3	18	11	2	2	0	1	8	11	11	12	15	11	13	6	19
SPU_015294	42.2528	37.7374	0.8467	89.7524	43	0	0.7429	106	2	4	0	1	1	0	1	0	3	1	0	1	4	2	0	1	1	1	1	3	1	2	0	0	2	2	2	3	1	1	1	1	2	2	0	3	0	3	1	1	2
SPU_007204	56.4261	50.1277	0.2798	200.59	43	0	0.4351	717	11	18	5	6	7	12	5	3	9	7	0	0	8	5	1	20	11	22	8	12	14	9	18	8	10	9	19	30	8	3	2	8	7	16	7	23	6	11	8	8	9
SPU_012291	53.9734	49.0009	0.3651	163.201	43	0	0.5088	447	7	9	6	3	4	3	11	2	4	11	0	0	4	3	1	8	3	4	2	8	0	5	9	8	13	10	1	8	3	2	3	0	1	17	7	13	5	8	8	8	12
SPU_020478	58.5275	56.265	0.2012	82.6941	43	0.0003	0.3791	411	6	16	3	6	5	3	4	2	4	6	0	0	16	13	1	0	3	3	4	4	6	6	4	2	21	9	9	9	2	5	2	1	2	5	1	10	5	8	8	1	7
SPU_014686	56.7825	55.9209	0.1492	113.955	43	0	0.3218	764	10	27	4	6	12	8	9	6	9	14	0	0	20	16	1	3	8	10	7	10	16	11	20	4	27	15	24	25	6	5	5	1	5	12	4	15	11	11	21	2	13
SPU_014684	57.207	55.5661	0.1432	111.819	43	0	0.2968	781	12	16	1	9	14	7	16	5	6	19	1	0	17	13	0	5	9	12	4	14	10	12	17	14	24	26	23	19	4	6	9	6	8	16	8	18	11	9	11	7	14
SPU_014683	56.3979	54.4877	0.1547	139.041	43	0	0.311	899	7	24	5	8	15	11	16	7	15	13	1	0	19	12	0	6	9	6	8	15	17	14	33	6	19	17	27	31	5	7	5	5	15	14	7	16	11	16	28	7	11
SPU_027918	54.7	54.4161	0.1421	187.982	43	0	0.3091	1323	22	36	7	9	23	20	21	10	13	19	0	0	42	20	1	7	23	13	9	27	18	13	33	8	44	32	20	40	15	14	7	6	7	17	10	25	27	22	33	8	35
SPU_027682	53.0475	49.4813	0.2764	194.607	43	0	0.4147	704	12	15	7	5	6	12	15	4	15	11	0	0	6	4	1	16	8	12	4	23	12	6	18	4	11	7	5	14	0	1	2	1	15	20	10	20	8	12	7	4	11
SPU_021812	53.1765	57.7749	0.0958	94.6823	43	0	0.2358	988	12	7	14	12	37	20	22	5	4	8	0	0	6	5	1	6	17	6	11	14	36	14	38	5	35	19	26	17	7	4	4	5	20	7	6	13	17	12	17	3	15
SPU_020766	40.2636	49.9914	0.3668	55.3849	43	0.0975	0.4853	151	1	3	1	1	2	1	0	1	3	4	0	0	2	1	1	1	1	2	0	0	13	5	11	2	2	3	1	3	1	0	0	0	1	2	1	8	3	0	3	2	6
SPU_022270	52.0759	48.9766	0.3994	224.468	43	0	0.5489	562	3	3	5	5	11	4	7	1	3	4	1	0	5	7	0	2	12	17	8	14	3	5	5	1	9	3	6	12	7	1	2	0	10	28	2	16	3	10	14	4	10
SPU_009141	60.6625	56.9388	0.2337	52.1252	43	0.1604	0.3951	223	2	1	4	4	1	3	2	2	3	6	1	0	2	0	0	5	3	1	2	2	4	3	1	4	2	0	2	7	2	2	2	2	3	7	5	6	2	4	4	2	2
SPU_021504	52.0513	54.1606	0.2354	97.2276	43	0	0.3941	413	11	4	6	5	6	2	8	5	4	5	0	1	4	3	0	2	9	6	4	6	4	7	10	0	6	2	5	6	2	0	1	2	8	16	5	18	2	3	11	3	14
SPU_021869	55.7661	57.9436	0.1847	57.0789	43	0.0737	0.3424	309	7	11	2	6	8	4	4	3	4	4	1	0	3	2	0	0	7	9	11	8	7	5	4	2	6	2	2	6	1	1	1	0	5	8	4	4	4	7	7	3	3
SPU_011130	54.6686	51.5014	0.3093	127.422	43	0	0.4529	412	4	5	4	5	5	1	9	10	3	7	0	0	24	3	1	7	6	7	0	2	2	4	6	6	1	2	5	7	7	2	8	4	4	17	4	8	12	6	7	5	7
SPU_013289	58.2496	54.2578	0.249	130.495	43	0	0.4069	524	4	19	0	8	7	7	5	4	3	3	1	0	5	2	0	2	9	10	3	13	5	7	4	3	7	6	6	13	3	4	3	3	8	17	10	14	8	14	13	5	10
SPU_016488	51.9338	47.3939	0.5431	129.806	43	0	0.5832	239	1	6	1	1	3	3	3	0	1	8	0	0	1	3	1	1	4	3	4	14	4	2	4	0	4	5	2	5	3	1	1	0	6	3	3	4	1	3	6	2	5
SPU_026766	55.0249	50.6814	0.2731	137.12	43	0	0.4467	502	9	13	7	6	6	5	5	6	8	14	0	1	3	4	0	9	8	10	5	10	9	8	12	5	2	6	2	16	0	2	0	3	7	9	3	11	4	8	9	9	7
SPU_023121	56.6141	54.4216	0.2791	84.2944	43	0.0002	0.4083	302	3	6	3	4	3	0	5	2	5	5	0	1	3	2	0	6	6	4	4	7	3	4	2	3	3	1	3	5	3	0	2	1	5	2	8	7	8	7	3	7	7
SPU_021928	50.5521	52.056	0.4386	86.3947	43	0.0001	0.5505	197	1	3	3	4	6	2	7	0	1	4	0	0	2	0	1	0	2	4	3	1	4	5	11	0	3	1	1	4	1	0	0	0	2	9	3	3	3	7	2	1	5
SPU_012315	54.7364	55.2885	0.139	105.89	43	0	0.3152	762	11	17	4	10	14	8	8	4	2	4	0	0	12	14	1	2	12	11	5	10	7	1	9	4	23	24	8	17	3	7	2	6	13	13	13	18	10	5	19	6	19
SPU_004858	58.7559	54.0185	0.5032	74.4723	43	0.002	0.5702	148	3	3	3	2	3	3	1	0	1	3	0	0	2	1	1	1	0	2	0	2	2	2	4	4	3	3	0	5	1	3	1	3	1	7	1	4	0	3	5	2	3
SPU_024970	50.0696	48.0064	0.3847	139.258	43	0	0.527	362	7	9	1	6	3	2	6	4	6	10	0	0	6	2	1	1	5	9	5	5	5	1	8	1	3	3	5	8	0	0	1	0	3	14	5	11	0	3	6	2	8
SPU_002907	59.0877	50.9695	0.4987	59.3464	43	0.0496	0.6077	119	1	2	1	2	2	2	1	2	2	0	1	0	1	3	0	0	0	4	1	1	1	0	3	3	2	0	3	5	1	0	1	1	2	2	3	5	0	1	1	2	4
SPU_003480	55.0201	47.9535	0.3455	302.664	43	0	0.5067	876	10	20	2	11	13	6	12	9	11	22	0	0	17	10	1	9	9	12	6	17	6	12	12	3	19	20	8	12	7	5	5	2	14	44	11	10	5	12	16	15	32
SPU_003478	52.1915	47.4767	0.3968	165.445	43	0	0.5466	417	6	6	2	3	1	4	3	0	6	8	0	0	2	1	1	6	1	9	3	11	6	10	9	6	6	1	3	19	2	1	2	0	7	9	4	15	7	6	11	3	2
SPU_003476	56.2993	46.0995	0.4309	190.032	43	0	0.5665	441	9	14	6	3	8	7	3	5	3	6	0	0	3	6	1	6	3	9	2	9	6	8	6	10	4	6	7	10	7	1	5	2	3	17	4	19	5	6	4	7	4
SPU_010957	54.6667	56.1273	0.1075	160.21	43	0	0.2586	1490	37	20	16	18	32	28	39	10	15	19	1	0	11	6	0	14	27	23	8	21	35	14	27	6	16	14	28	33	5	8	10	3	22	30	5	34	27	23	39	10	34
SPU_025072	56.966	51.1357	0.415	85.9068	43	0.0001	0.5355	207	4	11	2	1	5	3	2	3	3	7	1	0	3	1	0	3	0	3	2	1	5	1	3	2	2	4	5	4	3	1	2	0	1	9	2	5	4	6	2	1	2
SPU_006555	53.5176	53.8177	0.2353	174.843	43	0	0.3759	743	5	6	11	6	17	8	19	6	3	3	1	0	3	1	0	1	7	13	15	28	3	1	2	0	14	8	27	31	8	7	2	8	5	11	4	16	6	5	16	1	13
SPU_008625	57.0231	54.8814	0.2121	96.5138	43	0	0.3815	455	8	6	8	4	4	7	11	8	4	6	0	0	9	3	1	12	3	6	6	8	3	5	4	4	8	7	9	14	1	0	1	1	4	16	8	6	3	8	9	7	9
SPU_000409	58.3921	52.6862	0.2341	152.637	43	0	0.4422	652	7	20	9	15	11	23	26	22	10	13	0	1	7	6	0	10	8	14	8	9	7	2	13	11	10	5	10	16	4	4	8	5	9	14	9	9	11	9	15	14	15
SPU_016991	46.036	48.877	0.5632	81.6702	43	0.0003	0.5961	145	0	5	1	2	1	0	3	2	4	1	0	0	0	0	1	0	1	3	3	2	1	0	4	0	2	0	6	3	0	0	0	0	3	4	2	5	0	2	7	0	3
SPU_014228	56.7611	52.854	0.196	100.571	43	0	0.3597	513	5	6	0	8	9	6	14	10	1	3	0	0	2	1	1	10	4	9	2	6	12	4	10	2	3	4	12	13	2	0	2	7	1	5	3	10	6	9	13	12	5
SPU_021007	44.9229	41.6584	0.6283	136.972	43	0	0.7048	218	3	1	2	3	1	3	7	1	2	7	1	0	2	1	0	4	2	5	2	6	2	0	4	0	1	3	4	5	0	0	0	0	2	9	1	5	2	3	6	0	1
SPU_002925	59.537	56.8339	0.2605	103.678	43	0	0.3942	398	9	6	6	11	5	6	9	4	2	5	0	0	6	6	1	2	10	13	3	15	3	3	3	4	5	5	5	6	2	2	2	3	6	18	1	11	3	11	9	9	13
SPU_017197	52.2758	44.6264	0.4508	181.227	43	0	0.5824	402	6	7	1	1	1	8	4	3	1	11	0	1	4	4	0	0	8	13	3	7	7	4	2	5	2	2	6	14	6	6	3	1	9	16	6	12	3	12	3	6	4
SPU_023839	57.2773	55.1027	0.1473	159.499	43	0	0.3263	1083	34	44	12	25	20	15	18	10	14	25	0	0	15	20	1	14	17	22	12	21	14	6	27	5	6	10	22	16	4	7	11	3	15	27	21	32	24	29	17	8	18
SPU_015223	54.6278	48.749	0.2972	492.224	43	0	0.4635	1656	25	29	6	19	22	46	23	23	13	34	0	1	17	22	0	22	21	38	18	59	29	25	38	12	15	29	29	47	7	10	3	6	19	44	9	38	21	44	25	16	14
SPU_019402	55.8663	53.4677	0.3982	62.9181	43	0.0254	0.4771	158	0	8	1	2	6	1	3	2	3	2	1	0	2	1	0	0	2	1	4	1	6	1	3	0	2	0	3	1	1	1	1	0	2	5	4	4	3	3	4	2	0
SPU_009491	55.6828	58.1799	0.1969	53.3561	43	0.1338	0.3635	271	7	6	8	5	4	2	4	1	4	2	0	1	6	4	0	1	4	7	8	3	1	4	5	0	7	1	5	3	1	1	1	1	5	7	4	5	5	3	5	3	5
SPU_022429	54.107	53.0748	0.242	121.718	43	0	0.4253	503	8	9	3	8	4	4	9	1	8	7	0	0	2	5	1	4	9	8	10	15	2	1	7	1	6	2	9	22	2	3	4	0	11	13	9	10	5	5	10	6	11
SPU_000455	55.3866	52.211	0.2505	122.011	43	0	0.4096	487	10	10	3	9	4	4	10	5	1	7	1	0	4	4	0	8	9	9	6	13	7	5	5	2	8	7	13	5	2	0	7	1	5	20	9	11	7	11	11	4	4
SPU_003240	54.351	46.6886	0.4316	311.148	43	0	0.5724	721	4	24	3	12	11	18	8	5	6	6	0	0	6	8	1	13	18	24	8	29	16	7	12	6	2	7	5	12	7	4	6	1	16	34	4	19	14	20	13	2	13
SPU_015226	46.6511	48.6601	0.4131	80.9647	43	0.0004	0.4703	196	4	3	1	3	3	1	4	1	4	4	0	0	2	2	1	3	8	3	2	1	0	4	7	0	3	2	1	5	0	0	0	1	3	7	3	5	2	1	6	0	6
SPU_010116	51.7877	54.101	0.1318	243.112	43	0	0.285	1844	57	37	25	33	94	55	120	15	19	16	0	0	7	5	1	5	35	30	20	33	39	17	52	8	12	9	37	42	4	2	1	7	42	32	27	44	71	41	97	11	27
SPU_010115	51.9665	54.1711	0.1919	80.2203	43	0.0005	0.3428	418	10	3	3	5	13	1	4	1	7	8	0	0	3	8	1	12	3	2	2	6	12	5	5	4	9	2	8	4	3	1	1	1	5	4	4	7	2	7	14	2	16
SPU_010114	54.1653	52.4699	0.2246	142.6	43	0	0.4211	635	6	12	8	6	8	10	10	2	2	8	0	0	6	2	1	2	10	12	8	12	5	4	11	2	4	7	9	13	1	3	5	2	4	16	9	13	7	6	16	0	10
SPU_010174	53.8329	49.0899	0.442	91.9381	43	0	0.5552	208	5	4	3	1	5	4	4	3	3	7	0	1	0	3	0	5	3	5	3	7	4	3	3	0	5	5	0	7	1	0	1	1	4	5	1	7	4	4	3	4	2
SPU_002983	55.5051	50.4793	0.394	97.7038	43	0	0.4834	248	1	4	0	2	5	6	7	5	2	0	0	1	2	3	0	2	2	6	4	9	6	4	4	3	4	7	4	11	1	4	1	3	1	4	0	3	5	3	5	2	4
SPU_018071	56.482	50.3887	0.3624	87.3391	43	0.0001	0.4519	241	4	4	0	1	4	1	3	2	5	4	0	1	4	2	0	6	0	5	2	4	7	2	6	1	3	3	6	8	3	3	1	3	3	6	1	9	3	8	4	6	8
SPU_008019	55.7562	51.5817	0.3741	100.269	43	0	0.5426	268	5	13	4	4	4	4	2	1	3	11	1	0	1	1	0	0	1	7	2	4	4	5	4	1	9	2	4	5	0	0	3	1	3	11	5	4	3	6	6	2	6
SPU_022737	53.4022	45.8616	0.3938	172.892	43	0	0.5344	439	2	8	3	4	12	11	2	2	1	10	0	0	2	2	1	3	5	10	2	9	6	7	9	1	6	6	6	16	3	6	5	1	2	14	4	14	2	14	5	7	11
SPU_011133	60.3273	56.4735	0.1755	76.8479	43	0.0012	0.3135	438	12	14	2	11	5	5	3	5	8	11	0	0	8	3	1	9	7	12	6	4	5	5	9	8	5	3	5	6	4	7	7	2	5	8	6	13	2	5	8	6	6
SPU_009470	54.2686	50.2496	0.2401	292.862	43	0	0.4144	1220	6	25	6	8	16	30	22	15	11	33	0	0	1	6	1	8	11	19	8	19	35	19	24	19	27	14	31	67	10	9	3	9	17	31	10	35	18	26	21	9	30
SPU_018673	54.1798	56.4679	0.1064	130.925	43	0	0.2621	1231	25	22	10	17	30	11	21	5	15	10	0	1	37	19	0	10	17	7	5	21	18	9	19	8	35	37	38	34	9	1	4	9	16	11	10	26	18	14	30	11	23
SPU_007684	58.9091	56.5729	0.2232	49.1032	43	0.2418	0.3286	220	6	4	0	2	3	1	5	1	4	2	1	0	4	1	0	4	3	4	1	3	3	4	2	1	0	1	4	1	0	0	3	0	4	7	3	5	5	0	2	1	6
SPU_002092	56.4583	54.4907	0.2583	97.1233	43	0	0.3869	376	6	8	1	3	6	10	8	7	5	7	0	0	6	3	1	3	6	13	2	14	4	3	3	2	3	7	6	7	1	0	5	2	3	10	2	9	5	5	7	5	17
SPU_009736	54.1925	48.1995	0.3464	420.581	43	0	0.5223	1214	23	36	7	21	17	20	12	7	10	25	0	1	13	12	0	5	25	36	26	27	12	15	10	5	17	17	17	45	15	11	6	6	19	40	9	37	12	36	26	6	15
SPU_027970	57.5458	55.7934	0.3699	66.2188	43	0.013	0.5134	179	4	5	3	2	2	0	8	1	1	2	0	0	6	2	1	5	2	3	0	1	1	3	9	2	2	3	4	4	3	0	1	0	0	2	0	4	1	5	4	2	3
SPU_027969	46.211	35.4119	0.6648	311.792	43	0	0.6979	469	5	10	0	2	7	10	9	11	0	8	0	0	0	1	1	10	6	12	1	12	10	12	8	4	13	13	8	11	1	7	2	1	5	28	5	12	2	9	0	10	7
SPU_000280	54.4913	55.0555	0.1367	154.695	43	0	0.2909	1132	11	20	5	21	21	24	17	8	11	21	0	0	8	14	1	5	21	17	14	37	34	14	28	11	19	24	33	45	3	4	2	6	15	24	10	33	18	20	27	7	23
SPU_013678	57.9563	51.1461	0.3534	77.7545	43	0.0009	0.5045	220	1	5	4	0	2	1	6	2	1	5	0	0	1	1	1	0	3	5	2	2	3	8	5	2	5	0	5	3	2	1	0	3	3	6	4	1	1	5	4	5	4
SPU_027355	54.4632	48.6345	0.3131	158.434	43	0	0.4405	506	10	10	4	7	4	6	2	2	1	14	0	0	14	15	1	7	6	16	4	7	5	7	6	5	5	5	7	10	3	2	2	2	7	13	2	16	8	7	1	3	11
SPU_025313	56.1136	50.6799	0.3873	85.5922	43	0.0001	0.4963	221	6	2	0	1	5	3	0	3	1	7	0	1	3	3	0	0	2	6	2	6	2	4	5	2	2	1	3	2	1	1	1	0	3	8	2	9	5	3	2	1	3
SPU_023993	52.7369	47.5654	0.569	63.7268	43	0.0216	0.6069	112	3	3	1	0	4	2	0	2	1	1	1	0	0	1	0	1	2	1	1	0	2	0	2	1	0	0	1	5	1	2	1	2	1	3	2	4	0	0	1	1	3
SPU_014790	52.7914	46.1773	0.5811	152.239	43	0	0.6336	262	3	6	3	2	1	2	0	0	0	5	0	1	0	1	0	2	7	11	6	16	0	2	0	0	3	4	2	5	0	1	2	0	6	10	7	4	1	7	7	2	14
SPU_000214	55.2597	50.5435	0.2833	148.46	43	0	0.44	524	12	11	8	7	7	8	4	4	12	10	0	0	4	4	1	8	7	16	8	16	5	7	9	0	6	8	6	12	3	1	1	0	6	8	9	21	5	16	9	3	10
SPU_002124	54.6116	52.0169	0.2448	104.519	43	0	0.4127	427	8	7	6	3	1	2	2	1	3	3	1	0	2	5	0	0	12	8	6	5	1	5	5	2	2	5	7	11	0	2	0	1	9	16	4	15	3	7	6	2	15
SPU_012583	54.3558	46.2456	0.4023	279.58	43	0	0.5803	695	6	10	5	6	10	7	7	3	6	7	0	1	12	17	0	0	4	15	2	13	6	4	8	4	16	29	11	31	0	8	2	8	10	15	2	23	10	15	10	13	9
SPU_013470	57.3401	59.366	0.0778	70.6487	43	0.005	0.2204	908	22	23	20	26	15	15	17	11	21	8	0	0	8	2	1	12	25	21	20	24	15	6	6	8	17	9	18	12	8	3	9	3	19	23	17	16	13	13	22	11	39
SPU_006705	52.5567	47.1322	0.5208	79.6853	43	0.0006	0.6039	153	2	2	0	4	2	0	1	1	3	9	0	0	3	0	1	2	2	4	4	2	6	0	6	0	2	1	1	1	2	3	0	0	3	5	0	7	4	1	2	0	4
SPU_006991	54.4492	49.4809	0.2901	139.545	43	0	0.4115	481	5	13	5	1	2	5	7	1	2	10	0	0	8	8	1	3	6	11	3	6	23	10	12	9	15	8	7	10	7	1	5	2	0	9	2	16	3	5	7	5	12
SPU_006990	56.5746	53.7556	0.2765	106.445	43	0	0.4322	385	8	13	6	4	8	6	7	4	2	4	0	1	1	1	0	3	3	12	5	6	3	3	4	2	5	5	9	10	2	1	1	1	8	2	2	7	7	1	10	5	6
SPU_008958	56.1344	51.6592	0.224	363.361	43	0	0.4286	1622	14	12	9	20	31	40	39	9	13	19	0	0	9	5	1	15	17	17	11	13	28	32	40	7	23	19	32	86	12	23	6	9	26	33	17	48	27	34	32	12	27
SPU_013377	56.0542	57.9015	0.1901	74.9085	43	0.0018	0.3603	394	7	16	2	5	6	5	8	1	7	3	0	1	2	1	0	3	14	5	8	9	4	1	6	3	3	4	17	6	4	1	2	2	6	9	4	12	5	4	10	2	9
SPU_007121	48.2675	52.8398	0.3579	72.3001	43	0.0034	0.5037	202	5	3	4	3	5	2	9	0	3	3	0	0	1	1	1	3	5	1	1	4	1	2	6	0	5	3	3	5	1	0	1	0	2	7	3	3	2	1	7	1	2
SPU_027843	54.7438	55.3502	0.138	161.164	43	0	0.3038	1168	10	17	15	21	26	12	19	5	10	17	1	0	19	8	0	8	21	29	15	24	12	9	19	5	22	14	28	26	12	5	5	2	19	24	12	29	20	26	24	9	24
SPU_005836	50.9195	51.0728	0.3016	114.016	43	0	0.414	378	2	8	2	10	3	3	6	2	3	3	0	0	1	2	1	10	6	10	6	4	6	4	7	3	2	4	7	11	0	3	1	0	5	13	4	8	4	8	8	4	8
SPU_006596	51.9113	49.019	0.3839	175.464	43	0	0.533	457	7	9	2	6	6	1	3	0	5	3	0	1	5	1	0	9	9	6	2	12	2	1	7	1	4	4	6	13	1	3	3	2	4	7	6	17	3	3	8	4	9
SPU_023090	56.3347	53.3189	0.1768	225.08	43	0	0.3598	1273	24	19	12	15	25	18	18	11	19	23	1	0	26	22	0	12	21	21	7	20	17	9	24	8	28	29	21	44	8	5	7	13	19	32	13	36	15	17	19	7	20
SPU_023149	54.2564	51.2952	0.2588	180.356	43	0	0.4287	697	14	16	5	10	12	9	12	1	10	20	0	0	6	7	1	2	11	18	7	15	12	6	14	0	15	7	2	20	6	2	5	3	19	23	11	14	7	8	13	5	11
SPU_004272	54.3047	49.1291	0.2881	453.728	43	0	0.4597	1575	19	30	14	20	20	27	22	12	18	32	0	0	13	6	1	8	24	38	12	51	20	13	18	4	21	20	24	49	9	7	8	6	21	47	22	38	12	35	23	10	28
SPU_014002	57.9937	48.0364	0.4997	70.9515	43	0.0046	0.583	142	3	1	1	1	0	2	0	3	2	3	1	0	2	5	0	2	1	1	1	2	2	1	3	1	2	2	3	0	0	0	1	1	4	4	1	8	0	3	0	1	3
SPU_004850	57.482	50.4969	0.2618	237.456	43	0	0.4254	907	18	23	10	9	14	9	7	10	8	15	0	1	3	5	0	8	8	17	2	16	17	15	8	9	16	9	17	16	15	10	13	9	6	31	12	15	9	26	19	17	13
SPU_028150	49.8325	55.8516	0.1067	257.647	43	0	0.2647	2414	34	26	23	33	94	31	96	8	28	15	0	1	15	5	0	10	50	25	38	25	41	15	63	5	55	24	64	62	15	8	6	7	33	39	35	45	43	32	74	17	70
SPU_028149	48.7465	55.3525	0.1443	157.407	43	0	0.3178	1091	19	11	21	15	12	6	20	1	18	8	0	0	18	8	1	5	31	15	21	16	26	3	11	5	45	13	20	23	8	2	5	2	21	24	6	26	15	10	20	1	37
SPU_004057	58.3276	53.6323	0.3073	93.4132	43	0	0.4079	304	9	15	0	6	3	5	2	2	8	13	0	1	3	2	0	11	5	13	2	2	4	2	2	2	7	4	7	7	3	4	3	3	4	11	4	10	4	3	5	2	5
SPU_013833	48.6212	52.4817	0.3438	66.3451	43	0.0127	0.4466	193	2	6	4	3	0	2	7	0	2	7	0	0	2	0	1	2	2	2	6	2	4	3	6	0	1	4	5	6	3	1	4	0	4	1	2	2	1	2	8	0	1
SPU_012207	60.3793	53.551	0.3611	60.304	43	0.0417	0.4856	167	4	4	2	0	1	2	3	0	3	4	0	0	1	4	1	2	2	3	0	2	0	0	0	1	2	2	3	3	0	0	2	0	7	3	6	7	4	0	3	2	2
SPU_018251	54.803	44.5382	0.5337	72.5802	43	0.0032	0.659	136	3	1	1	1	2	0	0	0	1	0	1	0	1	0	0	0	4	3	2	1	4	1	3	0	2	1	1	1	1	0	0	0	4	7	1	7	1	0	2	1	1
SPU_003696	52.8533	49.1533	0.3434	107.143	43	0	0.4787	312	2	7	7	1	2	1	3	4	6	3	0	0	4	1	1	2	2	8	0	3	2	0	5	2	5	4	9	4	5	3	5	3	5	10	7	10	2	1	8	2	5
SPU_002606	46.9422	32.5865	1.1051	156.925	43	0	0.945	142	2	3	0	1	1	2	1	0	0	2	1	0	1	0	0	3	2	3	1	2	1	0	1	0	1	1	2	5	3	4	0	0	3	6	0	5	1	4	1	1	0
SPU_021322	47.4315	40.3795	0.8389	165.272	43	0	0.8075	197	3	6	0	4	1	1	3	0	0	3	0	0	0	0	1	0	1	8	1	3	3	2	4	0	2	3	1	9	1	3	2	0	3	10	0	3	1	5	5	1	1
SPU_027573	55.7177	45.4898	0.5973	88.4028	43	0.0001	0.6727	148	2	4	0	2	1	2	1	1	4	1	0	1	0	1	0	1	7	2	2	3	0	0	0	0	2	6	4	9	0	1	0	1	6	4	2	7	0	2	3	0	3
SPU_001665	52.1587	57.8812	0.1456	53.5725	43	0.1295	0.2999	368	6	6	4	1	3	1	6	1	17	8	0	0	1	1	1	10	8	1	1	2	8	3	5	6	9	4	8	9	3	1	2	2	8	2	4	6	8	0	6	1	17
SPU_012922	54.0295	54.4005	0.172	96.3095	43	0	0.3157	560	6	9	2	10	11	7	17	4	7	4	0	0	8	10	1	3	8	5	3	9	7	5	14	6	6	5	10	15	2	1	1	3	15	11	12	9	10	11	14	0	15
SPU_012921	58.8539	54.7286	0.2188	90.1522	43	0	0.3902	412	11	11	8	7	1	8	8	1	11	11	1	0	3	2	0	11	6	7	5	8	7	5	13	6	9	3	6	8	1	3	3	2	11	18	6	14	6	7	8	3	3
SPU_028218	54.286	48.6118	0.2777	509.563	43	0	0.4528	1835	30	39	11	23	24	26	23	12	21	45	0	0	8	30	1	14	30	50	25	57	32	24	34	12	22	22	29	63	7	12	8	7	23	49	18	44	21	35	23	10	34
SPU_028216	53.1235	42.6491	0.523	192.474	43	0	0.6316	368	7	10	2	4	2	9	2	1	2	8	1	0	2	6	0	7	2	6	2	11	7	3	7	0	8	7	5	6	1	2	2	2	4	7	5	11	0	8	6	5	6
SPU_014062	51.7659	54.6943	0.2273	110.463	43	0	0.4119	486	10	19	5	15	7	6	8	2	12	8	0	1	7	1	0	15	13	10	8	9	5	2	14	3	7	4	9	7	3	2	2	0	11	11	8	15	5	6	10	2	19
SPU_004654	52.4407	56.7213	0.1535	81.7998	43	0.0003	0.3235	533	6	10	15	5	9	3	8	1	5	6	1	0	4	2	0	13	10	9	8	3	11	5	12	1	10	5	12	17	2	1	2	1	13	15	11	20	11	6	11	4	14
SPU_020994	54.4682	54.3023	0.2381	78.3471	43	0.0008	0.3768	329	7	8	3	5	4	3	2	2	0	4	0	1	3	2	0	2	4	4	4	6	10	2	4	3	2	5	6	8	2	1	2	1	7	7	3	7	2	4	6	3	7
SPU_019567	48.8458	39.2242	0.7937	203.984	43	0	0.7674	257	1	19	1	4	2	2	1	4	3	7	1	0	4	3	0	3	3	12	0	7	3	6	0	0	3	1	2	2	1	1	3	2	1	22	5	7	4	5	0	5	4
SPU_001563	54.2776	45.888	0.4642	103.51	43	0	0.5671	223	4	13	1	2	3	4	8	3	3	8	0	0	3	2	1	7	3	9	3	5	1	2	1	1	1	2	2	0	1	0	0	1	3	10	8	4	5	1	2	3	3
SPU_007523	57.0658	58.4734	0.1499	80.6382	43	0.0004	0.2989	538	16	14	5	9	12	8	7	3	11	7	0	0	5	2	1	8	18	12	7	11	9	2	8	4	3	1	5	7	2	0	4	2	11	16	4	21	6	6	19	6	17
SPU_002687	54.7898	49.8148	0.2594	235.535	43	0	0.4375	908	11	10	4	2	7	26	16	9	7	2	0	0	0	3	1	4	5	16	10	10	18	33	31	7	6	9	34	60	7	6	6	1	7	17	9	32	14	31	21	15	14
SPU_010736	54.556	50.3136	0.2442	276.223	43	0	0.4205	1131	11	11	6	9	26	30	30	5	10	26	0	0	1	2	1	2	14	15	11	22	18	10	31	8	16	17	23	43	7	13	13	13	11	19	3	28	20	20	20	10	13
SPU_025452	52.0096	47.9135	0.452	127.013	43	0	0.5413	281	6	4	2	8	1	2	2	2	2	3	1	0	2	6	0	5	2	9	4	4	4	1	1	0	5	2	3	6	5	1	0	1	4	12	1	14	1	9	4	5	4
SPU_006718	58.1834	50.699	0.2745	195.181	43	0	0.4341	711	18	16	8	14	9	4	6	10	7	17	0	1	7	11	0	6	12	27	8	16	4	6	13	4	8	11	15	11	6	10	7	7	8	22	14	13	8	10	10	13	18
SPU_017256	57.8865	54.4	0.2301	98.9247	43	0	0.4128	430	12	13	4	9	6	7	5	2	3	4	0	1	8	7	0	2	13	7	4	10	5	3	2	1	7	7	8	12	4	3	3	2	10	10	1	11	4	8	11	2	8
SPU_013539	58.8309	53.5787	0.311	87.0701	43	0.0001	0.481	280	3	7	3	4	1	6	6	1	3	2	0	1	3	3	0	3	7	7	1	7	1	2	4	1	5	6	4	4	3	1	2	2	7	6	4	7	7	3	5	1	12
SPU_001505	53.072	52.3983	0.2103	146.172	43	0	0.3921	695	8	13	2	12	11	7	22	4	3	10	1	0	5	4	0	8	6	7	14	14	11	6	13	3	7	7	8	16	2	1	5	1	11	9	5	23	8	7	14	2	14
SPU_002993	48.3115	51.449	0.2851	105.763	43	0	0.4402	371	8	6	2	5	7	3	4	0	6	6	0	0	5	4	1	4	8	6	5	8	8	3	5	1	5	0	8	9	2	0	1	0	5	10	2	11	8	6	9	1	5
SPU_017696	59.5181	57.4804	0.196	56.2624	43	0.0845	0.3529	287	7	10	3	4	1	4	7	2	6	4	0	0	2	4	1	2	7	2	4	1	4	3	1	0	7	2	5	4	1	0	3	4	7	14	9	8	5	2	6	3	4
SPU_023295	52.5733	45.4949	0.4377	235.919	43	0	0.5925	539	8	9	4	4	5	3	4	3	5	15	0	1	3	6	0	2	9	12	2	11	3	6	15	4	7	14	9	23	5	9	4	0	7	24	4	16	2	14	10	7	9
SPU_026747	53.6133	50.2161	0.5272	74.8662	43	0.0019	0.558	142	0	3	0	1	4	2	2	1	3	3	0	0	1	1	1	3	4	4	1	0	1	3	1	1	5	2	3	3	1	2	0	0	2	7	3	4	4	8	1	0	3
SPU_016829	58.5104	51.7194	0.211	194.142	43	0	0.3822	920	13	23	4	9	8	20	16	22	3	15	0	0	3	3	1	13	8	18	7	15	14	10	11	13	18	16	14	25	8	9	21	11	7	21	7	25	7	14	14	13	16
SPU_026322	58.6514	55.3287	0.2147	89.7254	43	0	0.3974	418	8	12	3	2	4	5	6	2	8	15	1	0	16	18	0	5	8	5	2	7	7	4	8	1	3	5	5	14	5	2	6	2	5	3	3	8	7	5	7	10	10
SPU_016826	51.4593	54.3293	0.2338	72.2328	43	0.0035	0.3781	309	8	5	9	0	9	0	6	3	2	2	1	0	2	3	0	4	4	6	2	5	8	1	0	2	5	0	3	5	0	0	2	1	7	5	5	7	5	4	7	6	8
SPU_016824	57.3373	51.5322	0.2767	124.528	43	0	0.4479	450	7	12	8	5	5	8	13	5	5	15	1	0	4	7	0	11	5	7	6	8	7	4	12	5	7	4	2	8	7	1	2	2	5	15	9	23	4	9	7	9	4
SPU_016823	45.1009	30.3259	1.1414	149.523	43	0	0.9416	131	0	8	0	1	1	1	1	0	0	0	1	0	0	0	0	3	0	0	2	3	0	3	1	1	1	1	2	1	3	0	0	1	4	4	0	4	1	6	1	2	2
SPU_003899	54.7883	53.187	0.2159	169.689	43	0	0.3597	786	18	13	7	12	10	8	11	3	11	18	0	1	9	10	0	8	13	18	13	29	10	6	11	1	13	8	17	24	4	2	7	10	7	15	11	18	15	8	20	9	12
SPU_015797	53.3681	48.8092	0.2908	304.756	43	0	0.4493	1048	12	14	11	12	20	13	39	10	17	14	0	0	3	0	1	6	13	10	10	26	34	19	43	6	15	7	17	39	10	6	8	5	15	22	10	28	10	24	21	1	28
SPU_022878	53.7048	49.4848	0.3188	79.0651	43	0.0007	0.476	248	1	5	0	2	4	5	1	0	12	12	1	0	2	0	0	0	3	2	0	2	8	7	16	4	1	4	1	4	10	0	6	0	0	1	2	2	1	3	1	2	3
SPU_006861	48.4432	41.4679	0.568	159.595	43	0	0.6342	281	1	5	1	0	7	8	5	1	3	1	0	1	2	0	0	0	6	11	4	10	13	7	4	3	5	7	6	9	1	4	1	1	2	3	1	11	1	9	2	0	1
SPU_004807	52.3707	46.8088	0.3124	328.037	43	0	0.4654	1050	4	16	2	7	9	19	3	5	4	22	0	1	24	47	0	5	12	18	5	17	15	18	20	11	32	37	12	33	4	15	1	8	8	33	5	30	6	19	14	11	10
SPU_019824	55.4048	56.354	0.1505	76.8852	43	0.0011	0.299	511	6	7	2	6	10	5	10	8	6	2	0	1	13	14	0	1	8	3	2	9	9	3	16	3	13	16	12	13	7	5	3	2	8	4	5	16	12	14	7	5	8
SPU_013935	52.1448	45.1765	0.4553	549.586	43	0	0.5825	1207	7	19	6	7	22	25	12	9	11	7	0	1	5	4	0	2	17	31	9	46	17	12	21	3	15	13	25	57	16	5	9	2	13	27	8	44	17	34	15	8	17
SPU_013932	55.7818	48.1131	0.4818	79.985	43	0.0005	0.6303	166	2	4	0	3	0	2	2	1	1	7	1	0	4	8	0	0	1	2	1	4	0	1	1	0	0	0	1	3	4	3	3	2	2	1	0	6	1	5	2	1	3
SPU_023752	55.3327	57.1352	0.1378	82.9845	43	0.0002	0.3102	602	6	4	9	5	8	8	6	3	8	6	0	1	5	2	0	2	10	5	7	5	17	10	17	6	5	2	16	19	4	1	3	2	11	9	10	9	4	8	9	2	13
SPU_017801	58.3145	55.2737	0.2183	84.6916	43	0.0002	0.3767	388	12	5	8	1	2	5	9	6	5	11	1	0	2	5	0	7	2	6	3	9	6	1	5	2	4	8	5	9	2	3	2	2	3	10	3	16	2	4	5	4	9
SPU_025705	56.0899	49.2526	0.3741	153.771	43	0	0.5105	411	13	13	4	5	7	4	4	0	8	7	0	1	1	4	0	5	5	17	2	6	9	4	4	1	4	5	5	10	3	3	5	3	8	13	9	7	3	10	9	3	3
SPU_014451	57.6131	56.1334	0.274	63.2986	43	0.0235	0.4525	231	4	5	3	0	4	6	10	1	1	1	1	0	2	4	0	0	6	4	4	7	2	2	2	2	2	1	5	5	1	0	1	0	8	5	1	2	7	2	4	2	10
SPU_003713	55.2545	45.9407	0.4627	311.891	43	0	0.5768	674	12	37	1	12	4	8	8	6	10	23	1	0	8	9	0	20	11	23	3	19	7	10	4	10	6	5	5	14	3	4	2	0	13	37	5	22	9	18	7	10	7
SPU_001308	54.2976	56.4562	0.1957	74.7448	43	0.0019	0.3752	382	5	7	1	5	10	5	13	2	3	2	1	0	5	3	0	3	9	5	4	6	4	7	8	1	9	3	12	14	1	0	3	2	6	8	7	12	9	1	12	5	6
SPU_019357	56.7989	54.4469	0.2758	78.3156	43	0.0008	0.4003	284	7	5	1	6	4	4	6	1	7	5	0	0	2	5	1	7	4	6	3	9	8	3	2	2	4	5	3	5	4	3	3	2	2	8	2	10	2	6	2	3	1
SPU_019844	55.5996	55.8446	0.1684	88.2443	43	0.0001	0.3391	524	13	6	3	5	9	10	17	5	8	9	0	0	3	4	1	4	10	12	7	8	16	11	15	5	4	6	10	12	2	1	4	0	6	8	11	12	8	8	13	2	11
SPU_022934	55.1408	49.3756	0.5194	101.796	43	0	0.5799	196	1	6	0	3	4	2	1	2	1	8	1	0	2	10	0	6	3	3	3	1	3	5	2	2	1	5	5	2	4	2	3	0	1	4	0	2	2	10	3	2	3
SPU_011348	54.8379	46.8593	0.3868	166.306	43	0	0.5288	430	1	8	6	3	3	0	6	11	4	7	0	0	6	5	1	2	3	17	9	15	2	10	6	5	1	6	10	14	2	4	5	2	4	12	8	18	2	5	3	7	7
SPU_027482	57.0958	53.711	0.394	85.9005	43	0.0001	0.5385	218	2	2	4	2	3	2	4	0	0	2	0	0	0	5	1	1	5	3	7	3	6	4	3	3	4	0	10	19	1	0	3	0	2	3	4	3	3	1	3	1	4
SPU_028104	40.3294	34.0648	0.8634	176.997	43	0	0.8051	205	1	2	0	0	1	3	6	0	2	10	0	1	1	2	0	5	5	7	0	2	0	4	3	0	2	3	1	9	11	6	4	0	1	8	0	6	2	7	1	0	0
SPU_005659	52.198	52.1244	0.3402	107.5	43	0	0.4546	316	5	3	2	1	2	10	11	5	3	1	0	0	2	1	1	0	3	4	2	5	12	4	8	2	3	0	13	7	0	1	3	1	4	1	1	2	3	1	5	0	3
SPU_006922	51.0318	54.537	0.1419	187.77	43	0	0.2931	1323	21	26	7	16	10	7	25	2	16	21	1	0	13	18	0	16	24	12	20	33	16	10	40	8	22	16	45	35	6	5	10	4	18	40	23	35	18	25	27	7	24
SPU_016343	58.2711	53.0455	0.2037	113.233	43	0	0.3721	556	2	2	6	9	9	9	22	9	7	6	1	0	1	2	0	2	3	13	9	6	17	5	14	8	14	8	10	22	4	3	1	4	4	6	3	22	4	9	4	4	13
SPU_006394	53.1179	45.8002	0.5	187.988	43	0	0.6051	376	15	18	1	5	6	6	4	0	5	12	1	0	4	5	0	9	4	14	2	11	3	4	4	3	3	3	3	8	4	3	2	2	6	16	2	15	10	10	4	0	6
SPU_011523	61	52.3562	0.3757	55.6045	43	0.0941	0.526	148	3	4	0	1	1	4	3	0	2	5	0	0	2	0	1	1	3	4	2	3	4	2	2	1	2	3	1	3	1	0	0	0	3	3	2	3	4	3	1	1	3
SPU_011353	53.8963	52.2574	0.2806	206.525	43	0	0.4441	736	7	9	3	9	11	6	5	5	6	13	0	1	3	3	0	4	16	11	10	19	9	1	4	1	13	8	15	33	9	4	8	5	10	18	7	27	9	12	10	5	10
SPU_022982	53.7531	52.5435	0.291	172.827	43	0	0.4568	594	6	6	4	9	8	5	5	3	4	9	0	1	1	0	0	3	14	10	8	14	7	1	3	0	10	7	13	30	10	4	5	5	8	14	4	25	7	7	9	1	8
SPU_002535	53.9982	49.1125	0.3432	268.764	43	0	0.494	783	8	12	6	9	22	20	6	4	9	11	1	0	3	4	0	1	16	20	16	30	16	10	21	9	12	8	15	32	3	4	3	2	13	17	9	20	11	15	14	4	13
SPU_021469	56.4327	56.3047	0.0986	146.977	43	0	0.2362	1490	25	23	12	22	20	20	34	10	21	25	0	1	30	21	0	15	21	19	15	27	23	18	35	18	27	18	38	35	10	4	7	8	17	30	13	26	24	25	33	12	47
SPU_001352	59.5661	51.8423	0.2462	165.686	43	0	0.4529	673	6	9	8	4	4	10	10	4	7	7	1	0	19	12	0	5	9	16	8	13	4	6	10	4	9	10	18	24	5	7	6	8	7	13	4	21	5	7	14	8	12
SPU_015136	58.9819	58.9147	0.1038	68.4888	43	0.008	0.2466	660	8	11	6	11	13	11	11	5	11	9	0	0	6	7	1	11	12	11	8	11	11	4	8	4	12	9	13	14	4	5	5	5	7	13	5	18	8	5	14	6	19
SPU_018617	54.2722	51.5004	0.2269	142.485	43	0	0.3986	628	14	13	9	5	10	10	19	6	9	10	0	1	15	4	0	6	8	9	14	7	10	15	9	4	12	12	10	20	0	1	1	4	4	17	9	15	5	11	19	4	9
SPU_008049	47.7084	52.5775	0.3596	71.2075	43	0.0044	0.4833	198	5	8	3	2	2	3	2	2	1	2	0	0	0	1	1	1	5	5	4	2	3	1	1	1	4	1	3	2	1	0	0	0	6	4	4	4	1	4	6	1	6
SPU_007208	54.3909	53.2779	0.2139	173.661	43	0	0.4	812	16	16	4	17	12	11	11	6	13	8	0	0	7	5	1	3	16	17	10	16	5	6	8	2	13	5	8	21	5	4	4	0	12	17	8	33	15	6	6	4	13
SPU_026698	54.7919	56.823	0.1245	95.589	43	0	0.2692	768	14	14	10	20	14	7	12	5	12	8	1	0	13	9	0	11	19	9	5	18	8	5	16	0	16	9	14	19	10	3	9	5	20	18	8	15	13	11	22	6	18
SPU_009743	54.8797	54.1764	0.1998	118.281	43	0	0.3541	592	14	15	9	10	9	8	12	2	6	14	0	0	5	5	1	4	8	16	9	19	12	5	13	4	9	14	13	10	2	2	1	2	4	11	4	10	10	7	13	1	10
SPU_012369	53.2424	49.3135	0.4097	104.895	43	0	0.5506	256	6	7	2	2	2	3	7	1	2	6	0	0	1	6	1	6	2	6	8	1	6	1	3	1	7	2	3	5	1	4	0	0	1	9	2	9	4	6	7	2	6
SPU_001119	52.0954	46.1475	0.4877	188.239	43	0	0.6141	386	7	19	2	3	5	0	7	2	4	9	1	0	3	2	0	0	5	9	4	9	4	8	5	2	5	5	2	8	1	1	1	2	3	16	2	12	3	7	7	5	5
SPU_012439	56.5923	54.7611	0.2903	46.74	43	0.3215	0.3841	161	4	2	2	2	2	4	1	0	3	2	1	0	7	1	0	2	2	1	3	4	2	2	4	6	2	0	3	2	5	2	4	0	2	1	1	4	4	1	2	1	3
SPU_013037	49.783	47.3666	0.5562	71.1965	43	0.0044	0.6549	128	4	7	1	1	2	1	2	0	1	1	0	1	4	3	0	3	2	0	4	0	4	1	6	1	2	0	5	0	0	1	0	0	2	1	0	1	4	1	2	2	3
SPU_001315	48.3934	32.0072	1.044	109.625	43	0	0.9378	105	0	6	1	0	0	2	1	0	2	7	1	0	5	6	0	0	2	3	0	0	0	1	0	1	1	2	0	5	0	1	0	0	1	2	0	2	0	3	1	2	1
SPU_022221	53.9297	54.1495	0.2192	91.1694	43	0	0.365	416	9	6	2	6	8	4	11	2	2	5	0	0	5	3	1	3	8	5	6	10	9	5	7	3	7	7	7	12	4	1	0	0	7	11	8	8	1	7	15	2	9
SPU_000974	55.258	49.3399	0.3757	183.736	43	0	0.494	489	8	9	6	5	7	9	3	3	5	8	0	1	5	3	0	7	4	11	3	4	8	6	8	5	4	5	5	13	3	3	1	1	6	21	2	18	2	7	2	11	12
SPU_022268	53.7197	55.2185	0.1713	134.094	43	0	0.3485	783	13	14	6	9	7	6	9	3	9	8	0	0	13	3	1	7	18	11	6	10	8	11	22	2	14	8	9	20	2	4	4	1	18	14	7	22	12	6	16	3	20
SPU_022765	59.2259	55.9443	0.1815	98.2105	43	0	0.3641	541	12	19	6	4	9	9	3	3	9	21	1	0	4	5	0	6	8	11	6	8	10	9	13	2	9	8	8	13	5	3	4	2	10	16	8	17	4	8	8	4	4
SPU_018850	55.8399	54.9539	0.1246	223.779	43	0	0.2854	1796	22	19	15	21	44	34	40	10	14	34	1	0	11	10	0	7	23	18	19	28	65	34	53	17	42	28	52	73	6	9	10	8	14	24	10	78	24	23	34	7	57
SPU_008218	54.0007	51.9586	0.2202	163.581	43	0	0.4223	743	16	12	12	8	12	16	22	1	11	9	1	0	6	0	0	3	6	11	10	9	11	13	18	3	19	8	12	17	4	6	6	3	6	16	8	20	6	10	12	10	21
SPU_012348	53.9896	47.2251	0.3568	166.642	43	0	0.5145	467	9	23	2	5	6	2	1	2	4	9	1	0	4	1	0	8	2	9	3	12	4	6	8	7	5	12	5	9	6	4	9	2	5	16	7	17	4	13	7	11	1
SPU_005894	56.0139	47.6421	0.3037	661.711	43	0	0.4869	2179	20	75	7	24	23	33	15	22	32	67	0	1	38	35	0	44	20	32	12	40	15	24	20	25	23	21	17	24	12	12	18	8	17	61	20	54	36	81	38	42	54
SPU_005892	58.8851	55.215	0.1273	207.443	43	0	0.3177	1629	20	35	16	27	30	32	33	29	32	33	0	1	9	11	0	22	21	26	14	19	22	16	28	21	30	9	34	31	10	6	22	8	20	32	19	40	16	31	28	28	38
SPU_007553	56.9073	56.5188	0.1973	70.0568	43	0.0057	0.3613	355	8	11	5	3	2	3	9	1	7	6	0	0	5	2	1	3	8	9	4	7	4	2	0	2	3	2	9	9	0	0	4	2	5	10	7	7	3	5	10	6	9
SPU_008996	55.3829	50.7525	0.3833	111.147	43	0	0.5182	290	10	13	2	2	4	2	4	1	7	6	1	0	6	6	0	4	6	6	1	11	3	0	1	2	0	0	1	6	2	0	2	1	7	14	8	5	5	1	8	2	5
SPU_003325	58.8433	55.9116	0.2219	81.667	43	0.0003	0.3956	368	5	3	5	8	4	4	5	2	6	7	0	0	4	2	1	5	2	9	7	6	5	9	5	1	5	7	4	5	1	2	6	2	9	6	5	6	10	3	9	2	13
SPU_023443	57.7634	56.6825	0.0825	322.249	43	0	0.2485	3906	58	83	28	49	68	54	95	42	63	77	1	0	142	123	0	25	41	34	24	39	53	33	63	27	18	13	67	55	26	10	29	7	77	72	41	82	88	98	120	51	131
SPU_023442	58.3946	54.3403	0.2501	75.5406	43	0.0016	0.425	302	8	3	3	6	3	6	6	1	2	5	1	0	3	4	0	1	7	6	0	6	4	2	7	3	5	6	2	1	2	0	1	3	4	7	4	7	3	7	10	4	3
SPU_006662	57.8597	53.2828	0.1694	194.306	43	0	0.3509	1147	5	12	13	3	34	26	36	8	16	13	0	0	4	5	1	3	15	18	12	16	29	23	19	15	19	19	19	34	8	12	10	6	9	19	7	16	19	27	22	11	20
SPU_028898	58.8401	57.533	0.1329	74.047	43	0.0023	0.2782	557	11	10	5	9	9	5	8	4	8	8	0	1	16	11	0	4	6	9	7	9	13	5	10	6	17	6	8	19	4	4	3	4	7	12	7	15	8	4	8	6	11
SPU_000769	52.0689	46.2837	0.5213	119.369	43	0	0.6199	229	1	0	2	5	1	1	2	1	5	9	0	1	1	0	0	0	4	10	4	11	2	2	1	0	5	2	5	8	1	1	1	1	3	6	4	5	1	8	3	1	5
SPU_003380	59.2627	52.5269	0.327	120.011	43	0	0.5059	367	6	10	3	3	3	5	3	2	8	12	0	0	3	7	1	4	6	12	4	8	6	3	5	3	4	7	4	12	2	3	2	1	7	8	5	7	7	13	6	3	4
SPU_024798	51.9876	47.4756	0.5917	73.9648	43	0.0023	0.6696	125	3	5	1	0	1	3	0	1	2	3	0	0	3	1	1	0	1	1	0	2	0	0	0	2	2	3	2	5	1	1	0	1	4	2	0	3	2	1	1	0	1
SPU_023083	52.9191	44.3307	0.4498	188.45	43	0	0.5472	419	7	9	2	6	5	5	3	2	3	6	0	1	1	5	0	3	1	12	2	12	5	5	5	1	0	4	11	15	3	4	2	2	8	19	3	11	4	9	3	1	7
SPU_021923	48.6534	48.8545	0.5127	86.1281	43	0.0001	0.565	168	0	3	4	1	0	3	6	0	1	3	0	0	0	0	1	0	4	1	6	7	0	0	0	1	1	0	5	3	1	3	3	3	5	8	1	6	1	2	4	1	4
SPU_003850	56.2736	49.2091	0.4879	86.8535	43	0.0001	0.5685	178	2	6	0	0	3	4	2	0	2	3	1	0	1	0	0	2	3	2	2	3	2	5	4	4	0	1	2	5	3	1	0	0	1	7	1	5	1	7	1	3	3
SPU_004689	54.8579	53.5637	0.1846	133.095	43	0	0.3526	721	15	19	3	16	15	10	16	2	4	13	1	0	7	7	0	12	23	18	5	22	12	7	11	2	11	14	19	25	3	2	1	2	9	9	5	19	5	11	7	2	13
SPU_007909	58.2015	53.2093	0.5054	105.121	43	0	0.6048	208	5	4	1	2	1	1	2	0	3	7	0	0	3	1	1	1	7	5	1	6	3	2	3	1	2	5	1	3	3	1	3	1	3	9	1	11	2	1	2	2	4
SPU_003865	51.6167	50.6514	0.411	184.97	43	0	0.5545	450	5	5	3	11	6	3	2	1	5	6	1	0	0	1	0	2	12	10	8	11	3	1	1	0	7	4	9	15	4	1	3	1	2	15	1	9	2	3	9	3	12
SPU_004320	55.5267	53.0103	0.2207	134.158	43	0	0.3837	608	17	15	6	10	12	11	8	1	10	6	0	0	3	4	1	9	7	8	8	17	17	7	13	1	8	4	9	21	2	0	1	2	15	15	10	21	15	9	21	3	15
SPU_001491	50.5217	53.7849	0.2578	79.4037	43	0.0006	0.4122	308	7	4	3	5	10	3	8	0	9	6	0	0	2	2	1	0	9	6	2	5	4	0	4	0	2	1	7	9	0	1	2	0	9	8	4	14	0	3	8	2	3
SPU_005708	56.8549	51.4608	0.1997	302.522	43	0	0.3631	1515	19	28	10	14	28	32	18	19	6	19	1	0	17	27	0	12	16	21	7	34	19	21	30	17	19	14	40	69	9	11	16	13	22	36	11	45	12	32	18	27	21
SPU_005707	59.7215	55.3841	0.2046	117.647	43	0	0.387	575	15	19	5	8	3	5	10	4	9	17	0	0	7	5	1	9	19	9	3	16	10	3	7	8	9	3	12	14	4	4	2	5	11	7	6	15	11	5	5	5	11
SPU_004875	55.3763	57.5018	0.1594	78.0835	43	0.0008	0.3132	490	7	9	2	11	9	5	8	1	10	7	0	1	7	2	0	5	8	3	5	3	6	4	11	2	9	6	13	12	4	3	3	0	8	15	5	10	5	7	12	4	6
SPU_020268	56.5455	50.2016	0.2982	124.649	43	0	0.4837	418	7	11	2	4	3	6	6	3	7	9	1	0	6	5	0	4	8	7	5	11	8	3	9	2	2	6	6	7	1	1	2	2	6	9	3	8	5	9	12	1	4
SPU_020266	56.5977	50.4881	0.2829	172.009	43	0	0.4744	608	3	10	3	7	6	9	14	3	5	17	0	0	6	3	1	8	6	6	3	9	7	6	6	10	7	7	10	12	7	6	2	8	7	18	8	19	8	11	6	10	8
SPU_023216	55.241	48.1779	0.3646	191.783	43	0	0.5053	526	9	17	9	10	4	13	3	9	7	12	1	0	7	2	0	12	6	18	1	9	5	6	8	10	11	4	3	7	2	2	2	2	11	26	9	24	4	13	14	10	6
SPU_012516	51.523	52.4087	0.3683	77.349	43	0.001	0.5108	210	9	6	2	3	1	1	5	3	2	10	0	1	10	3	0	2	2	5	5	4	3	1	4	3	2	3	5	2	1	2	0	0	7	7	3	4	1	1	2	4	2
SPU_013974	56.3386	54.5484	0.3021	87.9123	43	0.0001	0.4919	291	3	13	3	4	2	5	10	1	4	7	1	0	7	5	0	0	5	2	4	3	3	3	5	0	8	1	5	7	3	0	1	2	3	6	2	6	4	4	3	1	8
SPU_015804	57.0365	56.2517	0.3339	54.0838	43	0.1198	0.4478	162	2	3	1	2	3	2	3	0	2	0	0	0	1	0	1	1	1	1	2	3	2	0	3	0	1	2	2	3	1	1	2	1	2	0	4	9	1	0	1	2	4
SPU_004669	56.788	56.5152	0.2523	67.3704	43	0.0102	0.3716	267	5	1	2	4	1	0	4	0	5	5	0	0	3	1	1	1	3	8	5	11	0	1	0	1	7	2	8	6	2	2	3	2	5	7	3	11	3	2	4	5	9
SPU_011964	53.0991	52.7015	0.2904	90.6112	43	0	0.4448	312	9	15	3	4	4	3	8	0	5	4	0	0	3	3	1	7	7	4	10	3	6	2	3	2	5	4	5	8	5	0	0	1	4	9	8	12	3	2	9	4	0
SPU_010338	55.7604	55.3342	0.1646	97.7828	43	0	0.3267	594	6	7	4	5	8	5	14	6	8	8	1	0	2	2	0	10	6	9	9	5	8	2	13	2	3	3	13	15	11	1	5	5	9	18	10	12	6	4	11	3	21
SPU_004114	51.4759	50.8271	0.3421	198.083	43	0	0.494	579	3	17	4	5	10	5	12	2	7	14	1	0	14	4	0	5	7	6	5	8	7	4	21	2	8	6	15	17	6	2	4	1	6	27	4	13	15	10	12	5	9
SPU_004450	54.5787	47.238	0.4951	74.7613	43	0.0019	0.5894	151	0	3	1	5	0	3	1	5	3	1	1	0	1	0	0	3	3	3	2	3	1	1	1	1	2	3	1	3	1	2	2	0	3	3	0	3	1	0	1	4	3
SPU_024668	57.6883	58.0219	0.2049	59.2022	43	0.0509	0.3816	289	4	5	2	4	5	3	3	4	2	3	0	0	6	3	1	1	11	4	4	6	5	1	9	1	3	2	3	6	3	3	3	0	10	5	6	8	1	3	5	3	6
SPU_001020	58.2966	55.6863	0.2305	99.3399	43	0	0.3862	431	12	10	5	7	3	3	5	8	4	10	0	0	6	9	1	4	9	11	4	9	6	5	7	4	6	6	6	6	5	2	7	0	11	25	6	6	5	7	11	8	10
SPU_005183	55.2511	55.3335	0.2919	77.341	43	0.001	0.432	265	1	3	1	8	1	3	3	3	3	6	0	1	2	1	0	5	3	5	1	4	3	0	5	2	4	3	6	5	2	0	3	0	5	9	2	7	6	5	9	4	6
SPU_005356	50.7537	50.6235	0.308	93.0146	43	0	0.4336	302	7	7	2	1	5	5	3	2	5	8	1	0	2	0	0	4	5	5	4	7	7	0	1	2	6	1	6	8	1	0	1	1	5	10	3	8	4	6	6	3	6
SPU_003585	55.2156	50.4328	0.472	84.0222	43	0.0002	0.5679	178	5	5	1	4	5	1	2	1	3	3	1	0	0	1	0	3	0	4	3	5	0	2	0	1	3	1	2	3	0	1	1	1	1	5	1	1	3	5	4	0	4
SPU_013919	52.4757	51.8284	0.3294	82.0239	43	0.0003	0.4443	249	3	1	3	1	1	1	6	2	2	2	0	0	3	1	1	5	4	6	6	2	0	1	4	1	6	3	2	11	0	0	1	2	2	4	4	16	3	2	2	2	5
SPU_016729	58.2987	58.9866	0.2302	52.4821	43	0.1523	0.3886	228	3	5	2	3	1	0	8	2	4	2	0	1	2	2	0	7	5	2	3	0	0	2	4	2	5	1	4	6	2	1	2	2	5	6	6	6	1	3	6	1	3
SPU_005676	51.9413	48.7495	0.2836	176.142	43	0	0.4182	621	6	12	0	2	5	4	10	5	13	14	0	1	3	4	0	5	3	1	1	1	13	8	14	5	8	5	25	28	17	5	5	0	2	8	2	11	3	6	15	3	4
SPU_014313	42.3534	47.4563	0.4232	80.4137	43	0.0005	0.477	190	5	6	1	1	3	2	3	0	4	3	1	0	2	1	0	1	4	1	3	1	2	0	1	0	4	3	2	2	0	0	0	0	7	0	1	11	0	1	11	1	4
SPU_015177	51.2203	55.6591	0.2315	90.3043	43	0	0.4028	390	7	3	5	3	13	5	10	1	4	2	0	0	7	0	1	3	7	4	5	8	4	3	5	1	4	2	7	5	4	2	0	3	6	3	2	8	8	5	6	1	14
SPU_009196	51.7561	42.4009	0.5008	302.459	43	0	0.6238	604	2	17	5	5	7	7	8	13	5	22	0	1	3	5	0	7	8	18	9	18	5	14	8	6	7	16	2	18	1	3	2	4	7	22	6	21	6	15	9	2	9
SPU_004467	56.5132	51.2421	0.4059	148.171	43	0	0.5372	365	6	7	2	5	2	5	5	1	4	7	0	0	7	6	1	5	6	7	2	6	7	3	7	2	8	2	1	13	1	4	2	2	7	22	2	10	2	4	6	2	7
SPU_020943	53.3482	49.1196	0.4165	184.492	43	0	0.5338	443	7	10	3	9	5	6	8	2	6	9	0	0	2	2	1	4	8	7	6	14	7	6	3	2	7	4	3	23	2	4	2	1	5	21	4	10	4	10	11	4	7
SPU_028613	54.2694	55.8604	0.1294	123.58	43	0	0.3051	955	11	15	12	6	4	7	9	3	11	8	0	0	4	2	1	4	6	2	10	13	56	24	50	15	2	0	11	16	6	2	7	4	14	8	9	10	13	15	25	9	14
SPU_019735	59.1942	55.9405	0.1696	91.065	43	0	0.3378	537	12	6	10	8	6	8	7	8	7	10	0	0	4	4	1	9	6	14	6	11	2	8	5	10	6	6	8	15	4	13	7	7	13	15	8	10	2	7	6	12	11
SPU_004897	58.208	48.9317	0.3524	156.471	43	0	0.481	444	4	20	2	6	3	2	5	6	11	8	0	1	0	3	0	10	5	15	5	5	5	7	6	10	11	10	4	6	8	3	5	3	5	13	7	6	4	6	5	10	5
SPU_012655	49.0822	45.5304	0.3254	228.397	43	0	0.4764	702	3	13	2	3	8	1	4	3	5	25	0	1	51	44	0	5	4	5	6	3	10	5	13	1	2	0	8	16	6	1	1	0	12	20	0	13	14	20	10	8	25
SPU_020870	53.3998	51.9799	0.2876	145.245	43	0	0.4683	505	7	10	9	7	7	8	10	2	10	12	1	0	8	0	0	2	5	19	7	15	6	2	8	1	7	6	7	14	1	2	2	1	11	13	3	18	4	5	6	7	17
SPU_020869	57.0877	54.1413	0.2489	103.051	43	0	0.4369	414	4	6	3	4	3	6	6	2	3	0	0	0	0	1	1	2	5	5	4	7	13	14	13	3	3	4	7	23	3	1	3	2	5	7	4	9	5	12	8	3	10
SPU_019396	53.2281	47.9201	0.3968	161.101	43	0	0.5234	406	3	7	1	8	3	10	8	2	7	9	0	0	4	1	1	3	8	16	6	8	5	3	5	0	4	6	10	23	2	1	4	2	7	16	9	12	5	2	3	2	4
SPU_027654	60.4344	55.723	0.2305	91.9528	43	0	0.4026	399	11	5	4	6	5	6	8	3	6	7	0	0	4	4	1	4	9	12	6	11	6	7	7	3	9	5	6	9	0	2	3	1	3	9	4	8	6	7	7	7	4
SPU_007114	53.1291	43.9657	0.508	258.584	43	0	0.6293	509	5	14	3	2	9	9	5	7	5	18	0	1	3	5	0	4	3	16	3	16	5	7	6	4	5	4	4	20	7	0	3	1	6	11	3	15	5	11	6	7	5
SPU_019472	59.6425	55.4502	0.2375	81.7142	43	0.0003	0.4116	344	2	5	3	5	1	6	2	6	3	8	0	0	7	6	1	7	9	8	11	5	3	3	6	1	3	3	4	11	2	3	2	2	7	8	6	7	5	6	7	2	3
SPU_006444	47.2704	39.9513	0.6593	288.794	43	0	0.7152	438	7	10	1	6	2	7	6	5	0	14	0	0	1	6	1	2	1	14	6	18	4	8	6	6	1	4	2	10	4	0	0	1	6	16	1	12	1	7	9	4	10
SPU_006917	56.8609	50.4494	0.4422	115.868	43	0	0.5243	262	4	4	1	4	3	4	3	5	5	4	0	0	0	4	1	1	2	3	1	5	7	13	1	2	7	4	1	7	4	1	3	2	4	8	1	6	3	7	2	2	4
SPU_016213	57.207	53.3559	0.212	106.841	43	0	0.3583	504	16	16	4	10	3	8	14	7	9	14	0	1	5	5	0	9	13	11	8	10	1	3	9	5	3	2	6	4	0	4	3	1	15	22	7	20	5	5	14	6	8
SPU_011092	57.6684	49.6782	0.4584	88.0199	43	0.0001	0.5801	192	4	4	2	3	2	4	0	0	5	6	0	0	1	2	1	5	3	1	4	2	5	2	0	1	1	1	1	3	2	2	3	3	8	4	2	3	4	6	5	3	3
SPU_019794	53.0851	48.0387	0.415	341.979	43	0	0.5484	824	15	25	5	9	5	16	12	5	14	17	1	0	6	4	0	5	17	37	10	31	12	12	9	7	10	7	7	28	2	1	2	1	11	31	4	30	2	16	19	11	16
SPU_019493	58.8943	56.6101	0.1594	81.9501	43	0.0003	0.3377	514	6	5	3	9	6	3	11	4	3	5	0	0	5	3	1	7	11	6	3	9	11	4	9	3	3	2	11	13	3	4	2	3	13	14	10	14	17	12	12	4	9
SPU_008876	53.5437	46.3809	0.4002	266.12	43	0	0.5403	665	17	34	2	11	4	8	13	5	11	23	0	0	9	5	1	17	10	16	7	16	9	10	4	5	11	8	15	15	4	2	1	4	4	22	6	13	5	10	11	10	9
SPU_000256	52.6743	55.1436	0.208	86.5188	43	0.0001	0.3749	416	7	13	7	8	4	3	12	2	3	6	0	0	4	2	1	8	11	7	9	5	3	1	4	1	9	4	11	16	3	2	1	1	4	6	2	9	4	3	14	2	9
SPU_000255	58.0286	55.6003	0.1416	102.688	43	0	0.3056	725	13	14	4	9	9	13	21	5	13	14	1	0	13	11	0	3	9	11	6	11	26	11	34	11	23	7	41	25	2	2	12	6	7	14	4	15	8	16	10	11	8
SPU_014460	58.8943	51.6626	0.297	126.53	43	0	0.4631	426	6	14	1	10	5	3	6	3	8	9	0	1	2	6	0	7	4	12	7	10	5	7	6	5	4	3	10	11	5	1	1	4	1	11	8	18	11	7	8	6	10
SPU_015963	53.876	52.7073	0.363	83.121	43	0.0002	0.512	229	6	13	4	2	3	2	4	0	6	4	0	1	2	5	0	2	2	2	0	4	2	1	6	2	2	9	12	5	0	1	1	2	3	4	2	5	3	1	5	1	3
SPU_023148	54.7268	56.6911	0.1996	64.463	43	0.0186	0.376	323	3	7	4	2	6	1	5	3	3	2	1	0	7	9	0	4	1	3	5	3	12	1	10	1	9	1	7	8	0	2	2	1	7	2	5	9	4	2	10	2	7
SPU_020880	53.8119	46.8446	0.4603	217.739	43	0	0.5976	473	7	8	5	5	8	5	8	7	4	13	0	0	1	3	1	5	10	9	5	9	2	7	8	3	4	7	6	23	2	3	3	1	6	17	3	14	2	7	10	4	4
SPU_016408	57.9071	55.3991	0.1918	117.931	43	0	0.373	615	11	18	5	13	17	5	16	8	8	13	0	1	18	8	0	5	16	14	12	12	7	1	10	2	9	9	3	4	5	4	5	2	11	22	16	11	8	15	8	9	12
SPU_008977	56.6999	50.9669	0.2815	98.2608	43	0	0.4087	349	9	14	3	2	1	2	7	3	3	8	0	0	7	5	1	11	5	4	2	6	5	4	5	4	1	2	7	11	1	3	0	1	8	7	0	7	2	5	7	3	4
SPU_022845	53.4535	55.9406	0.2349	63.6472	43	0.022	0.36	271	7	4	0	3	4	3	3	1	7	6	0	0	4	1	1	1	11	3	3	5	4	2	4	1	5	2	9	6	0	0	0	2	5	8	7	7	1	1	5	2	5
SPU_003312	56.9779	57.0497	0.3791	50.0456	43	0.2139	0.5356	132	2	4	3	6	1	0	0	2	6	0	0	0	1	2	1	3	6	3	3	1	2	1	1	1	2	2	3	1	0	0	1	2	2	0	1	2	3	1	1	2	1
SPU_006353	58.3174	52.0884	0.2408	183.495	43	0	0.4403	762	14	14	11	10	3	18	21	7	6	9	0	1	3	1	0	6	14	17	10	16	6	17	8	8	12	15	15	16	2	3	6	5	8	21	9	21	8	12	19	11	18
SPU_012228	55.2483	51.0323	0.6343	95.1524	43	0	0.6754	150	3	8	1	3	1	0	3	1	1	0	0	0	1	1	1	0	3	4	2	1	1	0	2	0	0	4	1	3	1	1	1	0	2	11	2	6	0	1	3	0	1
SPU_016157	47.5289	36.6677	1.0526	112.632	43	0	0.8964	107	1	8	0	2	1	2	1	0	1	3	1	0	4	0	0	1	1	2	0	4	0	2	0	1	0	2	0	0	4	1	0	0	1	4	0	2	2	3	0	1	0
SPU_006748	57.8704	54.3762	0.2609	97.3297	43	0	0.436	373	4	7	4	13	5	6	7	1	6	4	0	0	6	7	1	2	18	5	7	16	9	7	5	3	11	7	6	12	3	0	2	3	4	9	6	7	5	7	6	1	10
SPU_019046	56.5172	55.778	0.1783	98.7746	43	0	0.3645	554	11	10	5	3	7	7	7	2	12	6	0	0	6	2	1	3	3	9	6	7	8	8	9	2	8	6	10	9	5	2	4	1	10	19	12	17	8	3	15	3	11
SPU_005762	52.4966	49.4396	0.3835	97.7993	43	0	0.5238	255	3	3	1	2	2	6	13	2	1	2	0	1	0	0	0	1	1	6	3	4	2	5	3	0	1	1	1	9	1	0	0	1	2	2	2	6	2	6	6	2	5
SPU_012376	54.5732	49.8814	0.4897	98.9121	43	0	0.5616	202	4	3	2	1	2	1	2	2	4	1	0	0	1	1	1	1	3	3	2	10	1	3	5	1	1	4	2	7	0	0	3	0	4	1	7	10	1	3	2	0	4
SPU_010993	56.4675	56.7137	0.1344	97.4266	43	0	0.3041	725	7	9	8	7	21	7	11	7	13	15	0	1	22	11	0	24	3	4	8	8	14	1	13	2	16	13	9	18	6	4	1	3	5	15	13	7	10	15	15	6	15
SPU_010992	57.0941	60.1051	0.1148	50.3824	43	0.2045	0.2583	439	10	2	3	2	12	6	8	5	16	12	0	0	10	7	1	11	3	2	8	3	16	7	19	2	12	3	13	6	3	0	2	1	6	6	2	3	4	4	5	3	11
SPU_018132	56.5003	49.8647	0.316	159.257	43	0	0.4694	504	8	6	8	5	6	5	8	3	2	8	1	0	3	6	0	5	7	12	1	16	7	7	11	3	6	6	2	11	4	1	3	3	5	15	10	10	5	7	8	5	7
SPU_014695	48.5989	54.074	0.2751	68.4942	43	0.008	0.4185	249	2	2	9	1	7	5	16	0	4	1	1	0	6	3	0	5	7	2	3	4	3	4	7	0	5	5	4	5	1	0	0	0	5	1	2	7	3	4	9	0	11
SPU_020533	55.3533	56.3651	0.1218	109.419	43	0	0.2873	898	18	11	9	19	20	18	24	6	6	9	0	0	4	3	1	6	18	9	11	19	10	5	21	6	8	7	10	14	4	4	6	5	12	13	14	18	7	13	22	6	24
SPU_014930	51.2297	51.376	0.5143	78.1757	43	0.0008	0.6044	152	5	6	3	1	5	0	2	3	3	5	0	0	1	2	1	4	2	5	3	3	3	3	0	1	1	1	2	4	1	0	1	0	1	3	1	5	0	1	6	0	2
SPU_010328	53.6668	52.9994	0.2782	84.0162	43	0.0002	0.4611	302	6	6	6	2	1	4	5	0	1	2	1	0	1	0	0	1	5	3	2	7	3	2	4	1	2	4	9	7	1	0	2	1	1	3	3	5	0	2	3	1	3
SPU_008288	53.7139	45.246	0.6448	116.068	43	0	0.6443	180	4	3	0	3	4	3	3	2	2	6	1	0	1	1	0	2	0	8	1	8	1	2	5	1	3	2	1	7	2	4	2	0	0	5	1	7	3	6	4	2	1
SPU_010513	51.0403	41.8943	0.625	185.612	43	0	0.6608	297	3	1	0	4	2	9	6	0	2	2	0	0	3	1	1	3	4	12	1	7	1	2	1	0	3	3	5	9	2	1	0	2	1	7	5	10	1	10	6	3	0
SPU_007233	57.9459	49.5281	0.6171	74.6659	43	0.002	0.6592	121	5	2	2	3	1	0	2	3	1	5	0	0	1	3	1	2	1	2	0	0	2	0	2	0	2	2	3	0	1	0	0	0	1	6	2	4	2	1	2	4	0
SPU_002655	51.0356	51.7796	0.324	77.4477	43	0.001	0.4603	239	3	2	5	3	1	2	10	1	1	6	0	0	2	1	1	3	4	4	1	1	2	2	6	1	3	1	3	13	0	0	0	1	0	3	6	4	3	2	7	1	7
SPU_002012	54.94	58.4235	0.4828	52.6272	43	0.1491	0.5601	109	1	1	2	2	3	0	1	0	2	0	0	1	0	0	0	1	1	1	0	2	0	0	1	0	3	2	3	1	3	0	2	0	0	5	1	3	1	0	0	0	1
SPU_007343	55.7897	55.8176	0.2209	81.2794	43	0.0004	0.3839	368	11	1	4	6	4	7	3	4	1	3	0	0	6	7	1	6	9	9	3	8	10	3	12	1	6	1	7	6	2	4	3	1	7	12	3	9	6	4	5	2	8
SPU_007342	55.9491	56.9765	0.453	76.1074	43	0.0014	0.5094	168	10	0	2	3	2	4	2	2	0	2	0	0	4	2	1	2	3	5	3	5	4	1	7	0	2	1	3	4	2	1	1	1	2	10	1	6	2	2	2	1	3
SPU_007341	58.8718	51.9714	0.239	116.373	43	0	0.42	487	9	10	4	5	5	4	8	5	7	9	0	1	3	8	0	5	9	6	4	8	5	7	8	3	7	0	5	12	5	5	2	2	8	12	8	17	4	13	10	6	9
SPU_007340	53.6802	53.0638	0.4159	59.4681	43	0.0485	0.5197	143	2	7	0	2	2	1	3	2	3	3	1	0	0	1	0	1	0	1	1	1	5	2	1	1	4	2	1	4	2	0	0	0	2	1	2	9	0	4	7	1	1
SPU_004844	55.7719	50.7845	0.3716	112.217	43	0	0.5284	302	6	3	2	9	8	1	3	1	0	3	0	1	0	1	0	1	7	7	4	10	2	0	0	1	2	4	7	12	1	3	1	2	3	3	2	11	4	8	4	2	8
SPU_000304	54.9186	54.1606	0.2591	79.2796	43	0.0006	0.3799	306	8	6	1	6	7	7	4	1	4	1	0	1	7	2	0	4	6	10	6	1	6	3	2	2	2	5	7	9	0	2	2	1	7	5	4	4	2	3	9	2	6
SPU_021046	57.5677	57.5468	0.1355	70.5916	43	0.005	0.295	521	13	13	4	10	8	9	11	4	15	12	1	0	9	2	0	4	9	9	8	12	13	5	9	8	7	6	6	7	2	0	8	2	7	11	6	18	6	6	11	5	14
SPU_016553	53.3283	49.6513	0.2767	183.165	43	0	0.4517	662	6	5	3	3	8	6	10	1	0	7	0	0	0	1	1	8	8	5	5	11	3	4	8	4	8	11	9	28	3	1	2	4	5	15	3	19	10	7	5	5	12
SPU_012964	54.1969	52.612	0.2035	157.071	43	0	0.3818	772	16	10	8	13	19	21	16	5	5	12	0	0	1	10	1	10	9	12	6	19	25	9	7	3	4	4	14	22	7	6	5	7	9	20	9	18	18	15	12	5	17
SPU_012051	48.2735	51.4097	0.2162	170.577	43	0	0.3902	789	12	15	12	11	13	0	10	3	15	11	0	0	14	1	1	7	16	15	11	11	5	5	16	1	15	5	10	20	2	1	1	3	10	22	10	22	12	10	16	2	23
SPU_002554	55.4476	53.9319	0.1461	324.872	43	0	0.3067	2224	19	18	9	22	47	33	66	20	9	14	0	0	11	5	1	9	18	27	15	37	56	38	74	23	23	17	22	44	8	9	16	18	29	39	19	53	31	39	47	17	34
SPU_002553	53.4609	50.0628	0.2874	175.576	43	0	0.443	611	14	8	2	12	1	10	8	8	3	8	0	1	2	2	0	3	9	11	6	10	5	14	13	2	8	6	14	16	1	2	3	2	13	23	1	18	9	12	11	4	9
SPU_011365	53.1783	50.589	0.3305	120.628	43	0	0.428	365	9	10	1	4	2	8	6	2	12	6	0	0	4	2	1	3	4	10	3	6	1	1	5	1	5	3	6	7	3	0	2	2	6	11	3	12	5	7	5	3	12
SPU_018981	52.4062	56.3016	0.2717	58.1398	43	0.0614	0.4331	214	2	5	4	6	0	0	4	2	1	3	0	1	1	2	0	4	3	0	6	3	5	1	5	1	1	6	6	1	0	0	3	1	2	4	4	8	3	1	10	1	3
SPU_018980	52.7718	47.0693	0.5708	112.449	43	0	0.6126	197	4	3	1	1	2	1	2	3	1	2	0	0	0	2	1	4	3	6	4	4	5	1	0	1	1	1	0	5	1	0	1	1	1	10	3	8	2	9	4	2	2
SPU_018979	55.2242	52.7146	0.4207	82.0342	43	0.0003	0.4771	195	1	5	3	4	3	1	2	1	3	3	1	0	1	1	0	4	7	5	2	4	3	1	2	1	3	1	6	3	0	0	4	0	0	8	1	7	3	5	4	5	2
SPU_000026	55.4119	53.7776	0.233	115.122	43	0	0.4042	494	12	8	5	7	7	4	5	2	1	11	0	0	4	7	1	5	13	11	4	14	10	5	6	1	5	6	7	13	6	1	2	1	6	8	7	17	7	9	8	5	6
SPU_018649	53.8618	46.4553	0.4623	113.257	43	0	0.5797	245	1	7	4	4	3	3	3	1	2	5	0	0	4	7	1	3	7	4	1	3	4	4	5	0	5	2	3	6	1	0	1	6	1	5	1	4	1	2	7	2	6
SPU_005984	56.4673	51.3768	0.4552	108.337	43	0	0.5883	238	9	11	2	2	1	0	5	1	0	16	1	0	1	2	0	1	4	6	1	5	2	3	0	0	3	4	2	8	1	2	2	2	3	5	3	8	1	4	3	2	4
SPU_017453	54.9614	52.9233	0.1612	78.5101	43	0.0008	0.2724	487	4	7	4	3	10	5	4	1	13	16	0	0	11	7	1	5	9	7	2	3	22	12	23	10	5	4	14	16	1	2	1	6	7	9	5	6	8	6	8	4	7
SPU_024755	54.7498	48.4395	0.3909	220.479	43	0	0.5274	564	5	15	1	14	9	11	8	6	6	11	0	0	4	3	1	8	6	13	2	9	5	9	5	7	7	4	9	13	3	1	8	2	5	24	4	17	5	8	8	10	9
SPU_015216	56.5893	56.1959	0.117	153.445	43	0	0.2815	1312	10	8	12	11	38	28	46	12	11	17	0	1	7	10	0	3	16	16	14	16	44	42	59	19	24	20	24	48	11	13	6	12	14	28	15	34	16	14	23	6	15
SPU_014575	55.9634	49.1808	0.3031	146.705	43	0	0.434	484	3	10	9	3	2	10	11	4	6	7	1	0	11	7	0	5	7	15	6	2	5	3	8	2	10	6	6	5	2	3	2	5	8	10	4	13	5	13	15	6	9
SPU_003705	55.2245	50.8867	0.2744	185.78	43	0	0.4258	677	7	12	3	4	9	7	8	2	9	10	0	1	10	6	0	11	16	18	9	17	17	10	18	4	9	5	8	27	16	9	2	5	8	12	3	17	6	16	16	4	10
SPU_009810	55.0196	54.9063	0.2002	77.2645	43	0.001	0.3575	386	11	4	5	4	3	4	12	5	0	3	0	1	2	4	0	4	8	5	6	3	6	4	9	0	8	2	2	7	4	1	0	0	8	6	7	11	6	4	5	3	8
SPU_000881	42.7806	34.6564	0.9005	772.593	43	0	0.8357	858	7	20	0	3	8	10	6	4	4	16	1	0	2	4	0	6	5	21	9	27	16	13	7	2	3	10	5	39	11	10	4	1	7	43	1	13	3	35	7	3	12
SPU_023423	59.0582	52.5458	0.222	101.448	43	0	0.4052	457	2	6	4	4	6	8	9	5	2	5	0	1	1	1	0	2	5	6	5	8	18	15	18	10	1	4	6	8	2	3	7	5	5	8	4	10	5	10	4	8	5
SPU_002680	53.0775	48.5478	0.3813	232.974	43	0	0.5144	611	6	13	8	5	4	4	7	6	5	6	1	0	10	0	0	8	6	23	9	24	5	6	6	2	14	9	7	16	4	2	4	3	7	16	7	13	7	9	10	5	11
SPU_019040	50.9193	52.524	0.2263	103.439	43	0	0.3891	457	7	7	6	3	7	0	2	1	13	9	0	1	6	4	0	9	13	7	10	5	5	2	13	4	2	2	8	15	5	1	3	0	13	16	8	20	5	8	3	1	14
SPU_014362	55.4917	46.8408	0.4523	132.532	43	0	0.5352	293	6	16	1	3	2	3	1	3	4	6	1	0	9	6	0	9	4	13	4	4	0	0	3	3	5	6	3	5	1	4	1	6	5	10	1	7	2	3	6	5	4
SPU_014361	51.7152	51.2957	0.2839	142.802	43	0	0.4335	503	7	9	4	4	4	7	13	3	9	4	0	0	7	4	1	12	10	11	7	9	5	5	6	3	11	7	5	11	2	1	0	1	4	12	5	10	5	4	18	2	5
SPU_004226	48.348	39.3472	0.9061	106.915	43	0	0.7865	118	1	6	0	0	2	0	1	1	1	8	0	1	1	1	0	2	0	6	1	2	2	2	1	1	3	3	2	4	1	0	1	0	0	6	1	3	1	1	2	1	1
SPU_001596	53.8013	48.0047	0.3592	111.719	43	0	0.4809	311	7	10	1	2	3	0	6	3	4	14	1	0	3	5	0	8	7	5	0	2	5	3	8	2	2	2	3	5	1	3	1	0	3	8	2	8	6	8	9	4	4
SPU_008617	55.9833	47.4212	0.3652	311.526	43	0	0.5189	853	9	36	6	10	13	12	11	12	11	27	1	0	5	12	0	25	8	21	5	18	18	20	12	9	7	5	14	4	7	3	11	8	10	36	10	24	5	13	11	17	13
SPU_023226	49.5575	40.2758	0.6623	157.632	43	0	0.6937	238	4	13	3	3	2	4	1	0	2	10	0	1	7	4	0	4	2	10	2	5	2	4	10	2	1	3	2	7	0	0	0	1	5	13	3	14	1	3	4	3	0
SPU_024478	54.2278	44.3949	0.4993	168.262	43	0	0.6347	337	5	18	3	4	2	5	2	3	8	10	1	0	2	2	0	8	8	11	1	12	3	10	2	5	3	8	3	2	4	2	0	4	5	13	4	12	0	4	3	4	4
SPU_025815	43.0098	42.0192	0.5103	502.12	43	0	0.5919	984	19	32	1	19	24	14	7	2	5	16	0	0	12	11	1	12	21	15	10	23	24	6	8	4	7	7	15	15	28	3	4	0	18	58	2	24	20	24	12	0	15
SPU_015441	58.706	60.1832	0.1747	48.3898	43	0.2644	0.3505	277	6	2	4	4	5	4	5	3	1	1	0	0	2	0	1	2	1	2	4	2	3	1	4	0	3	0	9	4	6	0	2	0	3	5	3	5	2	5	4	5	8
SPU_028155	44.103	32.5073	1.2674	177.429	43	0	1.003	140	0	3	0	2	1	3	0	1	0	2	0	1	0	1	0	1	3	3	0	2	0	2	2	0	1	1	0	3	3	6	0	0	0	8	0	5	0	8	3	0	2
SPU_017219	55.6715	50.1608	0.3658	114.497	43	0	0.4764	313	4	4	4	4	5	5	3	4	3	4	0	0	3	0	1	2	5	12	3	3	4	4	2	1	5	6	4	3	2	0	1	0	4	12	6	11	1	6	4	2	4
SPU_027167	53.8317	54.2026	0.1686	152.909	43	0	0.3601	907	17	14	9	13	14	13	23	5	17	10	1	0	4	9	0	8	18	14	16	14	23	7	18	2	27	7	20	38	4	3	2	3	10	21	9	30	14	15	29	6	23
SPU_024297	51.5298	50.5857	0.4287	130.316	43	0	0.5418	304	6	2	4	5	5	5	6	1	4	5	0	0	3	3	1	4	8	4	1	9	1	1	4	0	8	3	1	12	4	0	2	1	4	14	0	7	6	6	3	0	8
SPU_024260	59.2673	56.5251	0.2058	85.8197	43	0.0001	0.3746	417	6	12	4	3	4	6	6	4	5	5	0	0	4	0	1	2	14	11	6	8	8	4	5	4	5	5	6	14	3	3	4	1	8	10	3	14	6	1	6	3	5
SPU_015514	54.0097	56.7832	0.2219	73.6666	43	0.0025	0.3797	332	12	5	3	1	4	2	4	1	10	2	1	0	3	2	0	5	13	7	8	6	1	2	5	1	3	4	3	2	5	1	4	0	6	7	0	5	7	4	9	2	6
SPU_016173	57.0106	58.1122	0.1505	66.9932	43	0.011	0.3317	445	3	2	3	3	6	5	7	2	9	3	0	1	0	2	0	1	6	4	3	5	24	13	28	7	6	8	13	19	5	1	4	1	10	7	3	22	10	6	4	1	10
SPU_028124	58.2481	50.3188	0.3452	139.453	43	0	0.5096	404	8	13	6	5	5	10	10	11	3	9	0	0	10	6	1	2	7	13	1	13	6	7	5	1	3	3	5	10	2	3	1	6	5	10	2	9	6	7	5	6	4
SPU_023342	54.925	56.091	0.2585	73.9243	43	0.0023	0.4387	286	5	9	2	6	6	2	5	2	4	3	1	0	6	2	0	8	5	4	1	4	2	3	2	1	9	3	2	11	0	1	3	0	2	2	3	9	5	3	9	2	5
SPU_020907	55.1999	50.8676	0.3698	137.178	43	0	0.5315	371	7	6	2	5	8	2	12	5	3	6	0	0	1	0	1	2	10	7	3	9	5	2	5	3	4	1	8	9	0	4	4	0	4	13	2	10	4	2	8	4	10
SPU_012235	47.8919	48.1458	0.3513	138.776	43	0	0.4608	395	5	4	5	6	6	4	8	1	4	6	0	0	4	2	1	4	7	5	4	4	7	0	2	1	5	4	11	10	0	1	0	0	4	12	1	5	0	2	8	2	4
SPU_006242	58.0891	52.3836	0.2645	99.7233	43	0	0.4525	377	2	7	5	5	3	6	11	11	4	7	0	0	3	2	1	4	9	5	3	5	1	5	2	5	2	10	8	11	2	2	5	5	7	9	6	7	1	7	8	8	8
SPU_011313	55.9949	59.1917	0.4025	44.2741	43	0.4177	0.4981	110	5	1	1	4	2	1	2	1	2	3	0	0	0	1	1	2	1	1	1	0	1	1	1	1	2	1	3	1	1	0	1	0	6	2	1	2	0	0	2	2	2
SPU_010783	54.4669	54.9834	0.1562	106.048	43	0	0.3191	679	11	14	4	6	10	8	13	3	6	6	0	1	6	6	0	10	3	6	3	9	12	5	13	5	9	6	14	17	4	2	3	1	10	14	6	25	12	7	11	2	13
SPU_003235	61	59.7883	0.2384	54.358	43	0.1148	0.4016	228	5	3	3	7	4	1	3	3	4	4	0	0	0	3	1	2	7	5	6	7	3	1	1	0	3	2	6	3	2	2	1	3	3	7	4	3	3	3	2	2	2
SPU_003234	52.0481	49.7042	0.3609	131.733	43	0	0.4865	365	4	5	2	3	5	14	3	2	5	8	1	0	1	9	0	1	6	2	0	10	8	7	7	2	5	6	6	11	9	8	3	3	0	3	0	14	4	8	5	1	9
SPU_019896	55.7462	49.7962	0.2861	168.233	43	0	0.4535	588	10	17	3	5	8	7	4	2	7	21	0	0	1	7	1	18	11	13	3	14	12	13	12	5	10	12	7	15	2	2	3	1	6	14	4	15	12	8	16	7	9
SPU_018102	47.1754	41.2796	0.5917	233.739	43	0	0.6757	395	4	16	1	4	1	7	1	11	7	7	1	0	3	8	0	7	3	10	3	17	2	3	3	6	3	14	3	14	3	7	3	7	2	17	3	18	0	8	3	13	4
SPU_017929	56.4572	57.8641	0.1576	61.6122	43	0.0326	0.3317	391	9	8	1	6	8	4	13	5	7	8	0	1	4	3	0	5	8	6	1	5	4	4	9	4	3	0	9	3	3	0	2	3	9	9	8	6	15	12	11	7	10
SPU_010144	56.017	58.3413	0.1465	64.4467	43	0.0187	0.3191	440	8	9	6	5	9	5	14	2	6	9	1	0	1	0	0	8	2	6	3	5	7	6	12	4	4	0	9	7	3	3	1	0	6	11	6	9	23	13	12	11	13
SPU_015691	55.916	54.284	0.2863	81.8731	43	0.0003	0.4225	286	7	2	1	1	1	3	3	1	4	2	0	0	4	4	1	2	4	4	3	6	4	1	1	0	6	1	1	6	1	0	2	1	3	13	6	8	4	5	6	2	5
SPU_025524	56.7673	49.9946	0.3534	182.34	43	0	0.5104	516	11	20	1	7	3	7	6	2	9	11	0	0	5	1	1	4	9	15	8	12	5	5	5	3	10	5	2	18	3	6	3	2	5	9	4	14	7	16	9	8	5
SPU_009678	55.8848	54.3787	0.2572	84.1183	43	0.0002	0.3958	327	9	8	4	7	1	4	5	2	8	6	1	0	3	4	0	9	8	7	3	10	4	1	7	1	4	3	7	4	2	0	1	0	5	5	3	11	2	2	5	1	3
SPU_026295	57.7429	49.0977	0.4354	122.771	43	0	0.6125	282	3	3	1	4	2	5	4	0	5	8	1	0	6	8	0	4	9	5	3	4	1	3	7	2	1	2	4	10	2	2	3	1	5	11	4	9	4	6	4	3	3
SPU_000442	53.4313	50.5082	0.3293	141.596	43	0	0.457	430	4	16	4	3	3	1	4	3	6	6	1	0	6	6	0	7	4	8	2	7	7	2	6	3	4	0	2	8	1	1	1	0	6	19	2	14	7	5	4	2	10
SPU_008294	53.3141	52.354	0.2566	173.731	43	0	0.4278	677	9	16	4	8	11	13	15	1	10	14	0	1	4	2	0	7	10	18	13	15	13	8	8	3	13	6	10	15	2	4	2	1	9	19	2	14	9	10	17	2	17
SPU_023976	57.4403	57.1472	0.3324	50.8597	43	0.1917	0.417	153	5	3	2	1	2	0	3	2	3	2	1	0	1	0	0	3	3	7	6	2	1	0	3	1	2	0	1	5	2	0	2	1	1	2	4	3	0	1	6	1	1
SPU_015360	52.3121	54.9795	0.2532	65.3361	43	0.0156	0.4085	258	7	7	4	4	7	3	5	2	3	3	0	0	2	1	1	4	4	5	2	2	6	1	10	6	7	3	7	4	0	3	3	0	6	8	4	8	3	3	4	0	3
SPU_016443	55.7134	55.1877	0.1858	86.9615	43	0.0001	0.3283	468	5	4	7	6	3	6	14	10	2	4	0	0	3	1	1	5	2	13	4	7	5	7	8	17	16	17	16	15	2	1	6	1	4	12	3	17	4	6	10	11	6
SPU_027966	45.5726	48.3161	0.5956	66.113	43	0.0133	0.6356	111	1	2	0	1	1	2	1	0	3	4	0	0	9	4	1	0	1	0	2	1	3	0	2	0	2	0	0	3	1	0	0	0	3	3	1	1	1	0	2	0	0
SPU_002194	52.0987	47.8025	0.36	182.519	43	0	0.5245	507	2	5	7	1	6	2	14	4	7	6	0	0	4	4	1	6	9	10	5	14	7	5	8	0	11	4	7	6	0	1	5	0	8	13	5	14	5	10	12	3	2
SPU_013637	50.1235	53.1242	0.4901	50.9754	43	0.1887	0.5839	104	2	3	1	2	2	0	1	0	2	0	1	0	0	0	0	1	1	1	2	3	1	0	3	0	5	0	3	1	1	0	0	1	6	2	2	4	0	1	3	3	2
SPU_024604	58.7394	58.7126	0.2175	70.0448	43	0.0057	0.4042	322	8	8	2	4	3	3	7	4	4	4	1	0	1	3	0	4	4	4	4	5	3	1	3	2	6	2	5	10	2	1	1	0	4	6	4	12	3	3	7	8	7
SPU_004382	56.6775	52.8239	0.1734	194.544	43	0	0.3489	1122	13	19	4	6	26	26	25	9	9	12	1	0	20	13	0	11	13	12	10	15	35	17	33	13	18	12	20	33	4	9	6	1	10	22	12	22	18	19	13	8	15
SPU_004381	49.4544	46.3476	0.5415	122.377	43	0	0.5656	226	3	1	2	1	0	1	2	0	1	3	0	0	1	3	1	0	4	12	2	5	0	0	1	0	2	0	6	6	2	0	1	1	7	4	7	7	3	6	6	2	7
SPU_017954	55.7502	57.3147	0.1467	83.8863	43	0.0002	0.3366	572	10	10	7	7	8	5	9	3	7	11	0	0	13	6	1	8	3	5	8	9	5	5	7	4	7	3	13	13	2	2	3	2	9	5	4	9	7	7	7	2	12
SPU_000707	51.6424	52.9809	0.2167	180.321	43	0	0.3969	832	13	16	9	9	9	12	17	3	10	4	0	0	12	5	1	6	14	14	12	16	9	8	17	2	13	6	13	18	4	3	2	2	14	25	19	18	13	7	23	2	19
SPU_006903	56.7534	56.3243	0.2742	100.632	43	0	0.445	367	10	14	5	8	7	4	9	1	6	8	0	1	6	2	0	5	10	11	3	9	2	1	5	1	2	1	6	6	3	1	1	1	3	12	6	11	6	8	10	2	10
SPU_020677	55.4757	53.1733	0.2218	200.984	43	0	0.3802	906	23	20	7	10	9	11	14	5	16	15	0	0	18	8	1	11	12	10	12	24	27	12	22	6	12	5	14	20	8	4	10	3	19	31	5	29	16	25	14	11	18
SPU_020676	51.6444	59.5969	0.2012	34.402	43	0.8223	0.3517	171	2	2	5	1	4	2	4	0	3	4	1	0	6	2	0	4	1	1	1	1	2	0	7	2	3	2	4	3	2	0	1	0	4	1	4	2	4	3	8	3	5
SPU_009348	56.7177	49.5886	0.3598	121.259	43	0	0.5159	337	3	8	4	5	11	14	6	2	3	5	1	0	4	1	0	2	4	10	4	3	10	12	11	2	2	6	3	6	3	1	3	3	1	5	5	5	3	4	12	7	2
SPU_024028	53.0336	51.7032	0.3814	101.059	43	0	0.4846	265	9	5	1	3	5	2	3	1	2	4	1	0	3	1	0	3	7	10	4	10	4	2	4	0	4	1	3	8	2	0	1	1	1	6	0	9	3	7	3	5	4
SPU_014585	51.8444	43.3261	0.43	319.485	43	0	0.5575	743	4	20	1	1	13	16	7	12	12	29	0	1	23	25	0	8	5	15	5	20	9	11	4	5	2	11	9	20	5	5	5	4	10	13	5	9	4	23	10	12	13
SPU_021800	56.8619	51.7172	0.2841	110.517	43	0	0.4658	389	17	17	2	10	1	4	6	2	6	7	1	0	5	2	0	6	4	5	4	8	5	2	1	6	4	5	6	11	3	1	5	5	5	8	8	9	6	9	1	1	6
SPU_001416	57.6308	50.0287	0.3779	89.5735	43	0	0.51	237	3	8	1	3	1	2	6	9	1	2	0	1	5	6	0	2	1	4	0	3	8	8	5	11	9	4	3	4	3	6	5	3	1	5	3	5	2	2	3	5	1
SPU_001415	49.5524	45.1317	0.4503	94.107	43	0	0.5156	209	1	6	1	4	2	2	5	8	2	2	0	1	6	7	0	2	1	3	0	0	5	6	2	10	7	5	4	4	5	4	5	3	2	5	2	3	1	3	3	3	0
SPU_007592	47.9583	57.3455	0.2082	63.0933	43	0.0245	0.3433	303	1	3	2	9	5	3	9	0	3	3	0	0	3	0	1	3	7	2	3	6	5	0	6	1	5	2	15	7	0	0	2	1	6	3	4	4	6	1	2	1	11
SPU_021493	53.8024	49.5211	0.267	182.642	43	0	0.4351	684	10	12	1	4	10	13	14	3	2	10	0	0	3	4	1	10	9	12	3	13	11	12	10	2	6	7	4	14	3	5	2	0	9	12	2	16	5	12	14	6	9
SPU_015456	52.1948	44.7107	0.4343	241.023	43	0	0.5659	555	6	13	4	6	2	11	11	12	3	7	1	0	8	8	0	3	3	16	3	15	8	15	6	10	2	10	10	18	2	4	3	4	6	21	1	31	4	10	8	8	12
SPU_003596	55.354	53.6376	0.3137	83.7446	43	0.0002	0.448	267	4	7	0	0	3	3	5	2	4	5	0	0	1	1	1	0	8	4	7	9	4	0	2	1	6	4	8	11	2	0	3	2	2	5	3	7	3	5	4	1	7
SPU_003595	54.386	49.1396	0.2897	396.369	43	0	0.4773	1368	11	14	12	22	14	31	16	14	11	11	1	0	1	3	0	10	23	20	15	34	25	27	29	6	14	24	29	57	3	12	9	6	9	34	9	41	11	14	31	9	25
SPU_015271	48.6931	53.7913	0.2526	106.58	43	0	0.4456	422	2	1	10	4	8	2	9	1	2	3	1	0	1	2	0	1	5	6	11	7	4	0	3	0	9	2	12	23	4	1	2	0	2	6	7	12	8	4	10	2	13
SPU_023783	51.021	52.1932	0.298	170.161	43	0	0.4785	571	8	9	11	6	9	3	11	2	13	10	0	0	7	3	1	3	11	14	12	12	11	4	9	0	9	1	12	21	7	1	3	2	12	19	6	10	5	10	14	5	13
SPU_005312	52.2206	53.8636	0.2464	157.229	43	0	0.4227	638	11	7	15	8	9	4	11	4	15	10	0	1	8	7	0	4	11	15	12	13	11	3	10	1	8	2	12	19	7	2	2	4	10	23	4	10	7	9	17	6	16
SPU_004434	56.231	53.5865	0.1882	139.06	43	0	0.3308	739	5	15	10	10	13	11	11	3	11	7	1	0	5	3	0	4	12	10	5	23	13	4	12	4	14	4	20	18	9	6	12	1	9	10	14	23	3	14	9	7	17
SPU_024323	53.8116	54.4424	0.1494	198.26	43	0	0.3323	1327	16	16	15	10	30	15	33	7	15	14	0	1	13	12	0	13	17	22	24	21	21	6	25	3	14	15	32	33	13	4	4	4	24	18	13	35	34	16	35	7	36
SPU_021203	59.7274	55.9811	0.2045	82.8258	43	0.0003	0.3653	405	12	13	4	6	6	5	6	5	3	8	0	1	2	6	0	2	11	9	5	5	7	5	6	1	5	7	8	6	2	4	3	2	5	8	3	14	4	1	6	4	11
SPU_003845	54.0381	48.3979	0.3608	239.219	43	0	0.541	663	5	7	5	13	9	14	21	5	5	6	0	1	7	6	0	3	12	10	13	15	3	6	6	3	9	6	14	45	2	2	2	4	5	10	6	16	4	18	6	10	13
SPU_022665	54.65	49.3768	0.3119	204.286	43	0	0.498	655	5	5	2	11	9	14	11	4	6	6	1	0	2	3	0	3	12	15	13	18	6	6	9	2	3	8	14	34	1	2	3	3	8	10	5	18	8	17	9	13	7
SPU_012099	57.2254	53.1816	0.4063	80.4402	43	0.0005	0.5119	198	1	2	1	2	3	2	3	1	0	4	0	0	3	1	1	1	3	1	1	2	2	1	0	0	2	1	6	5	1	0	5	2	1	7	1	7	0	1	3	4	3
SPU_012098	53.0477	50.074	0.35	129.158	43	0	0.4947	369	7	8	4	3	3	6	10	2	4	12	0	0	4	2	1	4	3	8	4	8	6	4	3	2	3	3	3	10	2	0	1	0	4	16	5	14	0	5	7	2	9
SPU_012097	55.1896	46.8126	0.3838	204.94	43	0	0.5134	534	13	9	1	7	3	1	3	3	8	18	0	0	4	5	1	8	5	12	4	16	14	14	9	4	13	9	3	17	6	4	2	3	7	15	4	24	7	18	10	6	12
SPU_012096	54.7553	49.7585	0.3552	141.716	43	0	0.502	399	6	13	3	3	1	7	6	1	8	9	0	0	3	2	1	3	5	9	8	6	7	8	8	2	6	6	5	18	1	3	2	2	2	12	2	18	4	6	8	5	12
SPU_006375	58.5347	55.812	0.205	84.0443	43	0.0002	0.3657	410	13	9	5	2	2	6	6	5	4	5	0	0	5	4	1	10	4	10	12	9	5	10	7	2	7	6	10	9	4	1	2	1	10	5	10	12	3	2	9	4	9
SPU_014977	54.3885	46.2025	0.4647	248.604	43	0	0.5534	535	12	31	2	7	3	14	2	3	12	18	0	0	9	5	1	19	7	12	9	12	10	7	2	7	2	1	2	10	3	3	3	0	6	30	4	27	10	6	5	9	3
SPU_010962	56.4483	53.784	0.388	84.9657	43	0.0001	0.5417	219	8	11	2	2	2	1	7	1	5	2	1	0	1	2	0	4	2	7	6	5	3	1	2	1	3	2	4	6	4	0	1	1	4	8	3	7	1	4	3	2	5
SPU_027876	55.8883	57.5434	0.2097	60.1748	43	0.0427	0.3808	287	8	4	2	1	3	2	4	0	4	4	1	0	2	1	0	6	3	4	3	4	8	5	7	1	6	3	2	5	4	3	2	0	4	8	8	6	8	7	6	0	5
SPU_023158	58.5368	54.0247	0.3495	92.618	43	0	0.521	265	4	7	1	5	1	1	3	1	2	4	1	0	0	1	0	3	3	5	3	9	8	2	4	1	3	5	4	7	1	2	2	1	4	9	2	4	3	6	5	4	5
SPU_009417	60.7133	57.6258	0.1441	75.0691	43	0.0018	0.3144	521	16	22	7	8	8	6	5	4	4	12	0	0	3	1	1	7	9	9	4	10	8	5	9	2	11	7	4	6	3	4	3	4	14	14	9	18	6	8	9	4	11
SPU_006573	51.9456	44.3456	0.57	115.711	43	0	0.6238	203	4	3	2	2	0	0	2	2	3	5	1	0	4	2	0	3	2	4	0	3	1	3	4	0	1	1	0	8	2	1	0	0	4	7	2	6	1	5	6	2	2
SPU_004445	50.8127	48.1446	0.3982	106.315	43	0	0.4971	267	7	4	2	1	2	1	5	2	2	3	0	0	2	2	1	2	3	6	1	4	4	2	5	0	3	3	1	4	1	0	3	0	0	5	4	10	4	1	6	0	3
SPU_003631	56.3101	54.6559	0.4807	71.6247	43	0.004	0.5642	149	8	1	2	4	2	1	0	1	6	1	0	1	1	4	0	1	3	3	2	2	0	0	2	2	5	2	0	3	2	0	0	0	2	3	2	3	4	2	1	1	2
SPU_024877	52.205	41.3778	0.5995	228.411	43	0	0.6807	381	2	11	1	3	3	3	6	8	2	5	0	0	6	11	1	4	5	10	5	9	7	9	9	5	10	14	5	10	0	4	2	4	1	8	0	8	1	14	10	6	2
SPU_002507	54.2179	51.7319	0.3446	92.3643	43	0	0.4785	268	9	2	0	3	2	3	2	1	3	8	0	1	3	1	0	2	5	4	1	6	3	0	1	0	1	3	1	4	3	2	0	2	4	9	2	9	0	4	10	2	5
SPU_026252	51.2657	43.9619	0.5263	162.104	43	0	0.6183	308	7	3	1	2	4	2	2	2	1	8	0	0	0	2	1	3	0	7	2	5	5	6	14	7	3	4	9	31	0	0	2	1	3	10	1	12	4	3	6	10	2
SPU_000096	53.3929	53.0613	0.2594	93.8968	43	0	0.4219	362	6	7	5	9	5	8	17	3	3	4	0	0	1	2	1	3	3	6	5	5	9	3	3	1	7	5	10	5	1	2	1	2	9	7	7	7	5	4	12	4	4
SPU_003608	54.7423	51.8872	0.2547	209.378	43	0	0.4064	822	18	12	3	9	19	10	16	1	11	12	1	0	8	11	0	7	13	22	7	20	17	7	9	6	12	10	15	32	7	4	5	1	10	23	6	24	12	7	12	6	7
SPU_012479	57.5574	56.0843	0.1287	117.717	43	0	0.2949	915	13	22	6	18	13	10	11	1	14	26	0	1	19	8	0	27	11	10	10	10	15	12	14	5	9	3	22	26	4	2	2	4	11	15	17	16	25	26	28	9	22
SPU_012478	56.7596	54.7923	0.1684	111.466	43	0	0.3488	662	6	16	1	10	15	4	13	0	19	17	1	0	11	17	0	24	9	7	6	6	9	8	10	2	7	2	8	7	7	2	4	3	8	9	5	20	11	12	15	9	25
SPU_012476	53.3826	49.8121	0.2281	435.466	43	0	0.4044	1909	29	40	6	18	34	23	36	9	28	57	1	0	38	38	0	71	18	27	12	28	35	20	31	9	16	6	23	48	11	8	4	0	20	51	10	45	45	47	39	12	57
SPU_012475	52.7167	52.8113	0.1873	270.45	43	0	0.3554	1444	13	16	8	24	38	22	34	6	12	13	0	0	23	14	1	13	32	28	17	41	17	10	32	6	17	12	26	36	6	4	4	3	19	24	12	26	28	19	35	3	20
SPU_012473	60.293	53.2391	0.4022	61.1301	43	0.0357	0.508	152	2	3	0	1	4	1	2	0	2	5	1	0	4	2	0	4	0	2	1	2	2	3	5	0	2	1	0	4	4	1	0	2	3	4	0	5	2	0	0	0	6
SPU_012471	56.1099	56.6651	0.2822	53.6225	43	0.1285	0.4136	190	4	4	2	1	3	3	3	1	2	3	0	1	3	2	0	3	2	3	3	4	4	2	4	0	2	1	2	3	0	0	1	2	2	6	4	8	2	2	5	2	5
SPU_012470	55.6564	51.2403	0.2099	146.298	43	0	0.3892	697	12	17	2	9	11	13	14	2	3	9	1	0	3	7	0	4	15	13	11	8	9	16	17	2	9	9	13	22	5	5	2	1	12	16	6	22	10	8	14	6	18
SPU_012469	55.8097	49.1694	0.3212	146.148	43	0	0.4768	455	4	8	4	7	5	5	16	9	2	9	1	0	0	1	0	5	7	11	5	10	6	11	17	10	2	7	5	10	1	7	1	3	5	14	1	11	10	8	9	11	10
SPU_012874	60.6385	57.8022	0.1429	69.4277	43	0.0065	0.3131	486	13	13	5	11	6	11	7	10	8	11	1	0	4	6	0	6	15	9	8	7	3	3	5	5	4	11	8	12	4	2	4	5	10	6	8	14	9	7	9	8	11
SPU_015763	59.0341	55.7273	0.1789	105.371	43	0	0.3433	589	8	16	9	11	8	10	13	7	17	15	0	1	3	0	0	5	11	9	3	8	5	3	10	3	4	5	4	8	3	6	3	2	13	23	10	6	6	13	10	8	17
SPU_026072	55.3719	52.4252	0.2197	166.563	43	0	0.3837	758	14	22	9	7	5	3	17	2	18	11	0	0	9	3	1	17	10	23	11	11	9	9	6	10	4	4	14	14	0	3	13	2	8	17	11	21	8	11	10	13	21
SPU_021462	54.5684	50.6752	0.3011	128.551	43	0	0.4545	427	8	15	8	4	3	4	9	1	8	9	0	0	0	5	1	10	7	7	2	12	4	5	8	4	7	4	7	16	1	2	1	0	6	10	5	11	1	6	5	4	8
SPU_004587	53.2688	46.5619	0.3813	622.59	43	0	0.4974	1633	21	33	3	15	23	23	25	12	23	25	0	1	6	7	0	20	16	35	10	39	23	29	26	7	16	11	9	35	16	7	10	2	8	60	9	40	22	35	25	8	25
SPU_004584	51.9749	56.3955	0.2732	60.0998	43	0.0433	0.4008	220	3	3	1	1	2	3	10	2	4	3	1	0	4	4	0	5	5	1	2	2	2	1	2	1	6	3	6	5	0	1	0	0	1	4	5	3	3	2	11	1	6
SPU_000312	52.0295	49.2209	0.3699	173.093	43	0	0.507	468	9	7	7	4	5	12	7	3	3	12	1	0	14	4	0	7	10	10	7	20	6	4	9	3	11	7	6	8	0	2	1	1	5	16	4	12	10	7	8	3	4
SPU_009015	54.2278	50.9012	0.1887	206.607	43	0	0.333	1095	29	29	8	8	8	8	16	6	23	35	0	1	54	34	0	13	12	22	5	7	22	10	28	3	18	16	20	19	7	6	4	1	14	27	9	12	24	22	27	11	14
SPU_012704	55.7253	55.9974	0.1903	96.1185	43	0	0.378	505	10	12	9	8	11	4	13	5	6	7	1	0	6	1	0	3	14	11	4	15	3	5	7	4	5	3	8	8	6	0	3	0	20	10	5	19	8	16	13	3	8
SPU_003039	60.2333	57.5354	0.1532	78.4639	43	0.0008	0.3212	512	12	12	1	11	10	8	5	6	10	15	0	0	12	12	1	10	9	9	3	8	9	9	4	6	7	4	9	6	4	4	2	3	9	7	10	7	8	12	11	3	9
SPU_009772	52.4375	55.0538	0.2123	108.047	43	0	0.3903	509	8	11	10	13	2	3	8	2	8	5	0	0	5	4	1	4	9	7	7	2	11	6	9	2	14	9	10	13	3	1	3	1	10	19	7	14	6	4	13	1	9
SPU_009771	58.4126	56.5992	0.1545	78.5012	43	0.0008	0.2959	508	6	7	1	4	8	8	8	9	9	10	1	0	1	4	0	3	6	7	12	5	19	12	13	9	22	11	7	7	3	4	6	2	7	7	1	19	8	4	4	6	13
SPU_014819	50.471	49.8237	0.2786	182.757	43	0	0.4309	656	11	9	3	4	13	7	15	8	15	4	1	0	3	3	0	8	22	13	3	12	10	8	18	2	14	8	9	16	2	0	0	1	8	25	14	20	9	16	18	3	10
SPU_014604	51.7356	47.6054	0.4001	63.2189	43	0.0239	0.5121	158	0	1	1	0	5	5	5	1	2	2	0	0	0	0	1	1	0	1	1	3	8	5	7	2	0	1	2	4	0	2	1	0	2	0	1	10	0	1	4	1	3
SPU_022447	52.3068	56.2574	0.1231	92.8345	43	0	0.2967	754	12	14	8	7	9	15	21	7	8	8	1	0	5	4	0	3	18	7	5	8	11	7	12	1	10	6	19	21	3	1	2	0	9	5	5	19	7	6	16	4	11
SPU_002821	54.2201	53.0664	0.1611	98.1138	43	0	0.3245	609	7	5	4	8	16	10	23	9	1	7	0	0	3	1	1	1	3	5	3	8	16	7	17	4	2	3	10	9	4	2	0	5	4	1	9	16	8	13	12	4	16
SPU_002819	54.3731	52.0182	0.3623	68.1163	43	0.0087	0.4511	188	2	7	1	0	4	1	2	0	2	5	1	0	12	8	0	2	3	1	0	1	5	2	4	0	4	1	1	3	1	1	10	1	5	2	4	5	2	5	2	1	4
SPU_002817	54.2007	54.44	0.2896	67.7604	43	0.0094	0.4175	234	6	6	5	5	3	1	2	1	5	2	0	1	0	0	0	7	3	3	3	8	4	2	4	2	2	1	2	8	2	2	1	0	8	6	4	13	1	4	3	0	4
SPU_002816	57.2806	53.3129	0.251	94.6139	43	0	0.4032	377	8	6	3	4	10	9	6	6	0	4	0	1	1	0	0	4	5	7	9	6	9	5	11	5	9	8	8	3	6	3	5	3	3	4	2	15	1	3	8	8	1
SPU_002815	60.654	53.9756	0.2643	86.7028	43	0.0001	0.4446	328	3	2	2	3	4	8	7	3	4	7	0	1	1	0	0	1	3	7	6	3	8	7	8	11	8	16	20	21	1	2	3	2	2	4	3	12	5	4	3	8	6
SPU_015027	55.7187	51.7745	0.3149	136.053	43	0	0.4743	432	5	10	2	7	7	2	6	7	6	18	0	0	1	4	1	12	3	10	10	10	8	5	4	1	4	4	7	12	8	2	2	2	8	7	3	16	7	4	8	4	8
SPU_026910	58.0771	52.784	0.229	142.904	43	0	0.3896	624	14	17	4	8	6	5	5	9	13	23	1	0	6	3	0	14	8	16	4	16	11	3	12	5	5	7	12	14	3	5	2	2	11	17	11	18	6	8	11	6	16
SPU_026907	53.3946	48.5824	0.2889	441.513	43	0	0.4617	1528	17	27	4	11	27	19	29	7	12	25	0	1	3	3	0	12	14	21	12	31	57	30	61	8	11	17	16	41	14	12	9	6	20	47	5	27	18	33	23	9	26
SPU_004118	55.1764	55.4931	0.264	70.4889	43	0.0051	0.4553	267	3	5	4	1	9	1	4	1	2	5	1	0	3	2	0	4	5	4	7	1	6	4	8	1	6	4	5	7	0	1	2	0	5	12	6	4	6	8	6	2	4
SPU_021109	55.4684	52.2637	0.3036	174.857	43	0	0.4538	576	6	12	4	16	10	11	13	7	3	4	1	0	1	3	0	3	13	16	7	23	6	4	7	5	10	5	15	16	3	0	5	3	12	16	4	14	4	4	11	7	5
SPU_005285	55.428	53.126	0.4243	60.2536	43	0.0421	0.4983	142	1	4	1	1	2	1	0	0	1	1	0	0	1	2	1	0	2	4	2	4	0	1	2	1	2	3	3	2	1	0	3	0	1	2	7	7	0	1	1	3	3
SPU_021790	58.228	46.4029	0.5398	173.8	43	0	0.6305	322	15	23	3	1	1	2	4	1	4	10	0	0	2	3	1	5	6	5	3	10	4	2	3	2	2	0	5	13	1	1	2	3	7	21	2	5	3	4	1	1	2
SPU_003748	53.5779	48.3618	0.4234	182.89	43	0	0.5683	432	3	14	2	8	4	4	3	2	3	11	1	0	3	2	0	2	6	11	4	13	5	8	10	2	3	6	3	21	4	2	0	2	8	17	4	7	3	8	4	3	8
SPU_013135	57.0277	53.4897	0.655	81.8778	43	0.0003	0.6462	125	2	4	2	2	0	3	1	0	3	3	0	1	1	0	0	2	1	0	1	2	3	0	5	0	0	1	1	3	1	0	0	0	0	6	1	2	1	1	3	1	1
SPU_026695	52.0007	56.8852	0.1866	65.8612	43	0.014	0.3579	353	3	3	7	4	8	5	9	0	4	4	0	0	0	0	1	3	4	6	12	6	7	0	9	2	7	2	9	10	3	0	2	1	7	3	5	11	6	2	6	3	7
SPU_002429	55.2011	57.4357	0.2218	77.4051	43	0.001	0.3827	349	8	12	4	11	7	2	4	3	8	4	1	0	2	4	0	6	3	3	5	5	7	4	7	2	1	1	3	4	3	0	1	0	10	16	3	11	5	4	7	1	10
SPU_012607	53.7253	51.6051	0.5599	74.4645	43	0.002	0.612	133	1	0	1	0	1	0	3	0	0	2	1	0	0	0	0	0	5	5	1	1	0	3	1	0	2	1	2	4	6	0	3	1	1	4	0	5	3	1	4	1	1
SPU_012606	57.2288	50.3768	0.3968	149.602	43	0	0.568	377	2	1	1	11	4	7	9	1	4	7	1	0	2	0	0	3	9	12	4	7	2	2	0	1	5	2	7	17	2	5	1	2	6	4	2	14	4	4	7	3	8
SPU_004172	57.8422	55.2048	0.2705	120.105	43	0	0.4324	444	7	7	2	14	7	5	3	1	11	10	1	0	5	2	0	7	10	9	2	8	5	3	6	3	11	5	6	8	7	2	2	5	8	18	1	8	5	6	7	4	11
SPU_003744	50.7821	43.6154	0.5132	198.62	43	0	0.6114	387	5	14	3	7	8	11	4	2	1	7	1	0	2	4	0	5	1	15	3	9	4	3	5	5	7	7	2	8	11	1	2	1	5	12	1	4	5	12	5	6	5
SPU_027415	56.3314	48.489	0.3149	240.906	43	0	0.4742	765	6	16	1	4	6	12	10	7	7	15	1	0	5	7	0	15	9	15	10	9	16	20	16	14	9	9	15	19	7	5	7	7	11	26	5	12	9	19	21	9	12
SPU_000049	57.5025	52.974	0.2225	130.84	43	0	0.389	588	5	14	8	4	6	7	7	4	11	14	0	1	12	13	0	14	6	10	4	6	11	10	18	8	3	8	13	15	7	1	12	4	9	18	10	9	6	14	8	7	3
SPU_017635	56.0848	57.3146	0.2907	55.5331	43	0.0952	0.4567	191	2	3	1	4	2	2	2	1	6	1	0	1	1	0	0	2	2	3	4	3	4	3	4	3	5	3	7	5	2	2	5	1	2	3	3	6	5	2	1	0	3
SPU_017634	50.8142	49.1702	0.3162	823.052	43	0	0.4829	2603	33	63	7	32	31	21	21	3	27	48	0	1	26	18	0	15	34	26	17	25	69	30	88	10	30	15	32	37	17	3	10	1	47	106	6	37	62	71	54	9	35
SPU_013282	56.761	52.6742	0.212	282.398	43	0	0.3975	1332	22	23	15	19	15	16	25	7	17	20	0	0	14	13	1	16	24	30	19	43	14	11	22	3	18	15	20	43	11	9	11	2	14	20	15	32	24	27	28	7	33
SPU_018377	49.8161	40.8691	0.6828	125.629	43	0	0.747	184	1	13	0	5	1	3	2	0	2	6	1	0	0	2	0	5	1	5	2	4	0	1	5	0	1	3	3	9	0	1	0	0	4	6	1	5	1	1	4	1	1
SPU_018375	54.5505	49.8349	0.3183	241.578	43	0	0.5006	759	14	20	9	12	8	12	12	3	6	16	0	1	7	7	0	6	15	20	11	21	14	9	7	2	15	13	7	27	4	3	2	3	10	20	14	19	6	5	13	6	15
SPU_006161	59.0913	56.4108	0.1709	96.0678	43	0	0.3117	562	14	16	6	5	5	8	7	6	5	18	1	0	5	1	0	6	11	20	7	9	5	8	11	6	3	4	6	11	1	2	3	5	20	25	8	24	6	11	8	7	4
SPU_021032	54.0386	52.7977	0.2434	208.837	43	0	0.4388	858	9	18	9	16	18	8	24	1	11	13	0	1	8	3	0	3	13	21	21	20	16	4	19	3	14	3	15	29	7	7	6	6	15	27	8	20	14	16	18	3	16
SPU_012294	51.7385	47.6938	0.4198	111.255	43	0	0.6009	265	2	9	4	3	2	4	3	0	6	10	0	0	2	2	1	1	7	5	1	7	5	4	8	1	2	3	5	9	3	0	0	0	3	6	2	9	2	6	7	0	2
SPU_016807	56.0487	49.5372	0.2337	582.773	43	0	0.4219	2494	35	66	12	27	25	31	33	18	27	56	0	0	143	152	1	15	25	30	14	42	37	41	45	17	16	20	40	79	6	10	12	5	24	69	16	32	31	62	45	21	89
SPU_018987	51.5562	56.2602	0.2865	55.8697	43	0.0902	0.383	195	3	4	3	4	3	1	2	1	4	4	0	0	3	2	1	5	1	2	2	3	0	0	4	0	4	0	1	4	0	1	0	0	11	3	4	4	1	1	5	0	2
SPU_026027	56.405	51.6691	0.2973	94.5293	43	0	0.4842	318	4	8	2	3	2	4	2	3	4	7	1	0	3	6	0	2	4	6	7	5	4	4	10	3	5	5	3	9	1	2	2	2	10	6	4	8	1	6	1	1	5
SPU_015697	57.994	54.3471	0.2164	84.6011	43	0.0002	0.3606	391	4	9	5	5	7	8	11	3	1	3	0	1	22	14	0	5	11	5	4	6	2	5	7	4	7	3	6	7	4	2	2	3	6	10	4	10	1	9	7	1	5
SPU_017725	50.9896	54.6639	0.2132	98.0531	43	0	0.3928	460	5	1	2	8	8	5	8	3	2	3	0	1	1	3	0	5	8	3	10	8	10	3	8	7	8	2	20	20	2	2	0	1	11	10	6	8	8	10	14	5	15
SPU_004802	57.6009	54.2685	0.1544	132.902	43	0	0.3325	861	14	16	4	9	11	14	4	7	3	5	1	0	17	10	0	4	10	10	6	15	16	15	18	2	18	19	19	29	5	9	3	4	9	18	10	15	14	12	10	7	18
SPU_017466	60.3443	59.5204	0.2429	44.7012	43	0.4002	0.3755	184	3	2	3	2	5	3	2	0	3	2	0	1	1	1	0	3	3	2	6	1	2	2	4	1	3	3	4	2	2	0	1	1	8	6	5	7	2	0	2	3	1
SPU_018207	56.2582	53.7818	0.2106	185.298	43	0	0.3741	880	23	25	5	15	9	8	18	3	17	10	1	0	9	8	0	5	18	18	13	26	15	8	8	5	12	5	14	20	9	1	7	6	8	22	9	26	14	15	16	8	28
SPU_015767	56.047	51.5577	0.2509	167.361	43	0	0.448	667	13	21	3	8	17	17	16	6	3	3	0	0	11	20	1	2	9	13	1	15	15	18	8	6	11	25	8	21	3	5	6	1	6	6	0	9	10	10	14	4	11
SPU_019592	59.8775	53.8542	0.248	133.667	43	0	0.4016	539	13	21	4	12	5	5	10	8	3	8	0	0	3	3	1	5	17	18	9	12	7	5	7	3	4	8	8	9	6	4	4	5	10	19	5	21	9	10	7	5	5
SPU_017601	53.9691	49.2346	0.274	132.867	43	0	0.4268	485	18	14	3	6	3	6	6	2	12	20	1	0	2	2	0	8	7	6	6	12	5	8	10	4	4	5	12	15	0	0	3	0	3	11	4	13	11	9	9	3	10
SPU_012198	55.8845	50.5776	0.2555	165.337	43	0	0.4524	647	11	15	5	4	8	7	7	4	6	12	1	0	22	18	0	2	11	7	3	11	13	2	9	3	14	28	8	22	3	4	5	4	3	12	7	22	8	16	14	21	6
SPU_019101	56.4256	51.6924	0.2764	141.243	43	0	0.4463	511	3	9	3	6	3	5	5	2	5	16	0	0	4	5	1	5	8	15	6	12	11	3	11	2	12	10	4	21	4	3	4	2	12	13	8	17	5	9	9	2	11
SPU_018016	54.9118	50.4622	0.3506	133.232	43	0	0.5159	380	6	13	11	8	2	6	10	2	2	14	0	0	4	5	1	12	4	14	4	11	6	6	5	2	3	3	2	2	0	3	1	0	10	16	8	12	2	9	9	5	5
SPU_000896	52.6793	54.1865	0.1927	157.426	43	0	0.363	817	15	23	5	15	21	5	22	2	15	9	0	0	10	6	1	6	19	18	17	23	17	3	18	1	10	11	12	25	3	2	4	5	25	15	13	23	19	10	15	1	22
SPU_011604	55.2153	52.466	0.3424	83.5418	43	0.0002	0.515	244	5	11	2	0	3	1	5	1	4	5	0	0	1	2	1	2	6	4	1	4	5	3	3	2	2	1	1	5	2	2	1	2	6	4	2	11	2	3	9	4	3
SPU_020361	57.7269	52.1466	0.3089	139.022	43	0	0.4779	450	9	18	4	8	6	10	5	4	5	10	0	0	4	8	1	6	11	15	6	10	6	3	5	2	3	5	7	12	1	5	3	2	11	24	4	15	3	9	12	6	8
SPU_018804	58.1066	56.874	0.1442	104.525	43	0	0.3002	725	15	10	7	12	10	9	12	4	10	9	1	0	11	12	0	9	12	15	8	4	15	3	13	8	10	8	12	15	7	2	8	3	12	24	11	19	10	13	13	7	20
SPU_004289	54.1672	57.2015	0.1993	64.1866	43	0.0197	0.3634	322	14	11	4	7	8	1	4	0	7	6	1	0	3	1	0	3	7	4	7	7	10	3	3	0	6	2	4	3	1	1	3	0	11	8	6	17	3	4	7	0	3
SPU_018802	53.3195	50.4774	0.2869	206.304	43	0	0.4412	719	11	5	7	9	9	2	9	6	2	8	0	1	3	4	0	4	11	12	15	20	14	8	15	2	9	6	10	25	3	3	7	3	15	27	10	17	7	17	12	7	16
SPU_007771	57.1549	57.4231	0.1099	96.238	43	0	0.2652	876	12	20	11	12	20	11	26	11	16	5	1	0	11	5	0	6	11	13	12	10	16	10	12	12	16	8	25	18	7	3	11	10	12	21	10	26	8	10	10	9	15
SPU_027131	52.7126	47.5909	0.656	149.559	43	0	0.6444	228	0	15	2	5	2	3	3	2	4	8	1	0	3	3	0	4	5	15	3	7	1	3	5	2	3	1	1	6	1	1	0	1	2	12	3	5	6	4	0	3	2
SPU_010056	55.8046	55.4364	0.2116	73.4128	43	0.0026	0.351	347	3	2	5	3	1	3	10	3	2	5	0	0	1	0	1	2	7	1	3	6	4	14	9	2	9	4	3	7	2	2	3	0	6	5	3	15	3	4	4	3	6
SPU_008022	57.0374	55.4381	0.1777	94.8878	43	0	0.3113	534	14	23	4	10	3	2	4	5	5	9	1	0	14	7	0	12	8	16	5	6	12	4	7	6	4	3	9	7	8	2	8	3	9	22	9	22	8	13	6	3	6
SPU_025192	57.3879	54.5094	0.1906	195.913	43	0	0.355	1028	8	38	5	11	8	9	8	9	7	22	0	1	8	9	0	11	24	27	15	18	10	11	20	9	19	22	15	14	6	10	9	6	14	24	8	22	14	25	20	10	22
SPU_020762	57.1903	49.9687	0.2807	331.522	43	0	0.442	1181	12	45	6	16	7	17	12	13	16	19	1	0	9	18	0	14	21	25	3	23	17	14	17	17	21	24	8	13	9	11	6	7	12	38	7	34	15	19	26	17	14
SPU_014120	57.8847	54.767	0.2211	93.5408	43	0	0.388	423	9	11	2	5	7	8	6	2	7	12	0	1	5	6	0	6	8	7	5	3	5	8	7	5	8	3	11	7	3	3	3	3	12	8	5	11	6	7	7	8	9
SPU_025772	48.4724	45.5166	0.4436	178.33	43	0	0.544	402	7	16	0	2	4	5	4	0	9	5	0	0	5	1	1	5	10	11	6	3	6	6	6	0	7	2	2	6	1	1	0	0	9	7	3	3	7	10	5	2	3
SPU_025771	54.936	53.824	0.432	86.8406	43	0.0001	0.5192	201	0	5	4	3	1	3	2	0	3	4	0	0	0	0	1	3	2	0	3	2	2	2	3	2	3	1	1	8	1	0	0	0	5	9	2	4	2	2	4	3	0
SPU_020569	58.9727	58.2477	0.0945	108.136	43	0	0.2491	1144	33	28	18	27	14	8	13	14	25	20	0	1	17	5	0	10	29	26	11	24	10	14	16	10	20	16	20	13	9	3	5	6	26	33	15	27	14	14	23	13	36
SPU_027188	54.9511	55.5297	0.2269	110.259	43	0	0.4135	486	12	13	4	3	8	4	9	1	6	8	1	0	6	3	0	4	10	10	11	6	12	1	12	0	10	2	5	12	3	1	2	4	5	16	7	9	4	6	11	6	10
SPU_021532	59.805	49.5259	0.5198	76.4104	43	0.0013	0.6357	147	4	6	2	0	2	4	1	0	2	3	1	0	3	0	0	5	2	4	2	4	3	1	1	3	1	0	0	2	1	0	0	0	3	10	4	6	1	4	1	3	1
SPU_000760	55.4916	49.5753	0.3458	144.555	43	0	0.4802	418	7	9	2	7	7	8	6	2	7	9	0	0	2	8	1	9	5	14	9	8	3	1	6	4	7	7	6	5	0	2	4	0	1	13	3	13	5	7	8	9	8
SPU_001141	53.3614	49.4508	0.3749	103.483	43	0	0.4879	276	5	4	3	1	5	2	5	1	3	5	0	0	1	2	1	2	3	9	1	8	3	6	7	1	4	7	4	7	1	4	0	0	3	9	2	10	2	8	1	3	5
SPU_026319	56.1107	48.1431	0.4226	168.177	43	0	0.5418	398	5	9	2	4	5	7	7	0	5	5	0	0	1	5	1	4	6	15	8	19	7	6	6	4	10	2	6	9	4	3	4	3	4	6	6	14	3	8	5	2	6
SPU_000850	55.7312	57.6666	0.1545	85.4416	43	0.0001	0.3384	553	11	8	8	7	16	6	12	1	8	7	0	1	8	3	0	10	9	9	12	15	11	6	7	1	14	11	15	13	4	2	3	1	11	10	8	9	7	6	9	4	8
SPU_005550	51.9145	56.6283	0.157	92.9704	43	0	0.3442	592	7	7	11	13	7	6	11	2	9	8	1	0	14	6	0	11	19	15	12	12	11	3	7	1	9	3	17	12	2	0	5	0	14	16	7	17	12	3	12	3	10
SPU_011198	55.8369	48.1973	0.6031	62.7275	43	0.0263	0.6354	104	2	2	3	2	3	1	1	0	1	1	1	0	2	0	0	1	0	1	0	5	3	0	1	0	0	1	1	3	1	1	0	0	3	0	1	3	3	2	1	5	1
SPU_011197	55.6254	50.309	0.3701	141.742	43	0	0.5132	383	3	9	2	5	5	2	10	5	6	7	0	0	7	5	1	0	7	12	4	13	1	2	5	3	4	8	11	16	2	2	1	1	2	9	3	7	3	7	10	4	8
SPU_016849	53.9768	51.388	0.3166	142.165	43	0	0.5046	449	6	16	3	3	8	0	9	1	5	9	0	0	1	2	1	1	7	7	13	11	3	2	3	0	9	4	10	8	3	3	0	2	2	6	4	15	5	6	12	2	7
SPU_022869	53.2997	52.7506	0.1988	108.757	43	0	0.3339	547	11	8	2	2	12	7	12	0	14	7	0	0	8	6	1	11	7	9	3	10	12	7	7	1	19	6	22	19	2	2	6	2	9	7	2	9	13	9	8	3	15
SPU_020061	48.2825	47.8475	0.4732	119.719	43	0	0.5491	253	5	1	1	0	5	2	17	5	3	3	0	1	1	1	0	0	4	2	3	1	8	5	11	0	5	3	3	8	0	0	2	0	1	5	4	5	1	10	2	0	8
SPU_010189	54.6273	55.0105	0.1786	94.278	43	0	0.3344	528	5	4	2	11	8	9	16	2	2	5	1	0	9	1	0	2	5	11	3	10	7	4	11	2	8	2	9	10	4	2	2	2	7	8	3	14	6	10	8	9	11
SPU_011466	56.3306	54.5001	0.1927	99.0668	43	0	0.3678	514	8	2	6	10	8	9	14	6	3	8	0	0	5	5	1	7	9	13	5	7	3	7	7	1	6	6	7	12	3	0	4	3	4	8	9	13	7	5	7	5	10
SPU_020756	55.4121	51.8657	0.2816	145.284	43	0	0.4077	516	16	15	1	7	8	1	2	3	5	7	0	0	5	1	1	7	10	17	5	10	10	5	10	9	2	4	8	10	5	4	12	6	7	22	8	19	5	7	5	5	2
SPU_023583	52.8173	51.0272	0.3165	138.328	43	0	0.4721	437	3	7	6	7	4	6	6	6	4	5	0	1	7	5	0	4	4	11	11	12	4	3	7	3	4	2	13	6	1	1	0	1	9	18	2	15	5	10	8	2	5
SPU_007231	56.0236	54.3875	0.3214	96.0983	43	0	0.513	299	5	7	3	2	5	1	5	0	9	8	1	0	8	11	0	2	8	4	1	8	5	0	3	1	1	1	5	2	2	1	1	0	11	12	5	12	7	3	10	2	6
SPU_005791	56.7	48.3934	0.3818	129.034	43	0	0.5035	338	6	8	0	3	6	2	5	4	3	6	0	1	2	2	0	7	4	6	1	8	11	5	13	5	2	9	3	8	4	6	2	1	5	6	3	7	3	6	12	5	3
SPU_006971	52.0902	48.4114	0.4492	99.2746	43	0	0.5795	221	4	8	1	1	6	3	5	0	3	3	0	1	4	1	0	4	1	4	3	2	6	1	2	0	9	2	1	9	1	0	1	0	3	7	2	6	3	4	2	1	6
SPU_018748	57.5802	51.7496	0.2885	152.619	43	0	0.4538	529	6	14	8	5	9	7	9	3	3	20	0	0	3	4	1	4	10	10	9	12	11	2	8	8	11	10	9	5	0	2	2	2	9	12	9	8	5	12	10	6	5
SPU_022240	55.3781	54.1651	0.2887	88.3513	43	0.0001	0.4387	306	13	12	2	2	3	2	6	0	10	8	0	1	2	0	0	9	14	7	5	6	5	5	8	0	16	3	2	7	2	2	2	1	6	8	3	10	3	4	5	1	10
SPU_011059	59.3129	57.9021	0.1272	78.7401	43	0.0007	0.2679	619	20	16	5	10	11	4	9	5	11	9	0	1	4	7	0	7	13	7	9	16	13	8	13	4	9	10	8	12	7	3	6	2	15	13	6	12	7	5	11	2	19
SPU_007980	59.7989	55.4131	0.1785	83.5286	43	0.0002	0.3353	468	8	12	1	7	8	5	7	2	20	12	0	0	3	2	1	10	5	7	4	8	8	5	5	8	2	8	7	5	7	4	2	1	7	8	4	18	5	9	12	8	13
SPU_021802	53.4101	51.1161	0.2859	97.2103	43	0	0.4441	340	6	6	3	3	8	3	7	2	5	10	0	0	3	6	1	3	5	4	4	7	8	1	5	1	7	3	5	8	2	0	2	2	3	9	8	11	5	5	2	0	9
SPU_012948	55.0935	56.6088	0.081	263.677	43	0	0.2246	3256	62	68	18	46	75	47	61	19	32	33	0	1	86	45	0	19	45	29	27	50	58	29	69	18	92	72	65	69	24	25	22	13	37	55	26	67	52	39	75	16	67
SPU_019903	55.2472	53.1859	0.2529	109.017	43	0	0.4134	431	5	12	7	2	7	11	20	11	4	4	0	0	7	6	1	6	5	6	7	12	8	5	10	2	5	4	11	13	2	3	3	1	4	6	4	9	5	4	14	5	6
SPU_021171	53.6485	48.9936	0.443	123.146	43	0	0.5408	278	4	2	1	3	4	2	4	0	3	6	0	0	5	2	1	3	8	5	1	3	6	0	4	2	6	2	2	7	1	5	3	0	0	11	3	7	5	9	6	1	1
SPU_005228	53.9697	42.5116	0.494	219.816	43	0	0.5819	445	13	7	2	3	8	11	6	3	2	10	1	0	3	11	0	6	8	6	2	7	4	8	7	4	10	8	5	12	4	7	0	2	9	14	0	12	9	12	6	7	8
SPU_008069	46.3563	42.7311	0.7117	123.124	43	0	0.7315	173	1	4	0	1	0	2	2	0	1	2	0	0	1	3	1	2	4	3	0	5	5	0	3	0	1	0	1	4	0	0	1	0	6	6	0	5	2	4	2	2	4
SPU_009190	58.7504	57.5893	0.2317	48.1894	43	0.271	0.3683	208	3	1	1	1	7	2	4	2	0	2	1	0	0	0	0	0	1	0	3	1	10	7	8	5	2	1	8	6	1	0	0	0	3	6	1	6	4	2	7	4	1
SPU_002228	56.6418	51.0341	0.3069	173.7	43	0	0.5087	566	7	15	6	7	9	13	17	4	5	9	0	0	3	1	1	5	9	11	3	14	3	5	6	1	8	8	11	23	5	3	3	3	6	8	5	18	7	7	13	1	10
SPU_007783	57.0994	50.9417	0.4006	117.376	43	0	0.4836	293	4	8	1	5	2	5	1	0	5	7	1	0	3	4	0	8	3	4	3	11	5	4	5	2	6	3	8	5	5	2	4	2	2	14	4	12	3	3	5	2	7
SPU_023426	59.2279	55.1457	0.3277	75.3638	43	0.0017	0.4698	230	4	7	5	1	3	2	3	1	5	3	0	0	1	3	1	4	2	2	4	7	4	2	1	3	1	1	2	7	2	0	3	1	4	5	5	8	4	4	3	0	4
SPU_007180	55.7145	52.5324	0.1979	116.346	43	0	0.3784	588	5	6	5	8	8	7	7	1	2	4	1	0	2	0	0	6	7	10	6	12	11	5	3	3	7	5	7	12	7	3	4	2	3	7	4	7	6	9	9	0	6
SPU_003462	57.8523	54.9629	0.2042	108.224	43	0	0.3445	530	7	16	9	4	6	6	6	4	9	5	0	1	15	14	0	2	7	13	3	19	7	6	8	5	11	12	9	14	10	6	6	1	0	5	8	12	13	14	9	6	10
SPU_017503	53.139	48.7925	0.4486	112.152	43	0	0.6267	250	2	3	6	3	0	3	5	1	1	6	0	0	3	6	1	1	3	6	4	4	3	3	5	0	4	1	1	6	1	1	0	2	6	8	6	5	0	1	7	2	5
SPU_004940	55.9366	54.5379	0.112	254.647	43	0	0.2813	2274	31	33	8	16	32	24	17	8	27	39	0	1	179	173	0	13	19	17	9	30	68	24	70	27	17	16	38	89	15	21	18	7	22	37	16	26	26	44	44	20	65
SPU_013440	60.6379	58.0714	0.1765	54.1986	43	0.1177	0.3415	307	6	8	6	6	2	5	2	4	5	3	1	0	8	4	0	4	4	6	2	2	2	6	2	4	6	4	5	9	1	1	2	3	3	10	5	11	5	8	5	2	6
SPU_016996	58.6923	52.1786	0.3632	104.957	43	0	0.526	289	6	8	5	8	3	5	2	1	1	8	1	0	4	3	0	2	5	8	2	6	1	5	7	7	1	2	3	10	1	3	2	2	5	9	0	7	3	4	3	2	8
SPU_003832	55.4362	53.34	0.2731	166.348	43	0	0.4604	609	22	27	3	12	5	8	12	3	12	17	1	0	9	7	0	17	21	12	8	15	8	8	10	1	4	2	4	12	2	1	0	1	12	25	5	23	12	10	3	3	11
SPU_000478	55.4528	56.3033	0.2828	59.9478	43	0.0445	0.4736	212	4	2	3	3	1	0	2	3	1	2	0	1	1	1	0	2	5	0	2	4	4	1	1	0	2	0	3	8	1	1	3	2	4	6	4	4	1	4	5	2	3
SPU_023648	53.5483	56.7865	0.193	84.7187	43	0.0002	0.3805	439	15	10	8	2	3	3	10	1	9	6	0	0	3	1	1	10	9	5	5	4	2	4	12	2	7	3	7	17	0	1	6	1	12	13	5	10	8	5	7	3	12
SPU_023647	47.1288	55.1946	0.3323	62.4637	43	0.0277	0.4573	188	4	7	6	2	0	0	5	0	1	4	0	0	2	2	1	0	4	0	4	5	2	1	4	0	7	1	5	1	0	0	1	1	5	2	5	6	2	0	5	1	8
SPU_018866	48.3447	42.7909	0.7853	139.775	43	0	0.7867	178	1	4	1	2	1	2	4	0	2	1	0	0	0	3	1	3	5	2	1	5	3	1	2	0	1	3	0	5	7	5	3	0	1	7	0	3	4	6	1	1	3
SPU_016455	55.708	50.6583	0.3177	122.647	43	0	0.4768	386	7	12	2	8	7	9	7	0	0	1	0	0	2	4	1	7	7	9	4	6	4	2	11	5	6	3	5	8	8	1	2	3	8	12	4	11	2	11	7	4	3
SPU_027252	55.2592	51.5237	0.4841	116.665	43	0	0.5812	241	5	10	1	3	3	3	2	0	1	7	0	1	1	3	0	4	6	4	2	6	3	1	4	1	3	1	2	6	1	1	1	0	4	14	0	7	1	5	4	2	6
SPU_017827	50.8652	45.6068	0.4	223.622	43	0	0.5183	559	10	12	2	4	9	5	7	1	3	7	0	1	1	0	0	1	1	8	3	6	22	21	18	14	8	1	6	25	14	4	6	0	3	15	1	13	6	9	7	1	5
SPU_011163	47.0458	39.3799	0.7874	133.064	43	0	0.7305	169	2	7	1	0	1	6	0	0	0	4	0	0	1	7	1	5	2	4	1	3	2	4	4	2	1	1	4	8	1	2	2	0	0	3	0	9	0	9	1	3	0
SPU_002804	54.2494	54.7834	0.2433	68.6046	43	0.0078	0.4093	282	6	3	7	3	3	3	8	1	3	5	1	0	1	0	0	1	6	6	5	3	5	1	4	2	9	3	4	8	2	0	2	0	5	7	3	11	2	4	10	5	6
SPU_023748	46.5786	42.2173	0.5915	119.479	43	0	0.6967	202	0	3	0	1	3	2	1	3	1	0	0	0	0	0	1	0	0	0	4	4	1	5	4	2	0	1	1	7	1	1	1	1	0	3	1	3	4	2	2	3	4
SPU_006149	53.1948	49.9142	0.5628	101.309	43	0	0.6185	180	1	4	1	2	1	2	0	0	2	3	0	0	6	1	1	1	3	4	2	3	4	3	4	0	5	3	4	3	1	3	0	1	1	8	3	7	2	12	2	1	1
SPU_018250	58.0381	51.8219	0.2474	140.756	43	0	0.4073	569	14	15	5	7	5	8	3	4	1	17	0	0	4	4	1	10	3	12	4	11	7	6	7	8	13	10	11	14	5	4	1	4	8	11	6	7	3	12	8	10	11
SPU_023957	53.5332	51.3324	0.3054	124.279	43	0	0.4783	407	7	8	6	6	1	4	6	4	7	11	0	0	3	2	1	2	5	6	3	8	5	4	6	2	15	6	9	11	1	0	1	2	3	11	10	11	0	7	11	2	8
SPU_014437	53.2999	52.766	0.1888	239.227	43	0	0.3589	1267	21	20	6	21	28	17	24	6	12	22	0	0	7	10	1	22	28	26	11	31	15	10	20	2	25	24	24	43	4	6	7	3	10	21	13	25	14	15	27	6	30
SPU_014803	55.0431	52.8368	0.1923	253.888	43	0	0.3545	1320	17	21	7	14	28	18	27	14	12	10	0	1	8	6	0	13	27	26	15	36	29	11	36	8	17	12	30	41	12	8	7	2	14	28	14	33	17	18	15	7	24
SPU_007008	54.157	45.4898	0.463	329.2	43	0	0.5937	711	10	16	1	8	5	8	7	11	6	16	0	1	2	8	0	10	12	19	11	31	13	10	11	3	6	7	7	31	7	5	5	3	11	31	9	23	6	11	11	4	17
SPU_011656	55.438	49.76	0.4286	123.016	43	0	0.5691	287	7	22	2	2	2	4	5	1	6	13	1	0	1	7	0	10	6	4	3	2	2	1	7	1	8	8	3	9	1	1	0	1	5	11	2	16	3	4	6	1	6
SPU_025363	53.0765	51.1855	0.2937	60.7982	43	0.038	0.4076	207	2	11	4	2	3	2	2	3	3	2	1	0	8	3	0	2	5	3	4	6	1	2	2	0	3	1	2	6	0	0	0	0	8	6	5	3	2	2	3	0	5
SPU_021586	51.6698	50.1175	0.4094	90.8923	43	0	0.5261	222	1	5	1	2	3	2	4	1	6	3	1	0	6	1	0	2	3	4	4	5	4	1	4	0	4	0	1	11	0	0	2	0	5	4	3	8	3	2	5	1	4
SPU_006773	54.781	52.4273	0.2784	153.1	43	0	0.4867	550	8	17	4	5	9	6	10	1	7	9	1	0	4	5	0	10	8	10	5	7	12	5	6	1	6	2	11	22	10	7	7	2	11	16	3	10	8	8	8	3	11
SPU_028003	54.0598	54.5357	0.1998	124.457	43	0	0.3917	623	10	14	11	10	8	1	13	1	11	16	1	0	11	5	0	6	10	17	7	15	10	4	14	4	9	4	8	19	7	2	4	1	11	17	10	9	6	10	14	8	10
SPU_009756	55.887	43.6018	0.5983	138.809	43	0	0.6655	232	0	4	1	0	5	1	1	3	2	4	1	0	10	14	0	4	3	5	3	5	4	2	2	2	2	3	2	2	0	1	0	2	2	8	1	5	3	5	8	7	2
SPU_009516	52.4615	52.6254	0.2259	120.657	43	0	0.4156	534	13	16	3	3	7	8	12	2	11	9	0	1	5	6	0	2	11	7	7	9	12	5	12	4	5	7	9	15	1	1	0	0	12	19	7	15	10	6	8	1	10
SPU_019431	57.4591	49.2022	0.5495	119.801	43	0	0.5775	218	3	2	2	2	2	3	1	3	4	11	0	0	2	0	1	2	2	10	3	4	4	3	3	1	7	3	1	11	3	1	2	0	3	12	3	4	3	4	2	0	7
SPU_017806	53.5879	52.2369	0.2243	141.331	43	0	0.3865	630	4	6	0	8	24	18	20	2	4	2	0	1	1	0	0	4	12	6	3	9	22	14	22	5	3	4	8	15	1	3	1	5	6	8	5	11	7	13	8	4	3
SPU_007675	54.9383	50.2906	0.301	146.29	43	0	0.4661	486	9	9	5	4	5	3	7	1	8	12	0	0	1	4	1	7	8	13	6	13	8	5	2	2	9	5	6	14	6	3	0	2	8	7	5	6	3	9	6	5	9
SPU_021668	42.6651	37.4451	0.6861	310.8	43	0	0.6872	453	3	17	1	3	7	6	3	1	4	15	1	0	5	7	0	4	8	9	2	9	4	8	6	2	2	12	5	12	14	2	3	0	2	20	2	12	10	15	4	1	5
SPU_004008	56.7757	56.2599	0.1245	93.7695	43	0	0.2708	753	5	9	2	5	13	8	13	5	11	9	0	1	3	3	0	9	11	10	5	7	16	15	15	6	12	8	19	10	6	9	4	7	11	4	8	11	11	16	15	5	13
SPU_004007	59.6032	55.5376	0.1598	107.22	43	0	0.3206	671	8	18	9	9	11	8	11	14	13	12	0	0	10	5	1	13	8	9	6	12	10	8	12	5	15	6	11	14	4	6	7	7	16	9	8	17	7	12	8	5	11
SPU_022680	53.7514	49.357	0.2915	797.699	43	0	0.4659	2737	33	42	18	44	47	33	40	11	21	39	1	0	25	27	0	31	58	71	60	94	56	33	46	13	44	21	36	89	19	10	15	8	44	85	30	84	35	59	41	12	46
SPU_013452	55.2434	50.854	0.4452	93.4876	43	0	0.5819	210	3	4	2	3	5	0	3	0	1	5	1	0	3	1	0	2	5	2	2	4	3	4	6	4	4	6	2	4	5	4	2	0	2	12	1	1	3	5	1	3	5
SPU_005307	52.5268	56.4743	0.0918	218.894	43	0	0.239	2385	23	21	12	42	74	17	52	16	34	15	0	1	3	4	0	7	31	16	17	34	70	17	78	17	33	15	105	79	18	9	19	11	29	23	24	47	33	17	34	6	38
SPU_004907	58.5783	55.5963	0.2499	67.4762	43	0.01	0.401	270	10	5	4	2	5	3	2	1	6	1	1	0	2	3	0	7	6	7	6	10	3	2	3	0	3	4	6	5	2	6	1	3	8	10	9	4	4	2	7	4	3
SPU_000743	60.6487	59.6005	0.3641	56.0788	43	0.0871	0.4794	154	0	5	2	1	1	6	5	4	2	7	1	0	4	4	0	4	0	1	2	2	3	0	2	2	5	1	4	0	0	0	0	2	2	2	1	2	2	5	6	3	4
SPU_000761	58.6236	60.6658	0.109	40.3153	43	0.5884	0.2307	370	8	5	4	5	8	4	6	2	11	7	0	1	2	1	0	10	5	9	3	4	7	3	3	2	10	4	6	8	2	1	2	1	12	12	9	6	5	3	5	3	13
SPU_006794	55.9289	56.7741	0.1477	80.6653	43	0.0004	0.3128	546	13	9	3	6	6	4	11	1	9	12	0	0	6	2	1	11	11	9	9	10	6	4	11	3	10	6	17	14	3	0	4	1	14	12	12	16	7	9	11	2	13
SPU_006790	53.1626	55.2198	0.1655	114.015	43	0	0.332	689	15	6	3	9	9	3	14	1	14	13	0	0	9	4	1	4	18	13	10	15	4	4	10	0	14	9	17	21	6	2	3	5	12	13	6	20	10	5	22	1	21
SPU_026079	48.289	54.327	0.2297	68.4549	43	0.0081	0.3844	298	4	5	5	2	4	7	10	0	5	5	0	1	4	1	0	4	5	3	5	2	7	1	8	1	8	6	3	6	1	0	1	1	6	6	5	9	2	6	11	1	8
SPU_015633	58.7931	55.7199	0.1571	179.764	43	0	0.3099	1144	26	45	6	12	16	14	18	14	13	21	1	0	12	13	0	17	20	12	12	14	17	10	23	15	8	11	21	22	3	7	11	5	18	43	6	12	23	28	31	22	26
SPU_020333	55.0633	57.9715	0.106	109.162	43	0	0.2809	1030	25	27	16	19	14	9	20	9	11	11	0	1	10	6	0	15	18	13	8	20	38	9	33	6	22	8	16	25	7	2	7	6	23	29	23	24	15	12	16	9	26
SPU_018012	54.7189	55.3301	0.1291	149.993	43	0	0.2819	1162	15	14	10	14	18	11	33	3	10	10	0	1	35	19	0	3	13	11	11	17	15	8	23	2	30	19	24	37	5	7	6	5	18	16	20	31	25	14	32	6	37
SPU_018702	58.1225	56.0761	0.2071	84.9263	43	0.0001	0.4117	410	11	16	9	5	3	6	7	1	7	6	0	0	5	3	1	2	7	5	7	6	7	5	9	5	6	7	6	10	1	0	5	2	7	6	5	12	4	5	8	2	10
SPU_010167	57.6175	51.6047	0.3181	136.126	43	0	0.4782	428	5	18	3	3	2	10	6	5	9	14	1	0	5	10	0	6	5	12	1	10	4	2	4	4	2	4	2	3	2	6	4	5	7	21	8	15	5	10	6	5	4
SPU_010168	53.3387	53.1015	0.1406	191.607	43	0	0.2926	1363	9	22	1	27	32	16	42	13	10	16	1	0	23	21	0	2	11	11	8	18	38	22	47	16	20	23	17	34	5	3	5	4	16	21	10	21	24	21	23	8	43
SPU_007557	53.1023	45.247	0.3946	238.309	43	0	0.5461	604	15	21	7	6	11	9	6	7	9	15	1	0	5	6	0	11	9	18	7	12	7	6	8	7	8	6	3	16	1	0	0	2	5	12	9	14	2	16	9	5	8
SPU_016181	58.0119	52.8407	0.1951	251.708	43	0	0.3552	1290	23	19	8	12	17	11	23	13	14	38	0	1	21	25	0	25	20	27	12	17	13	15	21	14	13	16	19	29	9	9	14	5	29	36	21	27	18	19	24	16	14
SPU_010762	50.7213	49.4605	0.4207	87.0791	43	0.0001	0.5613	207	2	5	2	0	1	2	7	0	3	7	1	0	4	0	0	2	5	1	5	2	1	2	2	2	2	0	6	1	0	0	2	0	5	6	3	5	1	3	10	4	4
SPU_010761	52.2016	47.8044	0.3754	136.646	43	0	0.5269	364	11	15	2	10	7	5	8	2	5	9	0	1	5	2	0	5	14	9	4	8	7	0	2	2	5	2	5	7	0	3	0	1	12	15	8	15	4	8	4	1	9
SPU_021394	55.8026	51.9194	0.2651	143.42	43	0	0.4163	541	12	18	3	6	6	3	9	3	7	5	0	0	1	3	1	7	10	16	6	13	6	7	11	4	7	5	6	11	4	8	3	3	9	19	5	24	2	12	4	2	13
SPU_025955	55.9211	45.7011	0.6083	85.1638	43	0.0001	0.6702	140	2	5	0	3	0	0	2	1	0	3	0	1	0	1	0	3	1	4	3	2	1	2	2	0	0	0	2	7	4	3	1	2	3	2	1	4	0	4	4	4	1
SPU_012044	50.4251	53.8383	0.2291	99.4382	43	0	0.4069	434	12	9	4	9	7	3	7	1	3	8	1	0	6	0	0	2	5	4	2	8	14	2	5	1	8	3	9	6	3	0	2	2	8	10	4	16	8	1	11	1	11
SPU_023237	58.6304	56.6789	0.1893	92.4004	43	0	0.3825	488	9	14	3	12	7	9	5	4	4	13	1	0	10	3	0	12	5	13	3	8	7	1	9	9	7	12	6	8	8	5	5	2	10	14	4	13	6	4	7	9	10
SPU_012238	57.0638	51.1735	0.2786	114.771	43	0	0.4221	412	8	5	4	8	4	5	6	2	4	9	0	1	3	2	0	8	1	9	3	2	3	3	3	6	7	3	10	6	2	5	2	7	3	9	6	10	1	9	9	9	5
SPU_025567	57.7095	52.6826	0.2683	110.014	43	0	0.4025	410	8	8	2	2	2	4	3	0	8	8	0	0	4	3	1	5	6	13	4	7	6	4	5	1	5	7	5	8	4	3	1	2	6	7	6	19	6	10	8	5	5
SPU_026731	53.0353	42.0144	0.5172	472.683	43	0	0.6311	914	14	22	3	4	6	12	12	9	8	31	0	1	5	15	0	14	10	31	8	23	9	13	15	11	10	12	7	29	5	7	10	10	8	30	10	28	5	26	14	22	22
SPU_022734	54.9895	53.0074	0.2847	119.302	43	0	0.4596	419	7	11	2	4	5	3	4	1	5	7	1	0	2	2	0	2	3	5	6	6	15	6	12	1	2	3	10	16	6	2	3	0	5	13	1	15	6	6	8	0	6
SPU_027954	51.6156	57.5375	0.2663	64.173	43	0.0198	0.4422	241	3	3	5	3	3	4	7	2	2	3	1	0	3	1	0	3	4	2	7	5	3	0	3	1	4	0	8	5	1	0	1	1	2	1	1	7	1	5	10	0	5
SPU_003802	59.294	55.6049	0.5084	70.1594	43	0.0055	0.5834	138	2	4	3	2	2	2	2	3	1	4	0	1	0	1	0	2	3	5	1	3	2	3	2	2	2	1	1	2	1	1	0	2	0	5	1	3	0	2	3	4	0
SPU_021818	47.0388	51.6798	0.3892	85.6322	43	0.0001	0.5079	220	1	4	2	2	5	0	3	0	3	5	0	0	1	1	1	3	4	3	5	5	2	0	5	0	2	2	6	6	2	1	2	0	3	9	3	7	6	1	3	0	5
SPU_013849	56.8138	57.3482	0.0856	154.551	43	0	0.2225	1806	28	25	13	36	20	20	31	16	14	27	1	0	10	16	0	25	18	23	22	42	29	19	38	12	31	22	38	48	12	10	23	29	27	31	18	32	23	26	38	13	25
SPU_020084	58.3266	53.671	0.3658	117.056	43	0	0.5053	320	9	2	1	3	2	5	4	2	5	2	0	1	3	3	0	4	9	9	7	6	2	1	1	2	4	4	5	4	6	1	2	1	4	10	0	10	4	6	3	2	5
SPU_012710	53.5334	45.7025	0.4251	173.001	43	0	0.5663	407	6	5	2	5	3	8	2	4	2	4	1	0	1	2	0	1	2	8	2	8	5	4	7	2	1	5	2	13	1	1	1	5	2	10	3	13	7	7	8	3	6
SPU_021864	49.7059	52.3194	0.3558	71.5185	43	0.0041	0.4548	201	3	3	3	2	2	0	2	0	3	2	1	0	1	0	0	1	6	5	4	6	1	0	5	2	0	2	8	4	0	0	3	1	3	3	2	10	0	4	5	2	6
SPU_023651	55.4507	54.6538	0.1831	171.578	43	0	0.3428	937	26	27	15	21	11	6	17	7	10	20	1	0	15	9	0	12	20	26	8	14	16	5	12	4	17	9	15	27	8	8	12	7	17	32	5	35	13	11	19	8	17
SPU_010637	51.0908	52.4926	0.2187	258.922	43	0	0.3866	1184	18	18	16	13	21	8	15	0	28	19	0	0	23	15	1	23	16	19	20	30	17	3	11	3	22	5	16	29	11	3	7	2	22	29	10	36	17	15	20	7	22
SPU_010636	50.1499	50.4059	0.3321	105.621	43	0	0.5002	318	9	4	8	4	5	5	4	1	8	14	0	0	3	1	1	4	2	9	3	8	3	4	5	0	7	2	9	8	0	0	6	1	7	8	3	10	4	2	11	0	6
SPU_010635	56.0638	51.843	0.2548	144.742	43	0	0.3952	568	2	7	2	7	11	15	11	6	11	9	0	0	6	2	1	5	3	7	7	9	20	10	21	9	22	16	10	19	4	4	3	2	3	15	1	12	7	14	10	1	19
SPU_003402	56.077	51.649	0.3508	73.3072	43	0.0027	0.5227	209	2	5	1	2	1	3	2	1	2	5	1	0	2	0	0	1	7	3	2	5	5	2	3	0	1	0	1	3	1	0	1	1	4	5	2	6	2	3	5	3	13
SPU_010634	53.6483	54.9553	0.1737	106.504	43	0	0.3295	613	7	15	5	8	22	12	25	4	5	8	0	1	12	4	0	5	9	5	4	7	16	13	18	8	8	6	11	10	5	0	8	0	10	19	4	22	10	10	14	2	13
SPU_001804	53.611	54.7467	0.2519	73.297	43	0.0027	0.4315	291	3	4	6	6	3	1	7	1	5	5	0	0	3	0	1	3	3	5	6	5	5	2	6	0	8	0	10	8	1	0	2	3	7	11	4	10	3	1	5	6	7
SPU_009340	57.312	49.8006	0.3114	279.056	43	0	0.4933	896	18	25	5	19	11	14	10	4	10	19	1	0	8	10	0	3	17	22	12	27	11	7	10	11	10	10	12	25	6	7	7	7	16	23	6	16	8	22	14	11	17
SPU_011509	53.9192	45.8866	0.3713	391.741	43	0	0.5206	1055	12	25	8	7	23	15	17	11	7	16	1	0	5	3	0	8	15	28	11	33	13	23	10	12	6	11	12	28	2	9	5	4	9	24	11	35	5	29	16	15	24
SPU_005868	53.194	48.458	0.3405	259.793	43	0	0.5047	763	6	9	4	9	7	9	18	5	7	15	1	0	7	2	0	12	7	15	15	22	13	10	10	2	13	10	13	19	6	3	4	3	11	18	2	15	11	16	9	5	7
SPU_012818	55.4721	55.5563	0.2148	104.616	43	0	0.4009	487	8	5	5	8	10	2	6	6	7	5	0	0	5	2	1	4	7	9	10	14	5	2	9	5	4	4	6	16	3	2	3	1	7	13	9	12	3	6	11	3	10
SPU_020140	55.9169	54.2092	0.1748	155.022	43	0	0.3703	887	12	14	7	4	14	10	14	5	15	18	1	0	3	4	0	3	11	15	15	18	22	22	22	3	5	8	33	50	5	2	3	2	16	11	5	21	12	12	11	2	16
SPU_017684	51.6312	47.2023	0.4051	129.212	43	0	0.5224	319	7	7	2	2	6	3	5	0	1	6	1	0	2	4	0	5	5	10	8	7	6	7	8	0	4	6	3	7	2	1	0	1	1	10	2	9	2	5	4	2	7
SPU_020322	47.4972	39.2495	0.625	319.36	43	0	0.6662	511	3	19	0	6	11	5	8	2	2	18	0	0	2	1	1	3	4	15	3	10	4	7	2	0	4	4	4	13	3	2	1	0	17	25	1	14	8	12	6	1	8
SPU_000952	60.7715	56.5616	0.1791	99.5787	43	0	0.3525	556	13	16	5	11	14	8	11	6	6	8	0	0	6	3	1	5	14	14	8	14	5	7	12	5	12	7	5	13	7	4	10	6	11	11	4	13	6	7	5	7	10
SPU_020001	54.6818	53.469	0.2213	123.708	43	0	0.3954	559	14	13	4	8	6	4	11	3	11	14	1	0	5	3	0	7	10	6	7	9	17	7	7	1	8	1	3	10	2	5	2	0	17	14	5	20	6	6	13	7	7
SPU_006060	58.2051	45.7543	0.5489	74.6501	43	0.002	0.5867	136	4	5	2	2	4	1	1	0	1	4	0	0	2	0	1	1	3	3	0	4	1	1	2	2	2	1	2	1	1	0	2	3	2	3	0	6	2	3	1	1	2
SPU_018423	54.6518	54.4739	0.1525	238.495	43	0	0.3303	1564	18	40	13	20	23	19	26	5	17	25	0	1	13	19	0	17	31	25	21	22	23	10	53	11	17	13	25	37	12	8	5	9	30	27	11	32	16	27	31	18	27
SPU_009125	50.6564	56.9247	0.1716	72.4189	43	0.0033	0.3242	422	11	4	6	4	15	4	17	1	3	5	0	1	4	2	0	4	4	5	2	3	7	2	6	2	4	2	11	19	1	0	2	2	12	5	5	7	11	6	14	4	9
SPU_028273	57.8649	51.1233	0.3359	151.816	43	0	0.5174	452	5	6	3	10	6	3	4	1	3	12	0	0	3	4	1	7	8	11	5	10	6	8	8	2	3	7	11	12	4	5	2	3	5	20	6	9	3	9	10	9	9
SPU_001541	50.503	45.8615	0.6536	94.7764	43	0	0.6657	145	1	3	1	2	0	0	2	0	3	3	0	0	7	3	1	3	1	2	0	4	1	2	2	1	3	1	0	4	1	1	2	1	2	6	2	2	3	2	0	0	1
SPU_016289	53.3149	47.6942	0.3621	148.112	43	0	0.5191	409	12	10	2	2	8	3	6	2	6	12	0	1	5	3	0	7	4	6	0	8	5	3	9	3	5	4	5	11	1	1	5	1	5	9	4	13	0	10	13	2	6
SPU_016287	52.5249	50.2401	0.3751	112.904	43	0	0.4961	301	4	7	2	6	8	1	2	0	3	3	0	0	4	3	1	2	1	10	5	7	7	3	5	1	8	5	6	3	0	2	0	2	5	5	2	6	2	8	8	4	6
SPU_016286	57.7404	59.1458	0.1534	55.9828	43	0.0885	0.3349	365	8	2	3	5	7	3	9	3	7	2	0	0	4	0	1	5	3	4	1	2	8	4	12	1	3	1	10	8	2	4	1	1	6	7	3	10	6	3	8	2	7
SPU_028137	56.9881	58.6146	0.2107	62.3757	43	0.0282	0.3696	296	4	4	8	5	3	1	8	0	5	3	0	0	7	5	1	3	3	5	13	4	3	3	7	0	7	6	4	9	3	1	2	0	2	6	6	6	3	2	2	1	4
SPU_028135	50.0267	43.0474	0.5664	105.351	43	0	0.6794	186	0	2	0	1	4	0	2	0	0	2	1	0	0	0	0	0	1	2	0	3	5	3	7	1	1	2	1	2	1	1	0	0	1	2	0	2	2	4	3	2	0
SPU_000595	46.5893	41.2939	0.6149	212.745	43	0	0.6538	346	3	8	0	6	3	5	4	1	1	7	0	0	3	3	1	5	3	5	1	5	5	2	9	0	6	2	1	6	8	1	1	0	6	20	0	11	6	9	3	1	7
SPU_015423	52.0468	46.7551	0.4064	199.546	43	0	0.5475	491	6	14	0	5	3	5	6	1	10	9	0	1	5	4	0	10	12	11	3	12	11	7	12	3	11	4	3	13	6	2	1	0	8	19	3	12	14	15	5	5	12
SPU_019535	57.0979	53.6935	0.215	145.122	43	0	0.3838	675	12	4	6	8	12	8	7	8	7	3	1	0	8	4	0	6	9	17	7	19	7	9	14	3	17	13	13	18	4	1	5	2	4	12	9	14	6	9	13	8	17
SPU_002130	58.4313	54.0383	0.199	105.676	43	0	0.3685	531	11	6	3	7	4	7	8	1	1	6	0	0	1	0	1	1	6	6	5	10	14	9	14	6	8	6	12	14	5	2	5	3	6	11	12	16	9	8	6	6	9
SPU_002129	52.0991	45.8266	0.4032	183.033	43	0	0.5421	454	5	13	1	6	6	13	16	23	2	5	1	0	2	3	0	5	6	7	2	6	4	11	6	14	7	5	4	11	7	8	14	1	2	9	0	7	2	7	6	16	11
SPU_012543	58.231	54.3357	0.2882	117.574	43	0	0.4384	408	6	16	1	7	9	4	4	5	0	5	1	0	8	3	0	4	8	12	4	17	7	4	3	3	7	10	3	9	6	4	2	5	7	9	6	10	7	6	7	2	11
SPU_028846	50.1287	56.1634	0.1924	62.7154	43	0.0264	0.3563	326	5	4	5	5	8	2	5	4	8	9	0	0	9	2	1	7	3	2	2	5	5	0	3	0	6	0	8	6	1	0	4	2	4	6	5	6	10	10	3	2	11
SPU_021267	53.5329	45.7343	0.4389	116.317	43	0	0.5246	265	5	8	2	3	3	1	2	6	3	9	1	0	1	4	0	1	5	12	3	4	4	4	4	0	1	1	2	0	0	0	2	0	9	7	4	8	2	7	5	5	1
SPU_023530	57.3742	53.0761	0.1337	367.501	43	0	0.3011	2748	25	31	8	19	45	52	60	42	29	47	0	0	11	9	1	16	22	28	13	28	104	62	120	67	50	47	122	176	13	12	10	11	15	32	11	108	21	42	44	22	61
SPU_015145	52.8653	49.2732	0.2501	161.838	43	0	0.4238	647	11	12	1	4	5	1	4	4	4	3	0	1	1	0	0	1	11	1	1	11	9	12	20	6	4	1	25	36	18	14	10	3	5	8	1	25	2	3	9	1	14
SPU_026002	51.7409	52.7435	0.2281	165.16	43	0	0.3917	724	17	15	5	8	11	8	13	2	12	12	1	0	12	11	0	3	13	14	13	20	7	4	9	2	16	15	17	25	4	1	4	2	10	18	5	15	4	10	25	4	18
SPU_014037	56.9844	48.8261	0.3042	253.436	43	0	0.4658	833	6	10	7	5	12	16	19	10	3	3	1	0	3	1	0	5	10	16	6	14	18	18	15	8	13	18	10	20	11	7	6	5	6	22	8	25	5	21	13	9	14
SPU_013070	53.1029	56.1173	0.1762	76.9817	43	0.0011	0.3351	437	10	11	8	7	6	1	10	2	6	6	0	0	6	3	1	7	8	6	7	3	8	5	3	4	13	12	6	12	0	1	2	0	7	12	13	11	8	3	15	2	7
SPU_019920	52.4819	52.2228	0.3305	79.3106	43	0.0006	0.4332	240	8	3	1	4	3	2	7	3	4	6	0	0	3	3	1	3	7	2	3	8	1	2	4	1	4	5	6	4	0	1	1	2	5	3	5	6	2	3	4	0	9
SPU_021350	55.4327	49.55	0.2777	465.104	43	0	0.4596	1675	32	44	5	24	15	22	18	6	20	27	1	0	8	7	0	30	34	40	20	29	21	18	30	6	24	19	26	34	10	10	8	5	26	57	21	54	21	30	15	12	35
SPU_028016	57.6055	55.1166	0.2891	64.4799	43	0.0186	0.4221	223	3	1	5	5	3	1	2	1	0	0	0	1	0	0	0	0	5	1	2	2	1	1	0	1	0	0	7	9	2	1	1	0	3	8	2	18	1	2	4	4	5
SPU_018952	56.303	52.1435	0.3172	126.239	43	0	0.4828	398	7	14	7	8	6	6	6	4	5	6	0	0	6	4	1	8	8	5	4	12	5	5	7	1	4	4	5	15	1	1	4	0	5	12	5	18	1	10	6	3	6
SPU_001085	50.0109	49.8237	0.3868	88.1927	43	0.0001	0.5013	228	4	5	0	2	1	0	4	0	1	4	1	0	2	2	0	3	2	3	2	6	1	1	7	1	0	2	4	6	1	0	0	0	10	5	1	7	2	5	7	1	6
SPU_001083	50.544	42.629	0.5486	248.517	43	0	0.6449	453	1	8	2	9	6	7	11	6	1	6	1	0	1	2	0	2	5	15	6	12	4	4	6	3	4	4	3	12	1	6	2	4	2	11	6	7	3	12	11	2	2
SPU_019959	55.9225	55.6415	0.1343	124.541	43	0	0.3117	927	16	25	12	11	10	15	17	4	6	11	0	0	35	17	1	5	9	11	6	16	8	8	12	2	31	34	22	33	8	5	7	2	15	12	8	12	9	22	19	4	15
SPU_019957	54.5691	53.3456	0.265	67.582	43	0.0097	0.4282	255	2	2	3	0	1	3	0	0	3	0	1	0	2	1	0	1	4	3	7	4	3	0	7	3	1	2	4	5	1	1	0	2	8	4	1	7	1	3	4	4	3
SPU_003742	55.8662	53.8577	0.2033	136.589	43	0	0.3822	672	10	20	6	12	7	6	7	1	17	13	0	1	6	5	0	12	17	16	5	11	9	5	15	12	12	4	4	13	3	1	11	4	15	20	7	15	10	5	14	9	9
SPU_025182	59.6153	51.9576	0.3271	101.06	43	0	0.4746	309	2	11	2	5	2	6	2	1	5	11	0	1	6	5	0	4	5	8	4	6	4	3	4	2	6	5	7	7	3	3	3	3	6	8	2	7	3	4	7	4	7
SPU_000091	50.5396	42.1332	0.6457	215.659	43	0	0.734	334	5	5	3	3	3	6	4	0	1	10	0	0	1	3	1	4	8	8	4	8	5	4	4	1	4	1	2	11	1	1	4	0	9	14	1	12	2	6	0	6	6
SPU_027281	55.9794	49.3904	0.423	106.178	43	0	0.5276	251	2	4	2	1	3	3	2	1	2	5	1	0	1	4	0	5	1	3	0	9	3	3	2	2	4	1	3	10	1	2	0	1	4	8	1	6	2	2	3	4	4
SPU_025068	52.8308	44.4287	0.549	133.95	43	0	0.6139	244	3	14	2	2	1	0	1	2	5	3	1	0	4	5	0	4	9	4	0	5	1	3	0	3	0	4	1	4	0	1	1	1	5	12	2	10	0	3	4	4	7
SPU_015495	48.2671	51.9979	0.1881	132.047	43	0	0.3384	702	8	11	4	14	15	13	22	9	10	0	1	0	12	8	0	3	9	2	3	6	23	3	27	3	20	15	17	25	3	1	2	2	10	8	8	23	6	11	18	0	11
SPU_005699	48.0985	39.6572	1.0181	136.426	43	0	0.9389	134	0	4	0	0	0	2	0	0	0	3	1	0	0	1	0	0	4	4	1	2	3	2	1	0	1	1	1	4	6	2	1	1	3	9	0	4	0	4	4	1	0
SPU_024929	54.4284	56.016	0.1788	81.5276	43	0.0004	0.3392	456	5	1	7	9	8	5	6	3	6	8	1	0	11	5	0	2	10	13	8	10	3	4	13	3	6	3	7	14	2	1	2	2	8	13	7	5	3	6	5	4	10
SPU_018643	55.8438	48.7766	0.4205	126.562	43	0	0.573	301	7	6	3	5	4	4	4	1	2	11	1	0	3	2	0	2	6	6	2	6	8	4	2	2	3	7	3	4	1	0	2	1	2	6	6	5	0	4	4	3	6
SPU_022756	55.3494	53.5363	0.3789	71.2251	43	0.0044	0.5495	188	2	3	1	1	2	1	3	1	0	1	0	0	2	3	1	0	2	2	1	3	2	3	3	1	3	2	3	4	1	0	1	0	8	7	3	5	2	6	3	2	5
SPU_009085	59.2458	54.8975	0.2684	89.9065	43	0	0.4121	335	6	12	0	1	7	2	6	7	9	5	1	0	4	3	0	4	4	3	4	1	5	4	5	3	4	4	5	2	5	2	3	3	6	14	7	17	3	6	6	4	8
SPU_011724	53.5181	51.5417	0.3397	78.8036	43	0.0007	0.5038	232	0	2	3	3	0	4	9	2	2	7	0	0	2	0	1	0	4	1	1	5	0	0	0	0	3	1	8	12	1	0	0	0	4	5	2	7	2	5	4	1	4
SPU_011722	51.0233	40.9568	0.57	445.191	43	0	0.6923	781	12	16	6	12	6	20	14	8	4	15	0	0	13	16	1	8	9	21	8	28	7	18	11	6	10	25	11	31	5	7	3	6	5	28	5	13	3	19	8	6	8
SPU_007137	59.0569	53.1289	0.2887	96.4178	43	0	0.4327	334	6	9	2	4	4	4	7	10	2	5	0	1	2	1	0	3	1	7	4	2	3	2	6	5	1	1	6	6	4	4	6	4	3	12	1	9	2	8	5	10	7
SPU_008952	58.4869	59.1658	0.0995	64.7734	43	0.0175	0.2601	651	9	8	4	8	20	14	15	7	13	5	0	1	11	4	0	4	5	7	5	8	25	12	22	7	16	12	9	19	10	5	9	5	7	6	2	17	10	15	10	6	6
SPU_012507	57.2001	46.4163	0.5643	85.7677	43	0.0001	0.6034	152	1	3	0	2	4	2	0	1	1	6	1	0	7	4	0	3	1	4	1	1	1	2	4	0	1	2	0	4	1	3	0	0	1	2	3	6	1	3	1	3	4
SPU_017569	53.2685	50.8078	0.3192	126.084	43	0	0.4711	395	16	12	4	3	6	5	5	1	6	6	1	0	1	4	0	11	6	6	5	12	4	3	10	2	3	8	4	13	2	0	2	0	4	13	6	10	6	4	9	2	8
SPU_005640	53.924	52.1219	0.2532	127.11	43	0	0.4131	502	9	8	1	8	2	5	11	3	3	6	0	0	1	3	1	2	5	3	5	7	4	5	9	3	7	4	5	15	1	1	1	1	8	10	6	11	3	8	8	3	13
SPU_011595	51.6759	47.5722	0.3305	326.542	43	0	0.4899	988	18	23	5	24	13	18	9	1	12	17	1	0	10	10	0	17	18	38	16	33	14	11	17	2	24	8	5	25	3	1	2	3	21	32	11	37	16	24	16	6	15
SPU_016142	53.8995	47.3939	0.3849	359.478	43	0	0.5354	934	22	18	2	14	9	13	8	5	11	17	0	0	11	7	1	7	9	25	11	34	11	11	22	6	12	17	8	24	11	8	4	5	15	28	7	28	10	17	12	7	11
SPU_000816	54.31	56.4526	0.1228	97.2876	43	0	0.2808	792	20	23	6	13	15	8	13	4	11	14	0	0	7	6	1	6	23	15	8	10	7	5	18	2	6	8	11	16	2	3	6	4	21	20	13	15	10	10	16	4	12
SPU_005389	56.1264	50.6075	0.4453	83.7089	43	0.0002	0.5805	188	2	2	0	5	2	2	3	2	4	0	0	1	0	2	0	1	2	3	6	5	4	0	3	0	2	7	4	9	0	1	0	0	1	5	2	9	2	6	7	1	4
SPU_002308	59.893	58.3932	0.242	52.0379	43	0.1625	0.4181	215	2	5	7	2	2	3	6	1	2	2	1	0	1	2	0	4	3	4	5	2	2	1	3	0	0	1	5	5	3	2	1	0	3	2	3	8	1	0	3	1	7
SPU_020371	55.4792	44.6079	0.4931	179.004	43	0	0.6025	363	4	12	0	1	3	7	8	7	2	2	0	1	10	12	0	8	4	7	3	4	3	3	0	1	3	3	6	12	7	4	7	2	2	13	1	8	7	9	2	4	5
SPU_004408	54.0747	50.2406	0.3757	158.542	43	0	0.5049	422	9	6	3	7	3	2	3	3	8	6	0	1	4	4	0	0	6	14	4	12	3	3	4	0	5	2	6	8	3	2	1	1	9	13	2	15	5	11	5	2	8
SPU_005663	59.5299	57.7932	0.211	51.2771	43	0.1809	0.3793	243	4	2	9	2	0	2	3	2	2	1	0	0	3	3	1	6	2	6	1	3	1	0	2	0	9	2	4	4	0	0	0	1	3	3	3	9	1	3	3	4	6
SPU_020397	54.1387	46.412	0.4675	131.843	43	0	0.5956	282	5	19	3	5	2	5	7	3	7	14	1	0	1	5	0	6	7	10	1	8	2	1	3	4	3	5	2	7	0	0	0	1	1	8	5	12	2	4	3	2	4
SPU_000793	57.5355	50.5585	0.2965	190.629	43	0	0.4409	643	9	8	4	5	11	11	10	10	4	8	0	0	2	2	1	6	9	6	4	18	17	15	11	6	4	4	13	6	1	5	3	3	7	13	4	17	9	7	11	8	11
SPU_027516	57.303	50.7927	0.4826	97.9639	43	0	0.5705	203	4	6	0	6	1	2	1	1	4	9	1	0	4	2	0	3	5	2	1	4	6	1	4	0	1	2	0	1	2	2	3	2	1	10	1	6	1	3	0	3	5
SPU_003825	54.3171	46.9327	0.3903	101.471	43	0	0.551	260	1	4	1	3	3	5	2	6	3	7	1	0	1	2	0	2	5	6	4	7	1	4	0	1	2	2	4	5	2	4	1	0	7	7	2	6	2	3	3	6	4
SPU_020311	44.1914	42.6666	0.4831	188.883	43	0	0.5966	391	8	9	1	1	8	4	12	3	1	8	0	0	3	8	1	4	7	10	1	7	6	3	25	4	11	17	11	30	2	7	5	0	6	6	0	12	5	12	11	0	0
SPU_015870	45.1387	41.2971	0.7256	81.2617	43	0.0004	0.7067	112	1	2	0	0	3	3	1	0	0	2	0	1	0	1	0	1	3	2	0	4	1	3	0	0	0	0	1	1	0	0	0	0	1	4	0	2	1	1	0	1	0
SPU_027713	50.1584	47.9934	0.4443	149.278	43	0	0.4835	336	3	4	1	3	2	2	3	4	4	2	1	0	2	3	0	1	5	6	3	7	1	3	8	3	1	1	10	10	1	2	4	1	3	23	2	7	1	7	2	6	9
SPU_027712	51.3536	46.9967	0.4221	144.367	43	0	0.4725	342	2	5	1	3	3	4	3	4	5	3	1	0	1	2	0	1	3	6	1	6	0	5	7	2	1	1	12	11	1	3	7	3	4	20	1	8	1	6	4	5	10
SPU_026064	52.1485	53.6457	0.3792	68.6423	43	0.0077	0.505	181	4	3	2	2	1	0	4	0	5	0	0	0	3	3	1	0	4	6	3	4	3	5	4	0	2	2	3	2	1	1	0	0	4	3	0	7	1	6	6	2	3
SPU_012645	56.3494	47.9954	0.4055	154.503	43	0	0.5512	381	2	12	2	6	1	2	7	9	2	7	0	0	5	8	1	1	2	8	2	5	3	9	8	9	12	21	2	11	7	5	5	5	2	12	1	12	1	5	6	6	3
SPU_021158	51.8328	42.773	0.5836	278.953	43	0	0.6313	478	8	20	0	5	6	10	5	6	3	12	1	0	3	8	0	10	5	21	3	13	3	8	2	6	3	4	6	10	2	7	3	3	8	31	1	13	11	13	3	8	7
SPU_018524	56.2271	52.8661	0.2752	106.209	43	0	0.4151	386	6	8	5	11	6	3	2	4	7	11	0	1	0	9	0	6	7	6	5	17	3	3	4	2	3	3	8	16	1	1	1	3	6	11	6	9	5	7	3	3	10
SPU_005298	53.133	48.6409	0.3295	213.164	43	0	0.4818	647	10	10	3	7	13	9	13	6	7	4	0	1	9	7	0	4	8	16	2	19	10	9	20	6	9	10	6	14	4	6	4	0	5	18	3	20	9	13	13	13	8
SPU_008936	57.9992	51.8056	0.3308	138.596	43	0	0.4667	419	7	11	6	4	2	3	6	6	6	7	0	1	4	8	0	5	8	12	6	8	7	11	8	8	8	2	8	9	4	4	4	6	3	19	2	9	2	7	11	5	1
SPU_019603	58.1258	53.3949	0.3168	107.089	43	0	0.4854	338	4	16	5	13	5	4	9	3	6	10	0	0	2	3	1	5	6	10	7	10	3	1	3	0	4	2	6	9	1	1	1	0	6	15	6	12	4	4	6	2	10
SPU_025113	55.9601	50.2884	0.3448	93.0871	43	0	0.4536	270	4	1	2	2	5	1	3	8	1	12	1	0	1	0	0	3	2	2	3	5	3	14	7	8	6	6	5	5	2	1	3	2	2	6	0	15	1	3	4	3	1
SPU_012488	57.607	50.056	0.4207	99.6953	43	0	0.5471	237	1	4	4	4	4	7	4	2	1	4	0	1	1	1	0	7	6	4	2	7	2	0	2	2	0	2	2	6	2	0	0	0	3	5	0	9	4	4	4	0	6
SPU_014505	49.0715	43.4925	0.6294	212.753	43	0	0.6722	338	4	4	3	2	10	6	6	1	4	4	1	0	6	2	0	1	3	11	8	21	4	1	7	1	2	4	6	12	0	1	0	3	2	18	6	5	4	2	6	2	2
SPU_014504	55.7841	53.4397	0.274	123.026	43	0	0.4349	449	7	11	1	6	3	5	6	7	6	9	1	0	5	7	0	6	11	6	9	11	4	5	8	1	6	6	6	5	1	4	2	1	4	19	3	7	2	9	10	8	8
SPU_009059	49.5509	45.6712	0.5329	105.513	43	0	0.6556	198	2	8	2	3	2	0	7	0	3	3	1	0	3	2	0	2	2	6	3	5	6	2	1	0	3	1	4	8	2	2	1	2	3	9	2	7	7	3	0	0	1
SPU_017175	52.6486	47.8263	0.4371	171.777	43	0	0.5198	393	3	15	3	4	4	3	5	9	2	8	1	0	2	1	0	9	6	15	6	9	4	5	3	5	3	2	7	5	2	1	5	0	4	26	6	14	0	9	5	14	5
SPU_026452	55.5079	54.0291	0.3641	112.861	43	0	0.4884	310	2	11	0	7	4	2	4	2	1	9	0	0	4	2	1	8	7	6	3	8	5	2	2	2	2	4	0	7	2	2	0	2	10	26	4	10	4	10	2	6	5
SPU_001605	55.5454	51.1317	0.2788	80.8523	43	0.0004	0.4159	290	6	2	0	1	6	9	11	3	6	15	1	0	0	2	0	0	2	0	0	3	5	4	7	3	7	13	1	3	5	10	8	6	0	3	1	4	6	6	6	1	5
SPU_003616	52.6582	45.7789	0.5695	74.6037	43	0.002	0.5908	131	3	2	1	3	1	4	1	0	0	0	1	0	1	1	0	0	1	8	3	0	2	1	3	0	1	2	2	3	0	0	0	1	1	4	1	5	3	4	2	1	3
SPU_022924	53.6937	47.9945	0.4678	152.505	43	0	0.5372	326	4	5	3	2	4	3	2	2	2	3	1	0	2	3	0	4	8	19	5	3	4	5	5	3	0	4	2	4	4	1	1	0	4	9	4	9	6	8	7	1	5
SPU_017139	56.7958	51.0285	0.3115	129.596	43	0	0.493	416	4	5	4	6	7	7	3	2	3	3	1	0	3	3	0	1	8	3	9	7	7	4	10	1	8	11	7	16	2	1	0	3	6	16	5	19	5	10	7	6	8
SPU_026956	51.1002	45.9192	0.4993	125.335	43	0	0.6068	251	1	11	1	4	2	7	7	2	3	7	1	0	5	1	0	3	2	12	4	7	3	3	5	2	2	6	3	4	1	3	1	1	5	6	4	7	2	6	6	1	3
SPU_013689	55.3792	53.4368	0.1642	296.529	43	0	0.3246	1806	31	29	16	21	45	35	43	7	15	22	0	0	20	14	1	17	22	17	21	53	54	38	60	11	34	27	35	43	7	5	8	7	20	30	15	62	24	30	20	15	28
SPU_020925	53.25	45.9274	0.3613	303.822	43	0	0.534	841	12	25	10	5	4	15	11	4	7	6	0	1	3	1	0	3	13	19	14	22	23	12	15	3	9	9	15	19	2	3	5	5	9	24	5	28	2	14	3	10	9
SPU_003310	52.5443	55.0707	0.2145	88.8133	43	0	0.3844	414	11	6	6	9	2	3	7	1	9	4	0	0	7	0	1	4	6	7	4	6	8	1	9	1	10	2	13	11	4	1	2	1	7	13	6	6	1	4	7	4	4
SPU_000820	54.1476	46.5225	0.4205	240.095	43	0	0.5367	571	6	22	4	10	10	5	9	5	4	15	1	0	4	10	0	9	6	24	1	12	8	4	4	10	7	10	3	16	2	3	6	3	8	21	5	16	4	7	7	9	4
SPU_020036	52.3355	58.9804	0.3762	44.7633	43	0.3977	0.4902	119	1	3	2	0	3	1	2	0	2	1	1	0	3	1	0	0	4	3	3	4	1	0	2	0	1	1	2	2	0	1	4	0	4	4	1	4	4	1	6	0	1
SPU_025049	60.5542	56.6242	0.3411	42.6362	43	0.487	0.4204	125	1	2	2	0	2	2	1	0	2	1	0	0	2	1	1	0	1	3	1	3	1	2	3	1	1	1	0	2	1	3	3	0	2	3	0	13	2	1	2	2	3
SPU_000935	54.7801	44.8868	0.4928	209.439	43	0	0.6085	425	3	21	2	6	2	5	6	0	7	11	1	0	2	5	0	6	6	12	6	14	4	5	4	3	9	5	4	16	3	3	0	3	4	8	4	7	2	3	11	8	5
SPU_009372	55.8711	54.3735	0.1937	80.5809	43	0.0005	0.3616	416	8	6	4	4	3	6	8	7	16	6	1	0	8	2	0	6	5	5	5	9	1	1	7	6	13	7	3	8	4	2	6	1	8	10	5	17	6	5	10	9	11
SPU_017656	60.148	59.938	0.1107	54.3424	43	0.1151	0.2775	491	6	13	3	5	11	7	11	4	6	4	0	1	17	7	0	0	6	6	4	3	4	5	10	2	19	12	15	20	4	8	6	3	4	5	2	12	3	8	8	7	8
SPU_015162	56.7138	52.2103	0.3106	110.888	43	0	0.4821	357	7	15	2	4	4	7	4	3	5	12	0	0	2	5	1	7	9	6	3	8	4	2	7	0	3	3	6	4	4	0	2	1	1	12	11	10	4	8	6	6	7
SPU_023204	56.2869	55.9112	0.1629	107.482	43	0	0.3058	660	23	18	9	16	10	7	13	2	10	8	0	0	3	0	1	10	8	20	7	22	17	3	8	1	7	9	14	11	6	4	2	1	13	17	10	19	9	7	12	3	13
SPU_003990	58.7202	54.9599	0.2278	107.991	43	0	0.4041	474	7	7	6	9	8	5	7	2	14	8	0	0	7	5	1	9	12	6	3	9	5	7	7	3	9	11	9	11	2	2	1	3	6	14	6	13	4	4	3	7	9
SPU_028569	54.8115	51.6572	0.4035	58.5056	43	0.0576	0.497	145	2	1	0	1	1	1	2	0	7	8	0	0	8	6	1	0	2	0	1	1	1	1	1	0	0	1	5	4	2	0	0	1	1	1	1	7	0	6	3	0	1
SPU_003241	50.4826	42.0904	0.6011	378.09	43	0	0.6416	629	8	21	0	3	8	12	5	7	8	13	0	0	1	2	1	5	5	30	11	16	5	3	5	2	5	8	8	17	3	4	1	4	5	32	6	15	3	18	1	11	9
SPU_006162	55.9627	51.086	0.2634	189.359	43	0	0.417	719	8	16	3	6	7	8	5	1	6	15	1	0	11	6	0	22	10	16	5	17	8	7	10	4	12	7	16	19	4	0	5	2	12	13	5	18	12	11	16	3	16
SPU_026644	57.2992	52.525	0.2763	134.558	43	0	0.4518	487	5	4	8	5	8	16	6	2	3	7	1	0	4	2	0	4	8	7	7	14	12	16	6	1	5	9	13	19	3	7	3	3	9	9	4	22	7	7	11	1	13
SPU_011978	58.439	55.5084	0.2023	125.429	43	0	0.3637	620	9	18	4	9	10	3	3	2	16	17	1	0	9	2	0	10	9	13	8	9	10	6	9	7	9	8	6	11	3	1	5	2	10	23	6	26	5	13	9	4	13
SPU_007448	51.8736	55.4818	0.1734	113.583	43	0	0.3404	655	9	17	8	5	8	4	7	5	14	9	0	1	6	3	0	2	19	12	8	12	13	4	15	1	9	2	14	6	2	2	6	3	8	20	14	17	8	9	20	6	21
SPU_014888	55.7296	57.1001	0.1945	63.0075	43	0.0249	0.3552	324	2	2	5	3	5	3	5	1	7	4	1	0	3	4	0	3	4	5	3	4	6	2	8	0	7	2	1	11	2	1	1	2	6	11	8	10	4	2	5	2	6
SPU_014886	53.5875	49.9744	0.6137	76.1011	43	0.0014	0.6617	124	3	4	2	0	0	1	4	0	2	2	0	0	3	1	1	1	5	1	1	1	0	1	0	0	0	2	0	2	2	2	1	1	1	2	0	6	2	4	6	0	3
SPU_021497	57.6187	55.3611	0.1971	83.5782	43	0.0002	0.3466	424	3	7	6	7	2	4	8	11	7	6	0	1	5	5	0	7	8	5	1	3	8	4	6	3	13	9	6	9	1	5	6	5	3	10	3	11	1	5	8	10	8
SPU_000668	56.2155	51.8522	0.2899	114.82	43	0	0.4306	396	1	5	3	9	2	3	12	6	6	5	0	0	3	7	1	5	6	13	5	5	5	4	3	6	1	4	9	5	2	2	12	5	5	13	6	9	6	4	8	6	8
SPU_028094	51.9159	46.871	0.4896	192.419	43	0	0.5808	393	9	6	2	3	1	4	3	3	6	6	0	1	1	3	0	6	10	19	9	9	7	5	7	2	4	6	8	17	1	1	2	1	5	15	2	11	2	5	10	2	5
SPU_008978	48.6698	36.216	0.8511	110.639	43	0	0.7614	130	2	1	1	1	0	2	1	2	1	0	0	0	2	0	1	1	2	2	1	6	2	5	3	1	1	1	0	15	0	0	1	0	1	5	1	7	1	2	3	5	3
SPU_009389	57.8875	58.1392	0.043	160.44	43	0	0.1443	3734	52	37	23	42	77	43	79	54	66	55	0	0	9	18	1	19	29	30	14	35	100	70	117	61	84	42	182	118	31	22	46	17	59	53	34	64	51	61	58	51	96
SPU_009388	60.354	58.8413	0.4449	53.3919	43	0.1331	0.493	120	1	2	1	2	0	2	1	2	5	4	0	0	2	1	1	0	1	0	2	1	1	0	2	0	1	3	3	2	0	0	0	0	4	6	1	2	1	2	1	0	2
SPU_003844	53.1661	43.6309	0.4892	205.453	43	0	0.6013	420	9	7	1	5	8	8	7	3	4	10	0	0	4	5	1	3	5	12	4	10	3	7	9	5	3	5	5	2	2	8	1	1	11	17	3	11	3	12	5	0	9
SPU_026118	56.7714	57.9189	0.3139	60.2776	43	0.0419	0.4231	192	5	3	1	4	1	1	2	0	5	2	0	0	1	2	1	0	7	1	3	2	3	1	2	0	5	0	5	4	1	1	2	0	4	7	4	5	2	4	1	2	4
SPU_005334	50.2612	46.0744	0.6429	87.4307	43	0.0001	0.6885	136	2	6	0	0	1	1	2	0	3	4	0	0	4	2	1	2	4	2	2	3	4	1	3	0	3	4	5	1	1	0	0	0	1	6	1	4	1	1	2	1	4
SPU_011894	47.7879	42.9819	0.6531	77.0632	43	0.0011	0.6705	118	1	1	0	2	2	3	3	0	1	3	1	0	1	0	0	1	2	2	2	2	0	2	2	2	2	1	0	2	4	2	0	0	2	6	4	5	2	3	2	1	1
SPU_015349	56.3145	51.0316	0.281	185.173	43	0	0.4563	659	8	10	3	9	12	15	16	3	5	15	0	0	5	2	1	3	10	13	6	13	9	1	15	7	13	10	6	17	3	5	7	1	11	16	7	14	5	12	7	8	12
SPU_024553	47.2102	41.265	0.6225	162.462	43	0	0.629	261	0	5	0	0	0	1	1	1	4	3	0	0	1	1	1	3	3	1	4	8	3	9	2	0	5	4	3	5	2	4	2	0	2	9	1	9	2	4	8	2	6
SPU_013494	57.7387	55.7412	0.1736	98.94	43	0	0.3394	570	14	10	3	8	10	6	3	5	10	10	1	0	2	6	0	4	13	8	7	14	4	4	3	2	5	7	18	15	2	3	3	4	11	13	10	17	4	8	7	5	10
SPU_023517	43.7741	39.5897	1.1364	130.682	43	0	0.9059	115	1	1	0	1	2	5	2	0	1	3	0	1	0	0	0	1	0	5	2	4	0	0	5	1	0	1	0	2	4	0	0	0	0	4	0	2	1	2	1	2	0
SPU_007920	59.5163	56.6488	0.1735	90.9185	43	0	0.3372	524	8	20	4	7	12	10	11	6	10	15	1	0	5	2	0	8	7	7	4	10	9	8	19	10	6	9	14	8	3	0	3	3	7	10	5	12	6	16	12	3	12
SPU_007919	59.2692	57.2624	0.1627	90.2959	43	0	0.3318	555	6	17	6	9	11	9	12	3	11	19	1	0	5	2	0	9	10	9	3	7	13	6	19	11	7	6	18	10	3	1	3	1	7	12	6	16	7	15	9	5	17
SPU_001056	58.0204	55.4983	0.1811	136.764	43	0	0.3657	755	14	24	9	15	15	4	7	8	12	7	0	1	11	15	0	7	13	21	7	13	11	4	15	1	5	3	14	16	6	5	5	7	16	27	14	17	19	6	13	12	20
SPU_005015	57.1222	57.5648	0.1897	64.6885	43	0.0178	0.341	341	7	3	3	3	9	5	9	1	9	3	0	0	1	1	1	7	6	3	5	5	7	8	5	0	2	1	5	6	3	2	1	0	3	12	9	3	11	7	11	3	8
SPU_003641	54.7575	49.72	0.3699	109.106	43	0	0.4871	295	7	9	0	0	11	2	1	4	5	6	0	1	12	8	0	1	3	2	0	6	5	5	3	0	7	16	5	8	2	4	4	0	0	3	1	11	2	6	5	1	7
SPU_000493	55.7618	52.2456	0.23	226.806	43	0	0.4221	986	14	22	7	11	15	22	21	11	8	17	1	0	7	8	0	7	22	18	18	22	18	16	18	14	14	9	14	33	3	4	4	4	9	21	13	17	11	15	26	7	19
SPU_012879	56.4919	49.8686	0.2168	376.931	43	0	0.4061	1739	15	15	4	18	32	38	26	18	2	19	1	0	1	1	0	10	17	22	13	23	40	22	32	19	8	9	23	35	11	10	8	13	30	38	13	31	16	32	15	10	25
SPU_003655	57.2396	53.3039	0.2065	116.444	43	0	0.3579	564	20	21	4	11	2	10	4	8	8	13	0	0	11	15	1	16	7	15	5	16	8	4	11	6	7	7	6	15	3	8	2	1	12	16	7	17	6	14	9	3	15
SPU_003654	51.996	47.5238	0.4394	165.672	43	0	0.5351	377	6	11	4	6	1	3	9	4	3	8	0	0	7	3	1	4	8	17	6	4	6	4	16	4	6	5	3	10	1	0	2	2	3	12	7	10	2	4	11	7	3
SPU_003653	55.7365	47.5809	0.3937	166.129	43	0	0.5575	422	6	15	5	6	3	4	9	2	4	9	0	1	3	6	0	4	4	11	5	12	8	9	8	3	8	7	7	11	1	1	2	1	8	18	5	5	5	6	8	8	8
SPU_007284	53.1673	47.1139	0.4092	232.846	43	0	0.5503	569	6	16	2	9	5	8	8	6	4	12	1	0	1	4	0	10	8	10	0	8	6	5	16	4	10	1	6	11	5	2	5	0	6	29	2	14	6	10	11	11	7
SPU_005266	50.2131	50.482	0.3776	104.6	43	0	0.5545	277	4	5	4	10	3	0	4	2	3	6	0	0	0	0	1	1	6	9	4	10	8	2	7	0	5	4	5	4	0	0	0	0	7	8	2	4	3	1	6	0	10
SPU_005265	50.919	44.4986	0.5025	209.023	43	0	0.5855	416	13	12	1	3	6	5	4	2	6	16	0	0	2	2	1	4	5	12	2	16	5	6	6	2	4	6	10	5	1	2	0	3	6	9	3	11	0	4	12	7	4
SPU_007129	54.8556	48.9418	0.4714	107.485	43	0	0.5695	228	4	9	2	2	2	6	1	0	7	7	1	0	1	0	0	2	4	12	6	5	8	3	2	0	4	4	2	3	6	5	3	0	4	5	2	3	2	5	2	3	5
SPU_011665	52.9523	52.7388	0.3226	71.2974	43	0.0043	0.454	221	11	7	4	1	7	4	5	1	2	4	0	1	4	3	0	1	4	7	3	1	5	0	1	1	2	4	3	3	1	0	2	0	3	4	2	6	1	2	6	1	5
SPU_002165	53.0497	43.0129	0.5068	253.887	43	0	0.6242	501	10	17	5	7	11	14	5	2	6	19	0	1	3	1	0	5	8	20	4	7	10	13	6	7	0	5	3	9	0	4	0	3	14	16	8	16	2	4	6	5	9
SPU_002164	58.1348	52.0948	0.3832	72.8123	43	0.003	0.4431	190	2	7	1	2	3	2	1	1	9	5	1	0	1	0	0	8	4	6	2	5	3	0	2	2	0	0	5	3	0	0	1	1	4	2	3	7	2	3	3	1	4
SPU_018228	55.656	49.8991	0.2783	264.43	43	0	0.4353	950	15	28	4	2	15	13	16	7	9	22	0	0	4	6	1	11	12	17	9	14	21	16	21	8	10	11	13	22	10	7	5	1	15	36	7	15	18	33	23	13	21
SPU_014909	54.5159	56.5924	0.2915	51.0073	43	0.1878	0.3992	175	5	1	5	3	0	1	3	0	3	3	0	0	1	1	1	2	1	5	4	3	0	1	3	2	4	0	5	5	0	0	0	1	5	3	2	5	4	2	5	2	5
SPU_018563	56.5079	54.6579	0.2022	115.866	43	0	0.3647	573	11	18	4	14	17	3	6	6	5	9	0	0	7	6	1	9	24	6	4	13	2	4	2	4	7	5	7	8	5	4	11	0	11	17	11	13	8	6	5	8	8
SPU_018518	59.5238	58.3126	0.172	51.4176	43	0.1774	0.3296	299	11	6	3	4	5	0	3	2	4	5	0	1	2	0	0	2	5	2	3	1	2	4	1	3	4	0	6	6	1	1	1	0	3	6	3	13	7	4	7	1	4
SPU_017427	56.813	51.4631	0.2468	131.54	43	0	0.4082	533	5	9	5	4	6	9	13	4	2	12	0	0	4	8	1	2	7	2	4	9	12	11	13	9	19	15	29	32	1	10	3	5	3	9	4	14	5	10	9	6	9
SPU_022761	53.1456	45.2193	0.5069	187.55	43	0	0.5949	370	10	10	0	3	7	4	1	0	5	9	1	0	1	3	0	0	4	9	2	12	5	10	2	6	8	2	5	6	4	3	6	2	2	16	3	10	2	7	5	3	6
SPU_022652	60.8898	59.0003	0.1893	56.2238	43	0.0851	0.3446	297	6	8	5	9	1	3	4	6	5	4	0	0	4	2	1	4	3	7	3	5	7	4	7	1	2	4	5	3	3	1	2	1	5	5	5	9	4	4	4	8	5
SPU_013739	57.0716	59.0496	0.2902	53.1114	43	0.1388	0.4148	183	7	3	3	2	1	0	3	0	5	2	0	0	2	3	1	5	1	4	2	2	3	0	4	2	2	6	4	10	2	1	1	1	3	3	3	4	0	3	4	2	6
SPU_011638	59.9943	55.2561	0.2901	63.8302	43	0.0212	0.4413	220	10	4	5	3	6	3	3	2	5	6	0	0	1	0	1	2	7	3	5	5	2	0	1	5	1	1	7	5	1	1	1	0	7	12	5	7	6	5	5	3	4
SPU_003404	50.9541	43.0778	0.5026	1089.66	43	0	0.6176	2168	26	42	14	24	24	33	28	12	18	22	0	0	12	14	1	34	37	73	24	94	19	32	26	9	24	31	27	79	14	13	20	16	17	65	11	52	11	73	21	25	28
SPU_011965	49.9897	46.9835	0.6341	83.6988	43	0.0002	0.639	132	0	2	1	6	3	1	3	0	2	5	0	0	1	1	1	1	4	3	2	2	0	1	2	2	1	4	1	4	0	0	0	0	0	4	0	5	1	4	2	3	2
SPU_026558	54.6754	46.6696	0.552	80.5896	43	0.0004	0.5908	146	4	6	0	4	3	5	3	0	1	0	1	0	2	1	0	1	1	1	0	1	2	3	0	1	1	0	0	5	0	0	1	0	1	7	3	5	0	5	4	2	4
SPU_013169	56.4255	50.9224	0.3078	184.062	43	0	0.4276	598	9	14	1	9	7	8	10	6	9	21	0	1	7	4	0	5	6	23	5	10	8	4	9	6	5	4	15	16	8	4	2	3	11	24	4	11	4	13	9	6	15
SPU_011266	58.5425	49.2066	0.3058	134.559	43	0	0.5001	440	5	7	4	2	5	10	7	6	7	9	0	1	1	3	0	5	4	8	2	7	15	12	8	5	7	10	4	7	16	14	9	8	9	5	0	16	2	3	6	2	6
SPU_018744	56.9519	51.7411	0.2114	184.131	43	0	0.3897	871	11	21	5	15	21	27	17	9	12	13	0	0	10	7	1	5	10	14	4	11	20	23	22	9	18	26	28	46	3	9	4	2	12	15	10	19	9	17	7	9	18
SPU_025776	55.5511	52.9752	0.1988	233.572	43	0	0.3753	1175	12	28	11	15	22	9	26	5	22	16	0	0	11	11	1	19	17	26	15	25	12	10	10	9	20	15	19	29	7	2	3	6	12	25	15	33	12	20	23	14	14
SPU_013576	55.9009	56.2055	0.1025	199.272	43	0	0.2502	1945	32	32	11	21	47	17	22	7	17	25	0	1	52	35	0	1	20	21	15	31	50	38	47	11	78	67	51	60	20	18	9	9	25	20	17	42	39	22	33	12	33
SPU_017547	50.2456	48.5129	0.3603	134.771	43	0	0.4779	374	13	19	3	0	3	2	4	3	2	10	0	0	1	1	1	8	6	13	4	8	3	6	7	3	9	2	1	8	1	2	3	0	9	14	7	15	2	9	7	6	9
SPU_019298	58.193	59.9074	0.316	37.9165	43	0.691	0.4686	120	5	2	2	3	2	1	2	1	3	0	1	0	1	1	0	1	2	3	3	0	2	0	3	1	1	1	0	1	0	0	2	0	3	0	4	2	1	1	1	2	2
SPU_019297	51.3102	57.4494	0.1976	72.3335	43	0.0034	0.3793	366	7	11	8	8	7	2	4	0	8	4	0	1	3	0	0	4	10	9	7	6	4	0	3	0	12	3	8	6	4	2	3	0	13	9	2	11	2	3	6	4	6
SPU_008656	54.7961	57.7595	0.1878	80.7448	43	0.0004	0.3445	430	9	10	6	7	4	5	6	0	7	4	1	0	7	4	0	0	3	4	2	5	7	2	12	4	9	2	9	10	2	1	6	1	2	12	4	13	3	4	7	1	10
SPU_026156	53.9717	45.6384	0.4308	192.123	43	0	0.5526	446	7	14	5	8	10	10	9	3	5	3	0	0	3	4	1	8	2	15	5	8	9	12	8	4	3	4	3	12	0	2	5	1	3	14	8	9	3	6	8	6	9
SPU_017627	51.8727	54.1632	0.1716	153.729	43	0	0.3633	896	7	14	4	2	20	10	24	3	9	10	1	0	11	4	0	5	9	4	7	9	26	11	38	4	34	8	21	39	8	3	9	3	11	19	5	40	18	14	14	2	30
SPU_022325	55.3098	52.9583	0.3639	109.91	43	0	0.4881	302	9	19	1	9	6	7	2	4	2	8	1	0	5	4	0	6	6	12	2	8	4	3	1	0	3	2	6	8	3	1	3	2	4	20	3	5	5	3	6	6	0
SPU_026339	56.7519	54.3745	0.3068	74.5613	43	0.002	0.4215	243	3	7	0	3	2	2	3	2	2	3	1	0	10	3	0	0	3	6	3	3	5	1	10	2	12	5	2	4	2	1	1	0	4	3	6	8	5	1	9	2	3
SPU_006620	58.9921	58.6674	0.1692	52.6198	43	0.1493	0.3453	311	5	6	5	3	7	3	7	6	13	11	1	0	8	8	0	7	4	4	3	5	1	0	3	1	2	3	4	4	4	0	2	1	1	5	2	4	5	8	10	3	7
SPU_006601	54.3232	56.1173	0.1211	97.7126	43	0	0.2746	807	12	21	6	5	22	6	14	9	31	27	1	0	18	19	0	20	13	6	8	8	8	0	9	2	6	6	11	4	9	0	6	2	9	15	4	8	16	16	33	16	25
SPU_008734	54.7085	57.159	0.2669	70.2051	43	0.0055	0.4393	263	6	10	8	3	6	3	2	0	6	10	0	0	4	2	1	4	4	6	2	4	3	1	2	0	3	2	4	3	2	1	0	2	1	6	8	8	7	6	3	2	3
SPU_008133	54.7586	55.6396	0.1765	91.2646	43	0	0.3484	517	11	15	8	7	5	5	11	0	20	12	0	0	10	3	1	12	24	12	11	10	5	3	9	1	11	4	7	13	0	0	2	1	9	10	12	24	5	8	9	4	7
SPU_007363	51.4085	55.9635	0.2313	71.2304	43	0.0044	0.3972	308	8	5	5	1	5	2	7	1	8	2	0	0	1	1	1	3	7	5	7	3	5	1	6	3	2	4	6	10	3	0	2	0	2	9	5	9	3	0	9	1	9
SPU_019111	56.6286	47.9681	0.3923	286.752	43	0	0.529	731	14	34	10	5	2	12	4	8	8	16	0	0	14	7	1	12	17	32	10	12	5	8	10	5	7	10	9	16	6	7	6	9	7	30	10	20	3	9	8	7	13
SPU_010248	57.4535	55.288	0.2015	84.0139	43	0.0002	0.3804	417	7	2	4	4	2	3	5	3	5	5	0	0	5	7	1	3	7	9	11	9	10	6	6	5	5	6	8	7	5	2	3	6	11	7	9	12	4	2	11	2	8
SPU_010247	48.1487	37.3072	0.6998	194.534	43	0	0.7199	278	6	7	1	3	1	3	3	2	1	8	0	0	2	1	1	4	1	5	1	6	0	4	1	1	2	1	0	11	2	2	2	1	3	8	0	8	2	10	5	2	2
SPU_007802	59.3049	56.234	0.1051	195.74	43	0	0.2567	1863	35	31	12	41	19	19	18	18	34	26	1	0	17	22	0	29	17	34	23	38	27	28	29	26	16	24	37	57	13	23	23	37	33	33	19	40	26	25	30	22	37
SPU_025848	55.4512	58.187	0.084	78.3223	43	0.0008	0.224	932	13	12	8	10	15	13	17	4	8	10	0	1	22	13	0	5	16	5	4	12	9	3	9	4	25	21	24	28	8	2	4	2	12	14	11	17	15	15	23	8	36
SPU_014014	53.3911	50.096	0.3079	222.295	43	0	0.4631	722	9	13	3	11	13	9	11	6	11	11	0	0	6	3	1	6	10	21	17	15	12	5	8	2	5	8	8	22	6	1	4	2	8	20	10	13	8	23	11	4	14
SPU_017072	48.9408	50.1843	0.403	83.8296	43	0.0002	0.4968	208	5	7	7	2	0	1	7	2	1	4	0	0	3	0	1	3	2	0	1	1	0	0	0	0	1	0	2	5	0	0	0	0	5	9	5	8	1	2	8	4	5
SPU_003181	56.9945	51.3475	0.2956	120.889	43	0	0.4645	409	9	11	6	2	1	1	12	6	3	10	0	0	5	4	1	8	2	4	2	3	3	8	5	5	3	4	6	12	1	2	4	3	10	11	6	12	0	4	4	7	11
SPU_000318	59.3826	59.4148	0.2467	45.1488	43	0.3822	0.4224	183	3	7	6	3	2	2	4	2	1	4	0	0	3	1	1	1	4	1	3	0	3	1	1	1	5	1	6	6	3	1	2	1	7	4	5	3	3	1	1	0	6
SPU_000316	53.296	53.5138	0.2117	211.439	43	0	0.3812	999	14	17	23	10	10	7	16	7	10	12	0	1	17	9	0	7	20	18	17	12	21	14	17	7	21	12	21	37	6	10	3	0	11	31	11	30	15	19	20	5	19
SPU_006221	54.8004	46.245	0.4693	171.751	43	0	0.5982	366	8	12	2	6	5	3	5	6	3	9	1	0	6	3	0	3	4	7	3	3	8	9	3	1	5	4	8	6	0	1	0	5	7	18	3	7	1	5	7	5	9
SPU_021067	59.4334	55.7797	0.1569	95.8537	43	0	0.3178	611	7	11	6	7	9	7	8	11	6	20	1	0	4	9	0	11	11	15	3	10	11	5	10	9	5	7	7	10	3	9	4	6	12	12	6	16	9	7	6	12	14
SPU_012422	57.5276	59.1429	0.0689	96.9157	43	0	0.2058	1406	26	23	19	28	23	11	17	12	19	17	1	0	20	17	0	20	27	16	16	26	31	14	21	12	28	12	32	35	9	8	12	12	24	18	11	27	28	12	15	9	29
SPU_016101	53.4801	48.945	0.2494	306.303	43	0	0.418	1228	8	20	2	11	25	17	20	13	3	11	0	0	2	5	1	7	16	18	6	25	31	22	43	7	14	4	23	43	5	13	8	6	6	23	11	26	19	30	11	5	18
SPU_009708	55.1111	55.6429	0.1751	116.772	43	0	0.3719	667	9	12	7	6	4	6	17	2	4	4	0	0	10	6	1	3	12	6	9	5	12	7	6	0	9	8	20	17	6	5	3	1	18	22	13	7	13	12	13	3	17
SPU_020722	53.7611	45.0002	0.4261	197.282	43	0	0.5384	463	7	6	3	4	7	9	6	4	4	14	0	0	6	8	1	8	5	16	3	4	13	14	20	4	14	7	6	14	5	5	1	2	3	10	3	8	5	11	2	4	9
SPU_014280	50.4655	48.753	0.3249	167.323	43	0	0.4554	515	9	10	3	7	14	4	7	0	3	7	0	1	12	2	0	11	8	7	10	16	10	2	12	1	5	3	5	13	7	6	0	1	2	13	4	14	9	8	11	3	18
SPU_014995	53.9449	48.4963	0.4283	300.641	43	0	0.5657	702	9	20	7	19	7	4	12	7	4	9	1	0	11	9	0	10	9	18	15	23	13	6	17	4	10	8	8	27	2	1	4	3	11	39	5	24	3	4	13	5	9
SPU_021934	58.0686	51.7802	0.3923	68.6481	43	0.0077	0.5261	175	1	2	1	4	3	0	1	2	3	5	1	0	3	1	0	1	2	2	1	5	1	1	1	3	2	2	1	4	0	0	2	2	5	8	4	3	2	1	2	2	1
SPU_023014	58.3586	55.8736	0.1788	109.226	43	0	0.3525	611	10	24	7	4	3	8	9	9	11	17	0	0	13	12	1	16	10	12	4	7	7	10	15	7	4	6	6	21	6	3	6	2	19	20	2	22	4	14	4	12	9
SPU_021732	52.8068	44.6125	0.5308	164.032	43	0	0.6044	309	7	10	1	6	5	3	3	2	3	9	0	0	2	3	1	1	5	17	2	13	5	3	2	2	6	2	2	9	1	1	0	0	3	5	2	9	2	8	2	3	4
SPU_026371	58.386	52.3363	0.2536	150.612	43	0	0.4232	594	7	15	5	10	12	11	9	12	2	5	1	0	4	2	0	8	6	14	7	7	7	8	8	5	12	12	9	12	1	6	6	3	7	25	7	13	2	11	15	3	18
SPU_006042	51.5702	51.9627	0.3661	51.257	43	0.1814	0.4864	140	1	2	0	2	0	2	3	0	2	1	1	0	2	2	0	0	1	2	0	0	3	4	4	2	2	1	7	13	0	1	0	0	1	1	0	8	1	3	2	0	2
SPU_007392	56.6004	59.0392	0.1059	60.2365	43	0.0422	0.2508	569	26	15	11	15	12	4	7	3	14	10	0	1	6	4	0	17	14	8	11	13	10	4	9	2	18	5	10	7	5	1	2	0	12	10	9	16	7	8	14	2	15
SPU_010683	59.8669	51.6586	0.5323	62.8084	43	0.0259	0.6362	118	3	1	0	1	0	1	2	0	2	5	1	0	1	0	0	4	1	1	1	2	1	5	0	5	2	0	1	1	3	1	0	1	0	1	1	2	2	1	0	2	0
SPU_026224	52.8698	55.7398	0.2965	52.1799	43	0.1592	0.4333	176	4	3	5	0	1	2	5	2	2	5	0	1	1	0	0	5	1	3	1	1	4	3	7	0	4	1	2	1	0	1	0	1	6	5	3	6	3	1	2	5	4
SPU_024557	57.0971	52.6552	0.2928	157.25	43	0	0.46	537	5	8	4	14	3	7	12	2	4	8	0	0	7	3	1	7	10	10	6	8	6	6	9	4	7	6	8	8	7	4	5	4	11	20	6	11	12	9	6	1	4
SPU_010618	53.5004	46.8782	0.4492	202.146	43	0	0.5645	450	7	26	5	2	7	4	7	3	2	6	1	0	7	13	0	9	10	15	4	12	9	5	5	7	4	4	4	8	1	1	1	0	3	22	4	9	4	12	1	7	7
SPU_010710	54.3276	44.9661	0.5008	168.761	43	0	0.6259	337	5	16	3	5	1	6	2	4	7	12	1	0	1	3	0	8	5	9	1	11	3	10	2	5	3	7	5	2	4	3	1	3	5	17	3	12	0	3	3	3	4
SPU_004675	55.5495	45.8704	0.5541	94.2034	43	0	0.5834	170	6	5	1	1	2	4	1	1	1	3	1	0	2	2	0	4	2	4	2	4	2	5	0	2	3	1	0	5	3	2	1	0	2	5	1	5	1	5	1	0	0
SPU_011612	56.4414	57.2244	0.079	241.774	43	0	0.2124	3059	40	67	25	58	59	39	51	30	47	29	1	0	34	31	0	40	80	51	38	63	56	21	53	22	39	39	84	70	25	25	32	18	58	49	19	74	45	48	60	12	64
SPU_028455	53.6845	48.7367	0.3339	282.135	43	0	0.4737	845	10	31	8	7	12	15	10	10	11	22	1	0	8	3	0	13	12	27	11	20	10	9	8	6	7	15	12	17	3	1	5	4	7	34	11	39	4	22	21	11	10
SPU_008959	56.504	55.5303	0.1995	89.5617	43	0	0.3774	449	14	16	10	4	7	10	9	2	11	12	0	0	5	5	1	4	5	11	2	9	8	3	13	2	10	7	6	7	4	4	1	0	12	10	10	9	7	5	6	3	12
SPU_005782	55.964	50.2557	0.2931	255.265	43	0	0.4504	871	14	11	2	13	13	20	15	6	9	13	0	1	7	6	0	3	11	15	7	16	14	8	12	6	6	5	20	31	8	10	4	1	12	25	0	27	18	19	11	7	15
SPU_026207	54.0303	54.6713	0.323	62.3296	43	0.0284	0.4676	193	3	2	3	5	7	2	4	0	3	2	0	1	3	3	0	1	8	5	2	2	5	3	4	0	4	5	1	5	1	1	3	2	6	5	3	2	0	0	5	1	7
SPU_000694	58.1036	55.9371	0.2064	111.238	43	0	0.3467	539	16	15	8	7	8	6	5	2	4	6	0	1	5	3	0	5	18	15	6	8	7	6	10	5	6	5	9	12	3	3	7	3	7	20	6	24	7	15	5	8	9
SPU_005393	48.6519	54.1006	0.2165	128.146	43	0	0.3876	592	15	6	10	10	12	1	20	0	9	7	0	1	6	4	0	3	17	2	14	11	9	1	7	1	18	6	12	20	3	0	3	5	9	6	15	14	15	6	12	3	14
SPU_004377	45.0648	46.945	0.5643	61.5107	43	0.0333	0.5805	109	3	2	1	0	1	0	5	0	3	1	0	1	3	0	0	2	0	2	1	1	0	0	0	1	1	2	1	1	0	0	0	1	1	3	0	8	0	2	3	1	4
SPU_015687	53.8126	47.0324	0.432	196.12	43	0	0.5343	454	14	16	3	4	3	5	4	5	6	7	0	0	5	2	1	6	4	6	6	18	4	6	4	5	14	7	9	11	4	2	2	6	6	18	1	10	9	10	13	2	9
SPU_022570	54.2395	50.12	0.3093	228.899	43	0	0.4501	740	11	16	4	15	10	11	8	0	9	10	0	1	7	5	0	13	13	14	10	13	26	10	10	1	8	13	13	15	4	4	5	6	3	23	5	18	4	13	11	6	7
SPU_010602	57.3049	44.7434	0.5851	59.6757	43	0.0467	0.5698	102	0	2	0	1	1	2	1	0	0	6	0	0	1	1	1	2	0	2	1	2	3	2	3	1	1	0	1	5	2	0	0	1	2	2	2	2	0	1	1	1	4
SPU_017923	56.2221	48.4936	0.4991	77.8598	43	0.0009	0.621	156	3	1	1	2	1	0	3	0	2	2	1	0	0	0	0	2	5	6	2	7	4	0	1	0	0	1	2	5	1	1	1	0	4	2	1	4	0	3	1	2	3
SPU_001956	57.7821	52.9724	0.2227	191.561	43	0	0.4125	860	6	27	6	14	13	13	16	12	9	15	1	0	5	2	0	14	16	20	9	15	7	10	8	10	9	9	20	9	5	7	7	9	15	22	10	19	9	15	11	14	16
SPU_027548	54.2871	55.4276	0.3228	74.8941	43	0.0018	0.4557	232	10	5	6	4	3	3	5	0	1	3	0	0	4	2	1	4	11	10	6	2	3	5	5	0	2	4	2	4	1	0	1	0	3	8	2	7	2	2	8	0	2
SPU_000191	55.6698	58.7046	0.1926	47.5612	43	0.2923	0.3559	247	5	6	6	3	3	3	4	0	2	1	0	0	4	0	1	1	3	3	0	2	2	1	5	2	3	0	6	7	2	0	0	1	5	4	2	5	2	3	5	3	5
SPU_018163	59.7686	54.6978	0.3694	64.6473	43	0.018	0.5093	175	5	4	0	6	1	0	2	0	5	4	0	1	2	2	0	2	3	6	7	4	0	1	1	0	4	0	4	6	1	1	1	1	3	4	3	6	0	1	4	3	5
SPU_018187	50.7676	53.8356	0.2587	85.0998	43	0.0001	0.4221	329	6	6	8	5	9	3	6	0	7	1	0	0	6	2	1	3	6	9	3	3	9	3	7	2	4	0	6	9	3	2	1	0	4	5	4	6	5	4	7	0	2
SPU_028411	56.286	49.3512	0.3055	287.451	43	0	0.4708	941	5	22	8	13	10	14	21	3	12	17	1	0	13	9	0	9	16	20	9	32	11	9	10	6	13	13	20	24	3	7	5	1	12	30	11	40	13	18	15	12	14
SPU_019387	55.0067	53.1777	0.3199	79.0143	43	0.0007	0.4489	247	6	6	6	1	1	1	1	2	2	4	0	0	3	4	1	4	1	3	3	1	3	2	3	0	5	3	9	2	0	0	3	0	1	8	5	3	2	2	3	4	3
SPU_028620	54.0516	51.9946	0.2704	159.552	43	0	0.4339	590	6	8	5	5	15	3	12	1	7	16	1	0	33	15	0	5	5	8	5	9	12	8	15	1	0	1	9	19	3	3	5	4	6	24	4	3	9	9	16	4	10
SPU_003194	56.4022	56.9496	0.1729	59.6485	43	0.047	0.351	345	3	4	3	2	5	5	4	5	1	1	0	1	0	0	0	3	5	5	4	1	26	17	21	8	4	3	4	9	3	0	0	2	1	3	3	6	3	3	5	0	5
SPU_019666	56.9693	56.202	0.1819	69.8344	43	0.006	0.3301	384	3	15	3	9	5	2	2	2	4	7	1	0	7	11	0	0	0	3	3	4	6	3	2	2	12	13	3	9	3	6	5	4	7	3	3	12	2	8	11	3	10
SPU_006432	51.479	48.3765	0.3812	319.409	43	0	0.5104	838	9	14	3	14	6	8	7	4	8	13	0	0	6	2	1	3	17	18	9	32	9	7	9	0	9	4	6	39	10	2	3	1	13	33	2	21	10	20	7	10	13
SPU_000126	50.8359	43.911	0.6078	124.605	43	0	0.6596	205	2	4	1	0	2	0	3	3	0	4	0	0	2	1	1	3	3	8	0	5	0	2	1	2	0	0	3	10	2	1	1	1	2	5	4	6	2	4	8	5	2
SPU_026857	57.2243	49.6315	0.3059	211.105	43	0	0.4718	690	15	36	5	13	7	11	8	12	10	11	0	0	16	11	1	8	10	19	3	20	6	11	3	4	5	4	6	18	0	4	5	1	9	17	10	18	3	17	14	11	10
SPU_015320	52.6175	45.5938	0.5886	153.63	43	0	0.7033	261	0	3	0	3	1	3	4	0	3	1	0	1	1	3	0	2	10	6	1	5	7	4	6	1	0	1	4	21	1	2	3	2	3	7	3	5	3	5	5	2	2
SPU_018522	58.1232	54.5156	0.246	84.1378	43	0.0002	0.3805	342	8	8	3	6	4	2	7	3	6	3	0	0	2	8	1	8	13	12	4	8	11	4	3	3	9	6	4	11	3	2	2	6	4	9	4	6	3	3	5	1	5
SPU_009644	49.9336	43.4672	0.5021	183.256	43	0	0.5546	365	8	2	0	5	5	5	5	4	3	8	0	0	5	3	1	2	9	2	2	9	6	5	7	3	5	4	4	6	1	2	0	2	5	8	5	18	4	10	8	6	6
SPU_009643	54.9562	56.2095	0.4054	52.2917	43	0.1566	0.4773	129	2	0	3	0	2	0	2	0	1	0	0	1	0	0	0	0	3	2	2	0	1	0	0	0	2	0	8	7	1	0	1	1	4	1	2	11	0	1	0	0	3
SPU_006845	55.2653	46.6664	0.5021	314.296	43	0	0.5705	626	11	41	6	7	12	5	5	5	4	12	0	0	6	4	1	8	6	27	5	15	6	4	3	4	13	8	4	9	3	5	3	1	13	41	7	21	8	15	9	5	11
SPU_007154	53.7947	49.8053	0.385	69.3024	43	0.0067	0.4783	180	3	2	3	5	3	2	7	1	1	5	0	0	1	2	1	3	2	2	2	5	3	3	5	0	3	1	5	0	1	0	0	0	1	3	4	5	0	2	4	1	5
SPU_007147	59.2976	53.5032	0.2527	80.8515	43	0.0004	0.4069	320	3	5	3	3	7	8	5	4	2	7	1	0	2	7	0	3	5	4	2	8	6	5	7	9	3	5	4	6	6	9	4	3	1	3	1	13	5	7	10	11	8
SPU_011725	54.5619	44.7511	0.5298	308.875	43	0	0.6328	583	11	33	7	7	3	9	3	4	10	34	0	1	4	7	0	14	7	8	7	19	5	8	6	2	6	8	3	13	1	3	3	1	10	35	4	20	4	14	7	6	6
SPU_014643	56.3756	53.8372	0.1754	246.378	43	0	0.3643	1405	16	30	6	12	17	22	16	4	9	18	1	0	17	14	0	6	16	14	17	19	35	16	34	7	31	32	37	79	7	17	9	12	20	31	11	35	19	32	30	8	26
SPU_004866	52.3115	56.0824	0.1197	129.717	43	0	0.2863	1084	21	13	17	23	22	13	32	4	13	16	0	1	17	3	0	6	21	12	11	17	27	13	36	5	19	8	29	26	3	4	4	3	26	14	12	35	25	12	28	4	29
SPU_004865	54.7396	54.5792	0.1764	100.912	43	0	0.3224	572	12	15	3	10	9	6	9	3	11	10	0	0	6	11	1	7	10	7	7	5	10	5	7	4	12	10	8	15	1	3	1	2	9	6	8	12	10	8	18	5	18
SPU_005779	51.7035	47.274	0.5271	99.6203	43	0	0.5696	189	2	6	2	5	2	1	2	1	1	5	1	0	2	2	0	0	3	3	2	2	0	3	0	1	1	0	7	5	2	0	2	1	1	7	1	5	0	2	9	0	3
SPU_004551	60.1287	56.909	0.2438	79.2389	43	0.0006	0.4037	325	6	7	0	5	5	7	2	10	4	6	1	0	6	3	0	3	3	4	4	4	8	10	12	15	2	4	3	11	5	3	6	4	7	15	3	14	4	3	3	7	3
SPU_025210	52.0031	48.44	0.3375	114.403	43	0	0.436	339	4	4	1	0	6	9	8	4	4	3	0	1	1	2	0	0	1	5	2	2	2	2	6	0	3	4	7	6	1	3	2	6	4	5	3	6	3	3	0	0	2
SPU_016538	58.6619	59.4402	0.1597	53.1912	43	0.1372	0.3033	333	7	6	6	6	5	4	5	3	1	3	0	1	0	3	0	1	3	8	7	7	2	3	5	2	11	10	7	2	0	1	1	0	4	10	8	10	3	3	9	3	4
SPU_002005	61	57.1767	0.4119	48.6016	43	0.2576	0.4295	118	1	0	1	1	1	0	1	1	2	3	1	0	5	4	0	0	2	2	1	0	1	1	2	2	0	3	3	1	0	0	3	0	3	3	3	4	3	3	5	1	3
SPU_002004	55.1075	50.2558	0.2927	168.884	43	0	0.4609	577	10	15	2	12	21	15	9	0	5	9	1	0	3	6	0	9	10	15	4	11	5	11	7	5	10	6	2	15	13	10	9	4	10	8	4	9	4	11	6	4	10
SPU_007957	55.8924	50.9914	0.2358	231.767	43	0	0.4126	983	12	28	2	10	9	18	16	6	8	25	1	0	20	17	0	9	13	21	9	16	25	12	12	11	27	26	23	33	10	10	9	3	5	19	12	20	12	13	10	11	19
SPU_018107	57.1313	50.3916	0.2584	230.738	43	0	0.4345	893	7	6	4	6	14	24	18	12	10	16	1	0	2	1	0	13	8	9	7	8	16	24	35	22	23	14	17	46	9	6	13	7	4	10	6	18	7	11	2	6	10
SPU_009559	50.4881	43.297	0.5601	290.125	43	0	0.6521	518	6	13	2	2	1	4	5	3	2	20	0	1	6	5	0	3	6	22	9	16	9	7	8	3	5	17	3	12	4	5	4	1	5	13	3	13	5	15	6	7	5
SPU_023198	54.3769	48.9716	0.2503	331.868	43	0	0.4333	1326	11	24	3	13	19	21	22	13	15	22	0	0	7	10	1	11	9	18	4	23	21	24	32	12	25	23	19	54	4	10	9	11	7	21	12	29	12	19	31	8	34
SPU_006372	59.5221	59.5813	0.2234	45.5733	43	0.3655	0.3669	204	7	6	2	2	4	2	0	0	1	1	0	0	2	1	1	5	1	3	2	5	3	2	6	1	6	1	1	3	1	1	1	1	5	7	2	7	3	1	3	2	3
SPU_028921	51.8639	47.4699	0.432	200.903	43	0	0.5693	465	5	10	3	9	6	3	8	3	3	7	0	0	5	2	1	3	3	17	7	14	4	5	6	1	9	3	9	15	3	3	2	1	5	15	4	17	6	8	5	2	3
SPU_028919	55.6929	51.4811	0.3456	138.927	43	0	0.5018	402	4	7	3	2	2	4	6	1	5	5	1	0	8	4	0	0	5	5	5	7	5	2	7	1	6	4	7	16	3	4	2	4	4	19	4	18	3	2	5	1	6
SPU_000242	53.9002	51.231	0.4215	68.7021	43	0.0076	0.5001	163	1	1	0	1	3	1	2	1	6	7	1	0	1	0	0	2	0	0	0	0	11	8	13	0	0	1	5	13	0	0	0	0	1	0	1	4	0	0	4	1	5
SPU_000241	52.017	47.4879	0.3393	867.496	43	0	0.5	2557	16	23	16	41	47	29	35	9	12	19	0	0	25	16	1	10	42	53	21	63	26	15	36	6	17	19	52	101	32	10	11	2	30	82	2	71	36	65	42	15	75
SPU_024419	51.6634	52.2362	0.231	144.588	43	0	0.3761	626	7	6	4	12	10	17	17	1	12	1	0	0	11	9	1	5	12	9	5	20	8	5	8	0	23	9	12	19	1	2	0	1	14	15	10	22	11	9	7	0	12
SPU_000458	56.7798	55.9344	0.2333	74.1917	43	0.0022	0.3655	318	10	4	2	3	8	7	6	4	7	5	0	1	3	3	0	7	2	1	1	2	8	2	1	1	4	4	7	3	3	2	1	1	3	9	2	10	4	5	6	1	6
SPU_013142	57.782	55.1187	0.2195	100.732	43	0	0.3728	459	13	19	4	4	6	1	7	2	9	15	0	1	21	14	0	6	11	4	6	4	5	6	8	1	1	3	12	8	1	1	2	2	3	11	2	5	6	5	10	5	7
SPU_005926	58.9064	54.25	0.1668	146.445	43	0	0.3056	878	15	18	1	8	15	15	14	10	13	31	1	0	22	17	0	12	9	16	9	23	10	15	8	9	6	6	17	10	5	4	10	4	16	23	14	11	12	19	14	12	20
SPU_015044	54.2466	53.5477	0.4117	71.2198	43	0.0044	0.5218	173	6	4	0	2	3	2	3	2	2	3	1	0	1	3	0	3	2	2	2	3	2	0	5	0	2	1	0	5	0	0	0	1	4	6	1	1	2	3	9	0	4
SPU_007492	56.1323	49.7741	0.3408	165.607	43	0	0.4886	486	7	15	1	7	5	7	4	2	2	6	0	0	6	3	1	4	2	9	5	10	7	5	8	2	4	1	5	9	4	3	3	1	4	18	4	16	7	14	7	4	9
SPU_011136	57.7272	59.0757	0.2064	57.796	43	0.0652	0.3618	280	4	1	6	5	5	3	2	3	5	4	0	0	4	7	1	3	9	6	9	5	3	4	4	0	7	5	6	7	1	2	2	3	5	9	1	6	2	5	6	4	11
SPU_011736	56.5796	51.2076	0.3273	72.6693	43	0.0031	0.4482	222	3	2	3	4	5	1	3	0	3	3	0	0	2	1	1	2	0	3	3	5	9	5	6	1	2	1	4	5	2	5	1	3	3	3	1	5	0	1	3	3	0
SPU_012396	59.0737	56.3238	0.3472	37.1553	43	0.7219	0.4921	107	3	1	1	2	0	2	1	0	0	0	1	0	0	0	0	0	0	1	1	1	2	1	2	1	1	1	1	4	0	0	0	0	2	4	1	6	3	1	2	1	1
SPU_022309	49.7471	43.7903	0.4333	805.596	43	0	0.5673	1859	17	42	1	21	28	44	23	25	17	56	0	1	14	10	0	15	19	36	12	44	41	51	56	26	15	30	13	47	28	12	6	1	22	70	4	66	30	44	20	27	14
SPU_002028	54.7553	53.3447	0.2924	73.679	43	0.0025	0.4505	252	4	5	2	2	5	1	4	0	2	4	1	0	9	3	0	5	6	0	2	7	2	1	2	2	4	1	14	0	5	0	2	0	5	2	4	2	6	9	6	2	2
SPU_009134	53.9084	56.806	0.2636	52.1869	43	0.159	0.3981	198	4	3	2	2	3	0	2	2	6	2	0	0	2	0	1	1	2	3	3	2	4	3	0	0	4	0	3	5	1	0	0	0	9	3	2	5	6	2	2	3	3
SPU_000273	53.0602	46.0959	0.3724	119.545	43	0	0.5436	321	1	5	3	1	5	5	9	4	2	3	0	0	3	0	1	0	4	5	2	4	1	7	8	1	2	1	6	10	0	0	1	2	2	7	2	10	3	4	7	5	2
SPU_010343	53.798	52.717	0.1944	171.88	43	0	0.3552	884	17	17	1	4	12	10	10	3	10	11	1	0	4	3	0	6	13	7	7	14	27	17	31	6	11	2	29	47	7	10	11	2	9	23	3	29	8	10	7	2	8
SPU_024439	58.8905	57.1749	0.1687	73.56	43	0.0025	0.3558	436	5	8	6	5	7	7	8	9	1	2	1	0	4	6	0	5	7	8	6	6	4	3	8	5	4	3	9	11	3	3	4	4	11	12	6	3	3	6	15	6	8
SPU_022378	54.1104	51.7967	0.2598	143.643	43	0	0.4402	553	6	13	3	8	5	4	14	2	3	8	1	0	5	5	0	3	10	11	3	9	11	4	10	1	5	5	9	11	6	2	0	0	9	12	9	28	9	9	12	2	9
SPU_025159	56.6944	55.789	0.1384	142.034	43	0	0.2895	1026	20	12	7	13	27	19	29	8	7	10	0	0	6	2	1	5	19	26	7	23	28	12	22	8	10	8	23	21	8	6	5	2	20	19	9	28	17	18	17	10	28
SPU_013979	53.761	46.7551	0.4556	118.456	43	0	0.5457	260	6	6	2	0	4	0	3	0	1	7	1	0	3	1	0	4	3	7	2	6	4	2	3	1	1	2	1	4	1	2	2	0	6	8	1	8	6	1	5	5	2
SPU_020452	54.7345	49.0644	0.3487	277.89	43	0	0.5113	797	12	26	6	23	11	6	9	1	11	19	1	0	5	2	0	9	14	23	9	27	9	6	4	4	12	8	10	27	3	9	7	3	10	22	8	20	6	10	11	8	15
SPU_025744	50.3543	47.5618	0.4616	84.4727	43	0.0002	0.5297	183	1	5	0	2	3	2	7	3	2	3	1	0	1	1	0	3	3	5	1	3	0	1	5	1	3	2	3	7	1	2	0	1	0	8	4	5	4	5	4	0	2
SPU_011121	55.0121	50.1054	0.3303	90.8212	43	0	0.455	275	4	5	1	7	5	0	4	0	3	8	1	0	9	8	0	2	1	5	2	0	9	9	8	3	4	3	6	3	1	1	0	2	5	9	5	10	2	3	2	2	9
SPU_007512	52.9821	55.3669	0.1865	81.4831	43	0.0004	0.3365	437	10	11	1	4	8	6	9	3	8	9	0	0	3	2	1	12	13	12	5	1	13	5	11	3	6	5	14	11	2	0	3	0	7	7	2	10	9	9	3	1	16
SPU_017781	56.7398	55.4975	0.2128	102.998	43	0	0.3926	484	11	15	3	5	2	4	6	3	7	7	1	0	5	2	0	2	13	6	5	9	12	4	3	4	5	3	8	18	10	2	3	1	19	8	4	10	9	5	6	3	8
SPU_003691	54.9465	50.4112	0.3013	174.147	43	0	0.4783	578	6	11	5	9	9	10	5	2	3	11	1	0	12	4	0	2	7	11	13	13	6	3	6	2	7	2	9	17	2	2	3	6	6	22	8	15	7	12	9	4	13
SPU_016205	49.7664	44.1442	0.6471	105.483	43	0	0.6233	163	2	1	0	0	2	1	4	2	1	7	1	0	4	2	0	2	3	4	0	4	6	0	4	1	2	0	5	6	0	1	2	1	0	8	0	8	0	5	3	1	4
SPU_006076	52.9347	48.4229	0.3995	170.988	43	0	0.5278	428	9	10	4	4	3	4	6	2	6	15	1	0	6	1	0	4	5	11	8	18	4	7	5	1	4	8	5	13	6	2	1	0	8	13	2	20	8	2	6	1	5
SPU_026095	55.8619	48.7064	0.2742	334.257	43	0	0.4774	1219	17	28	10	10	24	32	27	11	10	25	0	1	3	10	0	7	8	25	9	24	19	22	19	14	22	23	18	25	6	16	4	18	11	15	8	23	9	32	34	10	24
SPU_015449	51.3699	46.4851	0.5976	62.7479	43	0.0262	0.6878	105	1	3	2	0	4	1	1	0	1	4	0	1	0	1	0	0	1	2	5	2	2	0	3	2	3	2	0	3	1	0	1	0	2	1	0	3	3	3	1	1	3
SPU_018078	52.5959	52.0252	0.3539	78.2028	43	0.0008	0.4592	221	5	5	1	4	5	2	4	0	2	1	0	0	6	1	1	3	4	8	3	2	8	2	4	2	2	1	3	6	1	0	1	0	7	5	2	7	1	2	5	2	2
SPU_014345	60.3394	51.2524	0.5988	60.4742	43	0.0404	0.6273	101	1	3	1	2	1	0	1	1	0	2	1	0	1	1	0	1	1	3	0	0	0	1	1	2	0	0	2	0	1	4	1	1	4	3	1	1	2	2	3	4	2
SPU_028265	55.3009	50.2955	0.3697	133.453	43	0	0.4989	361	5	8	0	6	13	2	9	5	6	5	0	0	2	3	1	3	8	12	6	4	4	4	5	3	7	4	5	12	5	3	2	0	5	11	3	10	5	6	8	1	6
SPU_010520	54.4964	46.6384	0.3921	342.332	43	0	0.5286	873	11	16	4	5	7	17	14	8	7	21	1	0	6	7	0	9	11	30	7	22	16	14	12	8	8	12	17	26	6	5	6	5	6	29	3	19	8	17	11	12	16
SPU_021967	59.5331	53.3897	0.2076	126.651	43	0	0.3612	610	14	8	9	4	12	8	7	14	2	14	0	0	7	3	1	6	6	14	8	15	8	6	8	9	9	4	13	10	7	5	3	5	9	11	9	22	6	13	8	8	10
SPU_023265	50.0804	50.9471	0.358	159.33	43	0	0.4772	445	5	9	5	4	7	7	7	4	5	9	0	1	6	2	0	4	10	5	9	12	4	1	8	4	7	1	4	11	1	0	2	2	4	21	1	15	3	3	13	3	11
SPU_004407	57.4202	53.3243	0.2051	156.271	43	0	0.3387	762	24	30	4	9	17	6	16	7	14	9	0	0	11	13	1	11	13	23	9	8	17	8	17	7	5	7	12	10	1	3	6	6	10	27	8	28	7	14	15	13	11
SPU_004405	59.24	54.0087	0.2719	56.8252	43	0.077	0.4199	209	7	5	3	3	3	2	3	3	5	4	1	0	4	4	0	5	3	3	2	3	2	2	1	4	2	6	3	4	3	1	3	3	1	5	4	5	2	3	6	1	3
SPU_015343	57.2054	53.0577	0.2311	128.711	43	0	0.4312	557	18	16	9	6	7	5	5	2	14	4	0	0	1	3	1	6	13	11	3	9	8	4	16	5	9	8	11	21	3	2	1	1	11	17	11	25	8	8	6	5	10
SPU_022178	55.3689	55.0536	0.268	78.2623	43	0.0008	0.4305	292	4	11	0	0	3	1	1	1	1	0	1	0	0	0	0	1	1	0	1	1	11	6	7	2	9	12	12	6	9	7	5	2	2	2	0	8	1	2	5	3	5
SPU_003908	53.3863	42.4967	0.5936	181.061	43	0	0.6717	305	3	6	0	4	7	6	3	2	2	5	0	0	1	1	1	3	4	7	2	12	2	7	4	1	1	5	3	11	3	5	3	3	3	7	3	11	0	3	4	3	1
SPU_006536	58.8326	53.7251	0.1635	255.342	43	0	0.3539	1562	14	9	13	12	24	37	33	24	15	25	0	0	7	8	1	9	19	13	15	15	47	29	43	22	23	26	33	32	33	20	24	12	11	29	17	29	20	17	32	17	22
SPU_013811	53.3778	50.7595	0.3561	123.917	43	0	0.5199	348	13	17	4	4	6	5	7	2	12	11	0	0	2	4	1	6	6	11	9	13	4	2	6	0	6	1	3	5	2	0	1	0	9	10	2	11	4	2	11	1	5
SPU_015975	57.217	50.8706	0.2335	208.324	43	0	0.4128	892	14	12	4	12	17	18	17	17	5	10	0	0	0	0	1	3	9	12	2	14	12	15	19	11	10	9	15	19	3	6	10	9	5	8	2	11	10	21	8	9	23
SPU_024622	50.6402	41.1174	0.6338	141.347	43	0	0.6406	223	6	7	0	3	2	5	2	2	1	8	0	0	6	1	1	1	2	1	1	6	3	3	3	1	3	3	2	4	0	0	0	0	4	5	1	9	1	8	4	1	1
SPU_002649	56.2698	54.5215	0.2553	135.32	43	0	0.4173	530	8	9	9	6	5	8	6	2	11	13	0	1	8	1	0	8	8	6	7	12	8	3	8	2	8	10	8	10	4	3	5	3	4	24	5	10	5	4	13	7	12
SPU_005991	52.4655	38.3786	0.6763	117.682	43	0	0.6726	174	1	8	1	1	1	0	1	3	5	6	0	1	0	5	0	8	1	6	2	4	2	3	0	1	1	4	5	9	1	0	1	0	0	2	2	8	1	7	2	3	5
SPU_005989	57.4414	50.393	0.4033	87.9281	43	0.0001	0.4917	218	3	13	1	1	2	0	3	0	4	8	0	0	3	2	1	7	1	3	2	4	5	6	5	2	4	4	8	11	1	2	1	2	1	4	1	6	1	2	8	3	5
SPU_006602	55.229	49.7381	0.2473	375.611	43	0	0.4316	1519	9	26	16	11	21	33	24	15	16	21	0	0	14	9	1	15	16	25	29	27	27	18	27	13	24	18	20	35	8	9	10	3	15	43	22	36	11	23	26	13	29
SPU_020767	48.2279	48.8399	0.3479	155.165	43	0	0.4562	446	5	4	6	4	6	3	13	6	5	8	1	0	4	3	0	2	6	9	7	12	5	0	4	0	4	4	6	5	0	1	3	0	3	16	4	15	0	7	15	2	15
SPU_000299	54.2045	47.3758	0.5329	144.939	43	0	0.5899	272	3	4	1	6	1	3	4	10	1	1	0	1	0	1	0	1	1	12	1	3	1	2	4	3	4	5	2	12	3	4	8	1	2	5	1	12	4	3	1	3	5
SPU_001512	54.5669	56.975	0.2039	58.5335	43	0.0573	0.3842	287	5	4	4	4	4	3	6	1	2	6	1	0	0	0	0	2	1	4	5	4	2	2	11	2	5	4	8	4	3	0	1	0	4	4	3	9	1	1	5	1	5
SPU_011281	53.265	49.0351	0.2354	237.29	43	0	0.403	1008	9	14	2	12	16	16	20	10	9	17	0	0	2	6	1	9	6	9	2	11	22	18	27	10	13	15	16	35	2	7	3	6	4	15	4	20	10	17	28	6	29
SPU_023197	53.6882	58.9327	0.3611	51.2733	43	0.181	0.467	142	1	1	3	0	3	1	4	0	0	0	0	1	0	1	0	0	2	2	3	0	0	1	2	3	0	4	5	0	1	0	0	0	2	3	0	2	1	2	4	2	5
SPU_012008	57.5301	51.5315	0.4	89.5995	43	0	0.5181	224	3	3	2	0	3	1	6	9	0	1	0	1	1	2	0	3	4	2	1	3	2	4	5	4	4	1	1	4	1	3	6	3	2	6	1	7	2	2	5	5	5
SPU_016016	57.7058	57.7168	0.0929	85.7133	43	0.0001	0.2284	923	20	11	6	6	10	12	15	7	14	14	0	1	76	42	0	4	14	7	6	2	11	9	17	6	13	8	8	17	3	1	9	3	19	21	13	10	9	12	22	10	40
SPU_000220	49.0804	41.5117	0.6516	67.1143	43	0.0108	0.617	103	1	3	0	0	0	1	1	1	1	3	1	0	1	1	0	0	2	2	1	3	2	1	1	0	0	0	2	0	0	1	0	0	3	6	0	5	1	10	0	1	1
SPU_020799	51.7452	52.5742	0.2498	126.63	43	0	0.3783	507	12	13	5	9	10	2	12	0	6	22	0	0	6	3	1	9	7	8	11	6	19	5	7	2	9	3	8	8	3	0	0	1	11	14	4	12	11	12	14	5	22
SPU_007952	54.5003	51.5161	0.2943	122.443	43	0	0.4383	416	6	12	3	6	9	8	5	3	3	5	0	1	2	3	0	8	6	7	4	13	4	3	4	0	4	2	6	8	2	1	6	2	8	7	9	10	1	4	10	0	5
SPU_011074	59.1397	54.788	0.1926	106.129	43	0	0.3561	551	6	20	8	5	8	6	10	6	6	12	0	1	6	7	0	12	8	10	4	8	2	7	13	7	11	5	8	5	6	8	9	7	12	9	7	11	5	8	11	11	16
SPU_006332	54.3384	53.1737	0.3013	125.048	43	0	0.4377	415	8	5	1	13	10	11	8	0	2	4	0	0	5	8	1	4	12	4	13	18	5	3	10	1	7	4	5	9	3	3	1	1	4	7	4	7	5	6	11	1	15
SPU_011886	52.3506	45.2119	0.3746	231.872	43	0	0.5392	619	10	13	2	6	10	9	9	7	2	7	0	1	4	7	0	4	5	10	8	14	4	11	8	2	3	13	8	16	1	6	3	3	5	12	2	9	7	13	14	5	13
SPU_001774	55.1551	46.4747	0.4278	244.299	43	0	0.5599	571	11	17	6	7	3	6	7	10	7	17	1	0	3	9	0	12	9	27	5	9	3	11	5	13	5	5	6	7	3	4	3	4	16	25	5	16	6	11	14	9	6
SPU_001776	52.4861	45.9666	0.4664	106.797	43	0	0.5872	229	0	1	1	0	0	2	4	3	1	3	0	1	0	0	0	2	3	6	2	4	3	2	1	2	0	2	8	9	0	0	1	2	0	4	3	7	1	0	0	0	4
SPU_015882	55.6515	54.7994	0.1427	236.517	43	0	0.3174	1658	7	7	6	22	19	36	36	15	15	13	0	0	9	3	1	7	18	18	7	13	70	37	55	16	35	22	37	35	7	10	5	10	10	14	23	35	24	24	35	15	27
SPU_009867	54.9562	55.3892	0.1536	88.4795	43	0.0001	0.2656	576	15	9	2	7	11	5	11	2	13	7	0	0	7	9	1	8	8	14	7	8	10	0	11	2	9	2	11	7	8	8	2	1	6	6	11	22	5	9	13	4	11
SPU_009866	54.0817	58.7698	0.2329	48.6813	43	0.255	0.3914	209	7	9	1	5	3	2	4	0	12	4	0	0	3	0	1	4	3	2	1	1	2	0	5	0	2	0	2	0	0	0	3	1	2	3	3	5	3	3	2	3	5
SPU_009547	52.4628	51.1909	0.3654	98.2908	43	0	0.5163	269	3	6	3	2	3	1	10	0	7	8	0	0	3	2	1	3	8	4	5	7	5	5	4	1	3	2	8	8	2	1	1	0	4	8	0	10	5	2	0	1	5
SPU_009546	46.9998	45.5183	0.7294	78.7795	43	0.0007	0.7409	108	1	0	2	1	2	1	4	0	0	0	0	1	2	0	0	1	4	1	1	4	3	0	2	0	1	2	2	4	0	1	0	0	5	5	0	2	1	2	1	3	1
SPU_000285	44.9271	41.6616	0.7058	119.285	43	0	0.7476	169	3	5	2	2	0	2	2	0	1	5	0	0	0	1	1	0	10	5	5	0	1	1	0	0	2	0	2	3	0	0	0	0	1	5	3	5	2	0	4	3	3
SPU_005507	52.2275	51.7366	0.2308	214.214	43	0	0.413	928	11	15	11	8	20	11	32	3	12	22	0	0	4	4	1	8	19	23	20	11	17	7	20	2	11	11	15	33	4	2	2	2	17	16	9	19	8	12	24	2	26
SPU_003107	54.9213	44.2842	0.4657	152.285	43	0	0.5925	327	1	3	0	1	1	2	2	4	4	9	0	1	0	0	0	1	0	0	0	0	2	9	8	3	1	0	8	11	14	14	5	1	3	4	0	1	1	4	2	1	5
SPU_003496	53.0949	58.3207	0.3262	58.3829	43	0.0589	0.4622	179	6	3	4	2	0	1	6	1	0	4	0	0	1	0	1	3	2	3	6	4	0	1	2	0	1	1	1	3	0	0	1	0	5	4	3	5	1	5	6	1	7
SPU_003495	55.7076	55.1371	0.2015	116.286	43	0	0.3506	577	7	10	3	10	9	4	12	3	8	10	1	0	7	7	0	11	14	9	9	20	6	2	6	0	5	4	15	15	2	1	4	1	8	15	10	20	5	10	9	2	11
SPU_003050	55.6701	58.6025	0.1151	53.7555	43	0.126	0.2738	467	8	4	6	6	6	5	16	3	5	2	1	0	3	1	0	3	3	5	5	8	11	3	10	1	6	2	16	18	6	0	3	1	7	5	4	12	10	9	16	3	15
SPU_019090	53.6594	58.0743	0.171	45.314	43	0.3757	0.3361	265	7	2	5	7	3	1	4	0	4	4	1	0	6	2	0	8	5	4	6	2	9	1	5	0	6	2	9	3	2	0	2	1	5	5	5	8	4	2	6	1	3
SPU_019089	56.8732	55.6525	0.178	89.8856	43	0	0.3724	505	13	18	3	6	16	8	13	11	3	6	1	0	7	9	0	3	6	6	4	5	9	5	14	3	17	16	7	9	8	2	4	3	5	9	3	9	2	11	8	10	10
SPU_018596	55.3497	52.0812	0.2128	337.013	43	0	0.3943	1584	31	26	16	19	26	23	43	14	13	18	1	0	17	10	0	14	31	34	19	37	22	18	31	6	18	17	19	41	16	6	7	7	20	43	10	36	25	29	30	12	39
SPU_022590	58.1719	57.9325	0.1582	80.8305	43	0.0004	0.3386	511	17	18	6	9	8	1	5	2	9	7	0	0	5	2	1	6	9	13	6	10	14	5	13	3	5	10	10	6	4	4	3	2	17	11	8	14	7	7	7	4	8
SPU_013770	44.8304	37.3996	0.6672	288.219	43	0	0.7188	432	3	8	1	3	2	6	4	0	3	11	0	1	3	7	0	5	11	11	1	12	2	5	10	0	6	8	1	13	7	2	0	0	8	16	1	16	7	17	7	2	5
SPU_013769	56.817	53.4268	0.2304	121.636	43	0	0.4011	528	12	12	4	8	3	4	13	5	8	21	1	0	7	10	0	7	8	11	7	10	10	9	9	7	8	4	6	14	0	5	3	1	6	11	1	7	9	14	9	9	13
SPU_015909	50.9728	49.1027	0.285	128.538	43	0	0.4601	451	0	6	9	7	3	7	8	7	4	5	1	0	4	1	0	6	5	5	12	1	9	3	15	4	4	2	14	7	0	0	1	4	5	9	6	8	3	6	14	5	8
SPU_015908	52.6731	51.046	0.2177	156.121	43	0	0.3732	717	9	9	6	9	18	7	19	6	6	8	1	0	9	5	0	5	15	6	3	19	13	10	24	4	9	6	20	23	3	0	0	2	12	12	7	22	10	9	20	6	15
SPU_002316	59.6912	54.6783	0.3669	61.2647	43	0.0348	0.5235	167	2	4	1	2	1	2	3	2	2	5	1	0	2	1	0	1	0	1	2	2	3	2	1	0	2	0	1	2	1	1	0	0	4	8	1	8	2	2	3	3	2
SPU_013692	49.3036	50.8086	0.5348	66.3185	43	0.0127	0.5545	124	1	8	2	4	1	3	4	1	3	2	0	0	2	0	1	4	4	3	3	3	0	0	4	0	1	1	1	3	3	0	0	0	4	5	5	4	1	1	3	1	2
SPU_001715	60.3548	60.3366	0.3169	41.8299	43	0.522	0.442	132	1	3	3	4	2	1	2	0	4	1	1	0	1	2	0	2	4	2	1	2	2	0	0	0	3	0	3	1	1	0	1	2	2	1	3	4	1	1	3	0	1
SPU_001712	50.9703	53.2144	0.2625	111.553	43	0	0.4001	425	9	5	6	6	5	0	17	4	6	4	0	0	7	4	1	9	7	5	12	9	5	4	10	2	7	5	7	13	2	0	4	1	4	12	5	12	5	7	12	7	8
SPU_020699	54.6257	52.1905	0.2825	148.336	43	0	0.4222	525	20	9	7	11	10	5	12	5	4	5	1	0	1	3	0	13	11	5	8	18	5	4	6	5	6	2	6	7	1	1	3	2	12	24	13	12	4	10	8	14	4
SPU_014534	58.6791	56.5234	0.1591	86.3831	43	0.0001	0.3372	543	9	4	4	10	9	10	23	12	5	7	1	0	3	2	0	4	7	2	6	11	16	14	17	21	9	14	24	7	3	4	6	6	6	4	5	13	14	14	10	11	11
SPU_028783	47.8587	39.8618	0.605	424.085	43	0	0.6396	701	3	30	3	7	5	9	3	7	8	32	1	0	3	4	0	19	10	27	1	8	3	8	1	9	6	4	4	14	9	10	9	4	8	34	3	17	6	23	3	13	9
SPU_026592	53.5783	54.6802	0.2401	85.9515	43	0.0001	0.3974	358	8	13	10	4	2	4	2	2	11	9	0	1	6	0	0	11	7	8	2	3	3	1	7	2	10	2	3	4	5	0	4	2	5	7	6	3	5	6	3	3	4
SPU_014392	46.5611	50.6535	0.4603	95.7408	43	0	0.533	208	3	5	2	3	2	0	7	0	3	1	1	0	2	2	0	5	2	2	5	2	1	1	4	0	5	2	1	4	0	0	1	0	5	2	2	6	1	3	11	0	7
SPU_014397	52.596	46.9148	0.4128	417.791	43	0	0.5565	1012	17	31	4	6	6	9	22	2	9	27	1	0	4	8	0	15	11	20	20	20	11	8	7	6	19	6	18	33	5	5	5	9	7	44	14	21	15	16	12	3	13
SPU_014395	59.6549	55.937	0.1364	168.23	43	0	0.3095	1233	39	50	9	23	16	31	19	21	14	32	1	0	11	17	0	17	22	32	11	22	10	8	16	11	22	12	17	25	7	8	10	10	20	35	14	33	18	24	24	14	22
SPU_009476	53.8174	51.6023	0.3345	146.167	43	0	0.4695	437	2	8	1	7	9	4	5	3	5	5	1	0	1	1	0	2	8	8	2	1	5	4	6	2	0	4	5	15	1	2	3	2	9	20	1	12	4	10	17	1	6
SPU_000202	55.8175	52.1862	0.2307	186.425	43	0	0.4238	808	10	23	8	11	7	11	8	2	11	18	1	0	7	5	0	4	17	12	6	15	23	19	26	13	11	8	12	17	6	1	1	6	10	21	10	22	8	14	20	9	9
SPU_008331	48.7519	43.3172	0.4719	226.058	43	0	0.5803	479	7	16	1	3	3	6	8	0	3	12	0	1	12	12	0	3	1	10	1	5	18	9	21	5	12	12	4	33	0	2	1	2	3	8	1	16	3	10	10	3	3
[truncated: 2,624 more rows]
[truncated: 237 more columns]
